# Supplementary material for: Microarray and metabolome analysis of hepatic response to fasting and subsequent refeeding in zebrafish (Danio rerio)
Source: BMC Genomics. 2019 Dec 2;20:919. doi: 10.1186/s12864-019-6309-6 (PMC6889435; doi:10.1186/s12864-019-6309-6)
Supplement: Supplementary file 1 — Additional file 1. Cluster I gene lists and GO analysis. [file 12864_2019_6309_MOESM1_ESM.xls]

## Sheet: cluster I-gene list
GenbankAccession	C1_a_NS	C1_b_NS	C2_a_NS	C2_b_NS	Fa_NS	Fb_NS	Fc_NS	R1_a_NS	R1_b_NS	R1_c_NS	R2_a_NS	R2_b_NS	R2_c_NS	R3_a_NS	R3_b_NS	R3_c_NS
NM_200277	-0.354125	-0.443571	-0.236983	0.067787	0.20193	-0.145213	-0.104844	0.431552	-0.004245	0.451221	0.088038	0.020542	-0.177907	0.282029	0.004245	-0.187061
NM_131691	-0.549621	-0.035657	-0.115633	0.030515	-0.030515	-0.145698	0.031311	0.411999	0.071839	0.464542	-0.13876	0.256805	0.094115	0.3014	-0.035442	-0.286953
NM_001007437	-0.532177	-0.096669	-0.173029	-0.049027	0.017091	-0.17631	-0.198297	0.572229	0.060382	0.364975	-0.015873	0.024199	0.151421	0.250875	0.015873	-0.230533
NM_131089	-0.429534	-0.288049	-0.031303	0.201339	-0.40663	0.150765	0.085159	0.321815	0.132777	0.352185	0.136619	-0.143018	-0.115747	0.031303	-0.298864	-0.328081
NM_001164240	-0.633177	-0.101452	-0.356406	0.033952	-0.32161	0.09047	0.191082	0.297198	0.229687	0.230073	-0.117404	0.170062	-0.033952	-0.071645	0.112104	-0.238561
BC116605	-0.675237	-0.057666	-0.035402	0.24492	-0.281542	0.12204	0.01033	0.385929	0.133599	0.431935	-0.048868	-0.07553	-0.01033	0.142921	0.023837	-0.051687
DT879071	-0.458564	-0.115787	-0.039166	0.125881	-0.386787	0.141267	-0.165682	0.285879	0.255341	0.540858	-0.183154	0.220491	0.151645	-0.047548	0.039166	-0.116253
NM_212569	-0.506443	0.015186	-0.452728	0.335381	-0.094603	-0.005243	-0.030492	0.228402	0.414524	0.351938	0.02814	-0.041471	-0.079219	0.162784	0.005243	-0.181009
NM_001040375	-0.276648	-0.006378	-0.471703	0.390665	-0.013439	-0.240484	0.037578	0.23486	0.536674	0.361205	0.046999	0.006378	-0.034725	-0.037286	0.042879	-0.092441
NM_001017639	-0.266029	0.032873	-0.719572	0.109408	-0.232687	-0.391747	0.094319	0.209614	0.252511	0.177037	0.019437	-0.019437	-0.108373	-0.117668	0.022317	-0.126504
NM_001040635	-0.488565	-0.010468	-0.516956	0.198627	-0.339392	-0.236489	0.010468	0.143783	0.279201	0.300082	-0.019135	0.136789	-0.241992	0.042326	0.01788	-0.121861
NM_212982	-0.205644	0.012794	-0.266037	0.309672	-0.088487	-0.073912	0.077668	0.433305	0.381923	0.425517	0.207073	-0.449153	-0.078386	0.048941	-0.012794	-0.059543
NM_200330	-0.19936	0.067185	-0.194848	0.23157	-0.067185	-0.426547	-0.164323	0.277991	0.365029	0.345394	0.094802	-0.426712	-0.136385	0.254024	0.204841	-0.068634
NM_173257	-0.119648	0.137179	-0.045733	0.477635	-0.254462	-0.279436	-0.172263	0.248008	0.339237	0.445279	0.113441	-0.344528	-0.04548	0.04548	0.168872	-0.158251
NM_173253	-0.316768	0.073701	-0.445093	0.17465	-0.031488	-0.214753	0.033778	0.294305	0.360093	0.291933	-0.053822	-0.270056	-0.470237	0.124493	0.031488	-0.049162
NM_001002124	-0.346588	0.074783	-0.457591	0.299372	-0.057085	-0.396693	-0.000131	0.238139	0.379706	0.280245	-0.004383	-0.297958	-0.214073	0.007799	0.000131	0.023151
NM_213406	-0.276869	0.037535	-0.311453	0.305941	-0.342153	-0.245674	-0.151383	0.282651	0.35645	0.29872	-0.037535	-0.259033	-0.373277	0.07668	0.077218	0.122983
BC095625	-0.235154	0.039522	-0.381864	0.309064	-0.29926	-0.364374	0.008179	0.24237	0.437122	0.304683	-0.050406	-0.106729	-0.330054	0.080123	0.086044	-0.008179
NM_213183	-0.23767	0.08926	-0.193595	0.308061	-0.221342	-0.38387	-0.007186	0.245056	0.386272	0.323144	0.007186	-0.279979	-0.45531	0.045304	0.048689	-0.053984
NM_001024439	-0.216765	0.18205	-0.372441	0.358757	-0.050891	-0.311842	-0.071241	0.300573	0.40956	0.387148	0.024505	-0.070162	-0.253134	0.151807	0.215241	-0.024505
NM_001045013	-0.141845	0.152685	-0.246183	0.337888	-0.056112	-0.362451	0.006542	0.333533	0.418975	0.363553	-0.006542	-0.196905	-0.337081	0.179754	0.208265	-0.012309
AY648733	-0.1337	0.040095	-0.355125	0.288181	-0.169722	-0.20063	-0.009258	0.364834	0.447737	0.442545	0.090828	-0.08872	-0.355051	0.009258	0.171599	-0.032833
NM_173246	-0.128308	0.141146	-0.379245	0.379291	-0.093068	-0.188056	-0.091498	0.257967	0.4291	0.446804	0.045464	-0.087163	-0.349992	0.012732	0.201835	-0.012732
NM_213303	-0.17186	0.04219	-0.28074	0.3908	-0.002309	-0.189053	-0.051107	0.424733	0.444856	0.403384	-0.002472	-0.037719	-0.331596	0.048485	0.209837	0.002309
NM_001002874	-0.05779	0.053508	-0.336288	0.428761	-0.173958	-0.163009	-0.194826	0.343798	0.469211	0.389235	0.059308	-0.011291	-0.212682	0.011291	0.231233	-0.098717
NM_199581	0.014477	0.077911	-0.219638	0.266186	-0.129048	-0.215469	-0.127945	0.318942	0.483269	0.398348	-0.05772	-0.251479	-0.452646	0.084446	0.149721	-0.014477
NM_200227	-0.069473	0.096987	-0.119957	0.42876	-0.117826	-0.218523	-0.214817	0.35968	0.399846	0.405102	0.069473	-0.240181	-0.344523	0.097827	0.152695	-0.110954
NM_178436	-0.26452	0.091687	-0.242406	0.288294	-0.136968	-0.504749	-0.117972	0.327198	0.398933	0.369605	-0.137743	-0.009191	-0.072759	0.195934	0.16328	0.009191
NM_001037101	-0.314309	0.202137	-0.155845	0.238694	-0.141218	-0.387005	-0.12383	0.311176	0.376565	0.39207	-0.262283	0.02146	-0.319135	-0.02146	0.154253	0.079581
NM_131404	-0.215761	0.181967	-0.188869	0.255076	-0.231101	-0.43419	-0.359069	0.30154	0.311243	0.401578	-0.011506	-0.066301	-0.236134	0.065095	0.187136	0.011506
NM_201448	-0.077643	0.13614	-0.275695	0.358798	-0.2844	-0.462015	-0.180028	0.283805	0.400092	0.319215	0.078994	-0.096802	-0.190258	0.077643	0.114351	-0.174679
NM_001077274	-0.01011	0.152079	-0.117728	0.223708	-0.237225	-0.306189	-0.259765	0.22782	0.47559	0.588533	-0.016548	0.050563	-0.215299	0.01011	0.070173	-0.12919
NM_200582	-0.318282	0.004634	-0.258203	0.121728	-0.124867	-0.134947	-0.217082	0.251386	0.45425	0.398162	0.198212	-0.004634	-0.483516	0.03597	0.039226	-0.179616
NM_001002425	-0.046541	-0.000271	-0.00132	0.197076	-0.065127	0.000271	-0.02634	0.536902	0.598372	0.419504	-0.031982	-0.052115	-0.020922	0.009372	0.125966	0.33411
NM_001007333	-0.181647	0.018356	-0.062801	0.264904	-0.095608	-0.103545	-0.171702	0.406005	0.56742	0.421596	-0.139132	-0.100018	0.140347	-0.018356	0.346409	0.096237
BC044335	-0.231767	0.061479	-0.170853	0.36842	-0.069265	-0.138558	-0.095435	0.427794	0.563943	0.444891	-0.119471	0.105655	-0.086874	0.059658	0.073544	-0.059658
NM_200045	-0.134222	0.053985	-0.024296	0.385657	-0.126402	-0.085786	-0.257448	0.406099	0.499725	0.47371	0.024296	-0.040282	-0.151326	0.16644	0.186811	-0.115657
NM_213524	-0.031581	0.153641	-0.045246	0.394933	-0.206667	-0.215132	-0.196397	0.363407	0.468106	0.463809	-0.097602	-0.185003	-0.148468	0.157818	0.178347	0.031581
NM_213077	-0.188672	0.222307	-0.18563	0.403749	-0.059969	-0.211698	-0.140784	0.358103	0.459919	0.430701	-0.091982	-0.094922	-0.125774	0.139349	0.260207	0.059969
NM_001003624	0.003885	0.285874	-0.044165	0.424844	-0.060426	-0.042522	-0.063047	0.403165	0.421399	0.447833	-0.003885	-0.066528	-0.023451	0.256207	0.337739	-0.031784
NM_001039810	-0.221581	0.015164	-0.27195	0.284959	0.068219	-0.261183	-0.39316	0.365914	0.39659	0.390233	-0.083837	-0.221385	-0.189588	0.119602	0.134505	-0.015164
NM_001002341	-0.287351	0.009744	-0.245463	0.232895	-0.009744	-0.208775	-0.197571	0.393391	0.488642	0.427077	-0.016071	-0.056531	-0.245795	0.209996	0.17189	0.081792
NM_200310	-0.299948	-0.242387	-0.243404	0.322473	0.175063	-0.232918	-0.281589	0.288985	0.4233	0.386095	-0.080962	0.009135	-0.083855	0.249093	0.190501	-0.009135
NM_001077283	-0.19394	-0.152626	-0.248082	0.152907	0.169782	-0.243498	-0.31789	0.30341	0.402249	0.503376	0.130777	-0.11348	-0.180725	0.289936	0.074306	-0.074306
NM_001045234	-0.282895	-0.249346	-0.059998	0.275274	0.049078	-0.249534	-0.272268	0.2068	0.377085	0.41588	-0.049078	0.169119	-0.288045	0.234685	0.325927	-0.08009
NM_001044338	-0.341349	0.063959	-0.17208	0.215013	-0.056665	-0.36084	-0.362409	0.263077	0.2827	0.257936	0.056665	-0.06242	-0.324623	0.171171	0.169163	-0.390806
NM_001003593	-0.210956	-0.011178	-0.273895	0.172224	0.011178	-0.374789	-0.451077	0.245088	0.347377	0.325779	0.055331	-0.018836	-0.294562	0.275373	0.107566	-0.205368
NM_001025521	-0.31802	0.025036	0.003543	0.190766	-0.221664	-0.433049	-0.474596	0.266033	0.3506	0.253344	-0.011025	-0.029817	-0.295278	0.189105	0.134441	-0.003543
XM_001344713	-0.329231	0.02428	0.117458	0.157141	-0.286388	-0.393414	-0.417463	0.265755	0.291302	0.297449	-0.025604	-0.02428	-0.259072	0.261596	0.059373	-0.239123
NM_001082551	-0.438195	0.215775	0.004512	0.230328	-0.185143	-0.272086	-0.423905	0.293712	0.317236	0.333491	-0.004512	0.074624	-0.249501	-0.063205	0.041787	-0.220564
NM_001002387	-0.202233	-0.030837	-0.521708	0.053158	-0.203313	-0.737505	-0.120809	0.136526	0.166057	0.148126	0.01039	0.027451	0.008229	0.081825	-0.008229	-0.086336
BC125869	-0.305679	0.009505	-0.599746	0.102542	0.004126	-0.59645	-0.277253	0.100847	0.18087	0.139278	0.038715	-0.111447	-0.131097	0.096297	-0.004126	-0.030691
NM_001007341	-0.500091	-0.063809	-0.396021	0.077638	-0.179997	-0.593157	-0.216011	0.207669	0.233631	0.183768	0.013307	-0.035923	0.037435	0.132781	0.007153	-0.007153
NM_001005937	-0.566693	-0.015599	-0.556778	0.010436	0.011721	-0.550141	-0.050856	0.139786	0.151177	0.078365	-0.010436	-0.041993	0.020766	0.058731	0.035745	-0.086945
NM_001127333	-0.454011	0.021719	-0.456035	0.281091	0.111398	-0.071246	-0.273856	0.197578	0.363403	0.25589	-0.110674	-0.165695	-0.328599	0.126183	0.115267	-0.021719
NM_001003863	-0.474155	-0.032522	-0.331617	0.123727	0.087455	-0.400359	-0.07467	0.160236	0.35518	0.30977	0.002247	-0.300048	-0.296515	0.213926	0.061802	-0.002247
NM_200823	-0.511506	0.030607	-0.554819	0.158744	-0.00613	-0.228386	-0.0828	0.2065	0.309634	0.262266	-0.007869	-0.176154	-0.264698	0.182172	0.060564	0.00613
NM_001012366	-0.531629	0.037846	-0.466696	0.145693	-0.000149	-0.310188	-0.276882	0.126743	0.244521	0.203581	0.000149	-0.274568	-0.319659	0.051983	0.064954	-0.047287
NM_001002075	-0.276196	0.047465	-0.422262	0.102684	-0.384185	-0.415772	-0.334421	0.098565	0.231206	0.187039	0.022836	-0.434347	-0.009674	0.009674	0.10909	-0.029834
NM_131760	-0.1909	0.059749	-0.370304	0.236589	-0.307901	-0.51335	-0.241883	0.179337	0.299741	0.307099	-0.006679	-0.195899	-0.29029	0.084672	0.061882	0.006679
NM_001003867	-0.175841	0.012869	-0.402739	0.16749	-0.26514	-0.513687	-0.116193	0.205766	0.302375	0.260983	0.074525	-0.176298	-0.410357	0.105964	0.112622	-0.012869
NM_001128523	-0.283597	0.026294	-0.377562	0.153741	-0.363759	-0.636385	-0.296648	0.142675	0.173273	0.160338	-0.003095	-0.127617	-0.146665	0.003095	0.114684	0.018166
NM_001077295	-0.227212	0.049438	-0.433227	0.153749	-0.200579	-0.632152	-0.252514	0.21054	0.304994	0.236075	0.029094	-0.097712	-0.120919	0.050675	0.097391	-0.029094
NM_001003872	-0.22534	0.031252	-0.352849	0.086396	-0.038272	-0.445075	-0.312984	0.105112	0.125184	0.149458	-0.008266	-0.353369	-0.578422	0.072791	0.069488	0.008266
NM_001077171	-0.267953	0.042837	-0.415124	0.14284	-0.06513	-0.451916	-0.362268	0.183694	0.2328	0.205274	-0.023232	-0.405372	-0.293385	0.080401	0.076847	0.023232
NM_001007056	-0.27549	0.049648	-0.138722	0.108433	-0.103664	-0.448738	-0.557413	0.170136	0.238118	0.221354	-0.00975	-0.127513	-0.432225	0.156878	0.072765	0.00975
NM_001045147	-0.34852	0.056048	-0.401932	0.165003	-0.25959	-0.468688	-0.465598	0.158662	0.213331	0.161268	-0.056048	-0.144691	-0.183707	0.082979	0.11063	0.095601
BC152522	-0.395873	0.020464	-0.262492	0.211405	-0.149387	-0.537289	-0.418022	0.172726	0.214731	0.215583	-0.020464	-0.123657	-0.293379	0.060386	0.121474	0.030497
NM_200378	-0.341832	0.066355	-0.392627	0.133897	-0.11001	-0.619302	-0.304084	0.15987	0.234248	0.190512	-0.037723	-0.078729	-0.293145	0.037723	0.064123	0.052379
NM_001012501	-0.464426	-0.027505	-0.299879	0.12565	0.019299	-0.445791	-0.45567	0.110155	0.167373	0.167731	-0.019299	-0.114361	-0.409037	0.126112	0.064054	0.045272
NM_001100947	-0.471215	0.000795	-0.332037	0.10224	-0.064505	-0.478881	-0.431106	0.206067	0.251128	0.203469	-0.000795	-0.119677	-0.214388	0.165397	0.055329	0.016777
NM_213206	-0.284458	0.016103	-0.589816	0.113964	-0.18794	-0.329278	-0.432361	0.144987	0.222259	0.226649	-0.016103	-0.221645	-0.034056	0.052971	0.185618	0.132952
NM_001100093	-0.157339	0.019657	-0.533311	0.149444	-0.130867	-0.352993	-0.448134	0.228508	0.333492	0.294578	-0.019657	-0.136903	-0.161232	0.146404	0.056985	0.074392
NM_001024440	-0.169655	-0.0172	-0.462079	0.192302	-0.087628	-0.25116	-0.272924	0.270622	0.39822	0.34572	0.042271	-0.354322	-0.245281	0.181257	0.0172	0.056528
NM_001110102	-0.155924	0.118254	-0.429733	0.229451	-0.172995	-0.25141	-0.399684	0.246033	0.318922	0.317438	-0.030884	-0.230464	-0.358471	0.05348	0.148697	0.030884
EE304271	-0.130179	-0.008553	-0.410937	0.305313	0.008553	-0.215961	-0.284821	0.266901	0.428336	0.335251	0.049024	-0.238567	-0.362635	-0.052707	0.179285	0.014674
NM_173241	-0.218215	-0.029735	-0.534195	0.153106	0.060905	-0.080542	-0.059234	0.212666	0.281941	0.283268	-0.276031	-0.34418	-0.469681	0.029735	0.07672	0.04479
NM_001003887	-0.12185	0.003894	-0.643576	0.184316	0.114599	-0.270282	-0.08217	0.18107	0.279672	0.211672	-0.003894	-0.010074	-0.515233	0.105679	0.097152	-0.045182
NM_214782	-0.05494	0.104498	-0.636134	0.228629	-0.027953	-0.210809	-0.022281	0.216271	0.3257	0.294468	0.022281	-0.065427	-0.479087	-0.051816	0.073783	0.037558
NM_212566	-0.290765	-0.043187	-0.52788	0.206303	0.101126	-0.195212	0.000694	0.292791	0.411874	0.303017	-0.000694	-0.172262	-0.221881	0.282687	0.040411	-0.190791
NM_001017739	-0.237608	-0.066748	-0.49108	-0.007223	0.175988	0.007223	0.041554	0.280117	0.423752	0.303249	0.102983	-0.144295	-0.460823	0.167328	-0.038566	-0.204602
NM_131355	-0.097967	-0.088997	-0.325528	0.045077	-0.021783	-0.064458	0.120274	0.272871	0.505175	0.409423	0.13202	-0.082865	-0.379097	0.416441	-0.127244	0.021783
NM_001007438	-0.010623	0.005959	-0.556003	0.101314	0.046749	-0.005959	0.128176	0.130145	0.273081	0.198584	-0.071704	-0.289384	-0.527953	0.038489	-0.066946	-0.396571
NM_001003575	0.020282	-0.020282	-0.63458	-0.250573	0.071783	-0.035882	0.09051	0.261304	0.199665	0.200852	0.149929	-0.283494	-0.427878	0.126453	-0.224475	-0.135176
NM_001118892	-0.102381	0.005403	-0.337837	0.150321	0.003011	-0.280842	-0.131674	0.154864	0.238385	0.169769	-0.025278	-0.003011	-0.789391	0.144328	0.023187	-0.04188
NM_001014352	-0.089813	0.008477	-0.299708	0.112235	-0.163903	-0.225135	-0.109181	0.150748	0.251624	0.203648	0.013757	-0.200483	-0.785462	0.095737	0.07672	-0.008477
NM_001126482	-0.112483	0.071616	-0.30739	0.129586	-0.047424	-0.142531	0.044969	0.153039	0.281229	0.217821	0.010163	-0.203212	-0.805278	-0.010163	0.021847	-0.077085
NM_001198567	-0.095911	0.057741	-0.074684	0.134943	-0.340947	-0.360971	-0.097164	0.116652	0.256131	0.236022	0.005422	-0.199083	-0.721083	0.110719	0.029412	-0.005422
NM_001004644	0.120635	0.011677	-0.06023	-0.144292	-0.171387	-0.141887	-0.176947	0.330619	0.255929	0.210924	0.08847	-0.104613	-0.793426	-0.011677	0.062272	0.091868
NM_001044888	-0.007771	0.191238	0.007545	0.105546	-0.084001	-0.060957	-0.269117	0.419759	0.358434	0.33461	-0.008131	-0.10951	-0.612827	0.14732	-0.007545	0.207277
NM_131711	-0.089149	0.189683	-0.022614	0.255568	-0.037522	-0.25824	0.00856	0.293232	0.429957	0.350816	-0.00856	-0.095476	-0.632353	0.069547	0.117643	-0.020533
NM_001006005	-0.079226	0.009503	-0.350455	0.181459	0.035205	-0.128424	-0.110972	0.381471	0.481925	0.362193	0.029382	-0.319559	-0.406687	-0.167029	-0.009503	0.050197
NM_001020479	-0.096438	0.104747	-0.372336	0.142995	0.067311	-0.249017	-0.068538	0.277681	0.330494	0.280613	-0.037747	-0.559909	-0.356571	0.049876	0.037747	-0.195841
NM_001079974	-0.194803	-0.072514	-0.235853	0.170678	0.120819	0.054823	-0.379573	0.321204	0.391969	0.360078	-0.046089	-0.380155	-0.396835	0.046089	0.072855	-0.111073
EG576151	-0.089816	0.003065	-0.195846	0.165036	0.050986	-0.003065	-0.207531	0.171768	0.211571	0.206943	-0.075671	-0.472369	-0.656487	0.012837	0.127155	-0.295626
NM_001003988	0.039182	-0.127625	-0.332527	0.0968	-0.039182	-0.140536	0.116199	0.217576	0.262055	0.306765	0.100239	-0.394158	-0.627965	-0.061589	0.128416	-0.193118
NM_200207	0.007881	-0.097798	-0.130041	0.214471	0.102574	-0.007881	0.128418	0.273894	0.27027	0.210719	-0.146817	-0.409532	-0.718926	-0.039359	0.008765	-0.013107
NM_199542	-0.395812	-0.35593	-0.124846	0.153941	-0.350864	-0.238298	0.134468	0.288855	0.437541	0.299416	-0.033186	-0.200321	-0.159423	0.120601	0.033186	0.180467
NM_001076736	-0.048629	-0.504578	-0.065852	0.213847	-0.245153	-0.410317	0.124817	0.416214	0.316311	0.316957	0.094185	-0.179242	-0.167044	-0.032393	0.064657	0.032393
NM_001003520	-0.201895	-0.28603	0.12175	0.235092	-0.283733	-0.355964	-0.381137	0.275534	0.374659	0.289971	0.131066	-0.23768	-0.066533	0.200214	-0.178531	0.066533
XM_001345030	-0.308625	-0.172119	0.006363	0.154615	-0.356971	-0.502498	-0.27854	0.295944	0.169836	0.167097	0.061983	-0.006363	-0.342353	0.283791	-0.050636	0.212426
NM_213419	0.035129	-0.187058	-0.041376	0.033617	-0.597007	-0.22878	-0.419461	0.073044	0.012403	0.26953	0.222652	0.203351	-0.334254	0.274269	-0.012403	-0.141646
NM_001077609	-0.288616	-0.038105	-0.260399	-0.013995	-0.301873	-0.254792	-0.273422	0.241081	0.013995	0.443111	0.156771	0.077114	-0.276154	0.235994	0.245164	0.373087
NM_131192	-0.149439	-0.266697	-0.424003	-0.139463	-0.449268	-0.419791	0.050718	0.19157	0.068366	0.198607	0.107686	-0.050718	-0.421915	0.096784	0.169127	0.125316
NM_001004571	-0.026818	-0.36371	-0.426518	-0.104285	-0.30133	-0.405659	-0.425979	0.062055	0.080501	0.11669	0.09633	0.200598	-0.363463	0.092339	0.026818	0.150224
NM_199622	-0.260789	-0.411487	-0.258212	0.088697	-0.174227	-0.41164	-0.436608	0.158188	0.249505	0.130128	0.189132	0.151163	-0.354449	0.071253	0.045593	-0.045593
NM_200133	-0.172179	-0.387791	-0.330002	0.233909	-0.226636	-0.439483	-0.25216	0.137998	0.03807	-0.03807	0.075638	0.040472	-0.370869	0.21216	0.105431	0.353965
NM_213181	-0.587952	0.0085	-0.105272	-0.224546	0.004298	-0.024229	0.435555	0.343985	0.210861	0.176268	-0.15488	-0.260397	-0.333328	0.013712	-0.004298	0.073862
XM_002665301	-0.754585	-0.10445	0.03378	0.052683	0.028741	-0.291599	0.08609	0.26948	0.206869	0.290954	-0.070735	-0.179414	-0.214236	-0.028741	-0.07576	0.18106
NM_001004606	-0.727955	-0.101502	-0.000163	-0.076093	-0.175431	0.011329	0.000163	0.15313	0.024064	0.148813	-0.0808	-0.076131	-0.550285	0.026056	0.241592	0.052227
NM_001044954	-0.336607	-0.05515	-0.294473	0.01685	0.090294	-0.721135	-0.008553	0.103494	0.187526	0.142252	-0.053975	-0.075402	-0.242977	0.234246	0.282313	0.008553
NM_001080620	-0.431059	-0.050301	-0.16752	0.076916	-0.040691	-0.505523	0.102499	0.130053	0.211303	0.14817	0.044172	-0.146759	-0.487699	0.151435	0.040691	-0.374856
NM_001003834	-0.54051	-0.058415	-0.187703	0.001164	0.073849	-0.644566	0.125694	0.105629	0.246943	0.164835	0.020727	-0.001164	-0.269216	0.185268	-0.151703	-0.054127
NM_001104942	-0.506613	-0.157337	0.125256	0.00866	-0.164123	-0.379344	0.225272	0.2733	0.392892	0.229825	-0.22249	-0.00866	-0.286613	0.083824	0.011027	-0.245949
NM_001037691	-0.635404	-0.218587	-0.169113	-0.045977	-0.191174	-0.332174	0.215992	0.204465	0.324036	-0.059665	-0.092487	0.232926	0.210848	0.240265	0.045977	0.082201
BC100120	-0.450938	-0.069187	-0.312907	-0.047958	-0.130331	-0.577352	0.142745	0.317075	0.256803	0.16595	-0.240668	0.099223	0.047958	0.123902	0.113137	-0.169463
NM_001076721	-0.332467	0.061202	-0.254872	-0.198353	0.004033	-0.28832	0.389671	0.320952	0.398257	0.197038	-0.047813	0.173932	-0.004033	0.392164	-0.2375	-0.056843
BC124681	-0.379267	-0.182046	-0.348744	-0.234301	0.031106	-0.408631	0.278956	0.260749	0.408331	0.230299	0.019026	0.149315	-0.034249	0.294895	-0.042618	-0.019026
NM_200411	-0.370879	0.320706	-0.358316	-0.029614	-0.046771	-0.083897	0.278681	0.22735	0.298507	0.294973	0.029614	-0.208177	-0.260443	0.295787	-0.311119	0.138947
NM_131206	-0.473155	0.058758	-0.369647	-0.058758	0.180937	-0.396138	0.167195	0.147661	0.333033	0.182881	-0.100431	-0.205026	-0.058854	0.315263	-0.115746	0.283602
NM_212564	-0.562527	0.108219	-0.392229	0.012356	0.078475	-0.425581	0.155644	0.271768	0.310547	0.229037	-0.03402	-0.093579	-0.120925	0.232476	-0.06974	-0.012356
XM_002661377	-0.213407	0.117019	-0.436954	-0.042697	-0.278245	-0.366394	0.23284	0.083419	0.29005	0.15144	-0.236886	-0.247199	0.079526	0.372626	-0.322321	0.042697
NM_213265	-0.345523	-0.105607	0.006423	0.155555	-0.006423	-0.245419	-0.256414	0.396258	0.306098	0.285844	0.125245	-0.056437	0.056511	0.483725	-0.238848	-0.271434
BC045938	-0.279659	-0.118115	0.040311	0.007801	0.016945	-0.380385	-0.007801	0.432696	0.395135	0.301982	0.185379	-0.072348	-0.12933	0.46087	-0.076887	-0.22787
BC056530	-0.203201	0.036813	0.117423	0.273628	0.004512	-0.289015	-0.13328	0.62064	0.238448	0.404371	-0.029767	-0.004512	-0.146917	0.292176	-0.124687	-0.195981
NM_213497	-0.093077	-0.061121	0.174653	0.32794	0.011325	-0.225068	-0.168446	0.5451	0.363107	0.355052	0.179724	-0.011325	-0.132849	0.308857	-0.033588	-0.262207
NM_001003558	-0.094039	0.017075	0.277335	0.206456	-0.099545	-0.229028	-0.169843	0.562862	0.38442	0.426157	-0.079255	-0.124081	-0.017075	0.315275	0.099559	-0.051336
NM_001045315	-0.037592	-0.040847	-0.000642	0.29318	-0.163045	-0.476818	-0.306378	0.13826	0.252916	0.314544	0.095775	0.000642	0.014361	0.492096	-0.04671	-0.356955
NM_131850	-0.06379	0.087112	0.184246	0.296026	0.014856	-0.414774	-0.206725	0.358973	0.356678	0.210765	-0.182475	-0.145536	-0.03557	0.501883	-0.014856	-0.208368
NM_181761	0.018556	0.080606	-0.014189	0.380165	-0.073697	-0.559748	-0.326669	0.416139	0.217301	0.253035	0.014189	-0.05143	-0.093932	0.331425	-0.042314	-0.123488
NM_001168286	-0.072021	0.013204	0.208742	0.163479	-0.174684	-0.47286	-0.181778	0.386627	0.315785	0.357542	0.052284	-0.100956	-0.060936	0.457656	-0.18408	-0.013204
BC090263	-0.265772	0.159076	0.116071	0.267638	-0.16352	-0.425207	-0.046629	0.22242	0.374926	0.443012	0.046629	-0.099237	-0.22932	0.334027	-0.050551	-0.21025
NM_001002178	-0.017087	0.208535	-0.097417	-0.08259	-0.128329	-0.421271	-0.188654	0.548238	0.467421	0.321579	-0.102157	-0.042139	0.017087	0.246514	0.11026	0.049902
NM_199333	0.082409	0.26914	0.011437	-0.064606	-0.03248	-0.245043	-0.168868	0.520911	0.398152	0.315115	-0.253374	-0.138363	-0.1944	0.389882	-0.011437	0.156227
NM_001004578	-0.160586	0.013506	0.153579	0.007113	0.10554	-0.299557	-0.201016	0.443163	0.508329	0.358748	-0.325268	-0.078056	-0.118045	0.296947	-0.007113	-0.107546
NM_001002228	-0.236253	0.050319	0.115348	0.076116	0.006319	-0.397363	-0.297085	0.500348	0.327939	0.321891	-0.340595	-0.006319	-0.00732	0.31114	-0.012431	-0.042314
NM_213024	-0.010744	0.109107	0.141074	-0.084193	-0.062103	-0.332548	-0.214125	0.398644	0.352572	0.363047	-0.476677	-0.299867	-0.109979	0.216854	0.010744	0.096385
NM_201321	0.090926	0.013828	-0.013828	0.040014	-0.068042	-0.195091	-0.484426	0.493865	0.174474	0.376051	-0.328602	0.045243	-0.123245	0.105619	-0.284135	-0.282008
NM_001082851	0.094612	0.150006	0.140053	0.239881	-0.115252	-0.314758	-0.331596	0.396057	0.312559	0.427953	-0.258608	-0.017982	-0.256594	0.017982	-0.213258	-0.229207
NM_194388	-0.186605	0.054187	0.068826	0.215568	-0.174236	-0.307034	-0.644002	0.377611	0.159708	0.214578	0.009161	-0.0329	-0.12443	0.327573	-0.183006	-0.009161
NM_200159	-0.184408	0.061942	-0.099058	0.028772	0.149557	-0.278428	-0.544075	0.396005	0.324612	0.33973	-0.155561	0.084948	-0.066097	0.153985	-0.34304	-0.028772
NM_001099248	-0.260559	-0.42322	0.214928	0.079128	-0.124609	-0.036452	-0.214468	0.372601	0.225415	0.227546	0.036452	-0.180084	-0.324802	0.283718	0.073955	-0.413575
NM_001162502	-0.254517	-0.223328	0.081425	0.332132	-0.032927	-0.23984	-0.267873	0.372755	0.400854	0.359209	0.032927	-0.263116	-0.215511	0.159498	0.107606	-0.235799
NM_001045332	-0.217386	-0.3684	0.105536	-0.016962	0.027583	-0.359889	-0.178365	0.315315	0.461049	0.078554	-0.163641	0.09923	-0.234365	0.342829	0.016962	-0.340548
NM_201461	0.012287	0.325618	-0.285653	0.000203	-0.096284	-0.037807	-0.080088	0.406104	0.257136	0.54462	-0.21094	0.149773	-0.068793	0.185138	-0.000203	-0.401899
NM_001001826	-0.304463	0.165362	0.0354	0.088048	-0.185837	0.019797	-0.062677	0.522181	0.20931	0.703683	-0.040322	-0.061736	-0.052266	0.096957	-0.019797	-0.049812
XM_002664695	-0.002942	0.295587	-0.001787	-0.001135	0.00018	0.008463	-0.00018	0.679719	0.375814	0.555353	-0.001891	-0.003465	0.021215	-0.00118	-0.005735	0.019311
NM_001172634	0.088455	0.136183	0.120372	-0.196028	-0.332372	-0.037729	0.011698	0.528594	0.16843	0.500669	-0.390647	-0.031389	-0.24141	0.168772	-0.011698	-0.0987
NM_201484	-0.275162	-0.150305	0.00163	-0.00163	0.02159	-0.219349	-0.014759	0.484281	0.451075	0.491058	-0.148634	0.023227	0.076939	0.332026	-0.186571	-0.012488
NM_194397	-0.307276	0.020711	-0.004258	-0.054105	0.226006	-0.139585	0.111453	0.433847	0.465327	0.389718	-0.235798	-0.10936	-0.099443	0.396828	0.004258	-0.166285
NM_001077806	-0.313134	-0.001839	0.086654	-0.190066	0.221495	-0.306021	0.138055	0.550093	0.329124	0.461331	-0.103838	-0.167728	-0.022581	0.067506	0.001839	-0.169722
NM_001003470	-0.195202	-0.076986	0.391738	-0.003566	0.034293	-0.278852	0.107368	0.5439	0.180633	0.436156	-0.031124	-0.025474	-0.019262	0.207613	0.003566	-0.385024
NM_001004120	-0.103487	-0.05288	0.213407	-0.13593	0.213407	-0.109594	-0.042596	0.563542	0.284593	0.433193	-0.318596	0.042596	0.05388	-0.062763	0.165164	-0.373415
NM_213233	-0.188478	0.017402	-0.154113	-0.225045	-0.033683	0.114582	-0.055099	0.550762	0.394533	0.284511	-0.126288	0.079743	-0.017402	0.271749	-0.450007	0.183226
NM_001002163	-0.016746	0.156913	-0.209431	-0.233217	-0.000118	0.000118	0.12095	0.484072	0.430082	0.496253	-0.163609	-0.079548	0.004287	0.360413	-0.164422	-0.081293
NM_001007775	-0.18542	0.077516	-0.055199	-0.394723	-0.002757	-0.09669	0.144001	0.656842	0.420663	0.261122	-0.232495	0.045745	-0.145211	0.089407	-0.09406	0.002757
NM_214736	0.12737	-0.047391	0.201447	0.019165	-0.019165	-0.097275	-0.105911	0.561904	0.415974	0.366654	-0.088488	-0.229241	0.269297	0.312076	-0.25539	-0.028494
NM_178437	-0.083259	0.078392	-0.179959	0.015827	0.120197	-0.134362	-0.016947	0.727949	0.3733	0.283477	-0.140836	-0.005002	0.005002	0.277435	-0.022912	-0.272942
NM_001024406	0.152967	-0.040948	-0.028652	0.056405	0.08692	-0.090269	-0.007764	0.574493	0.534308	0.418512	-0.103165	-0.010314	0.007764	0.307452	-0.182325	-0.160932
NM_131795	0.035576	0.093274	-0.073691	0.040717	0.106855	-0.043658	-0.178117	0.568897	0.466567	0.172566	-0.317356	-0.035576	-0.289827	0.380909	-0.160227	-0.10022
NM_001005574	0.031338	-0.156862	-0.19896	-0.062961	-0.127561	-0.031338	-0.07106	0.463287	0.620599	0.44446	0.17734	0.04657	0.175009	0.134509	-0.067022	-0.156222
NM_001045404	-0.008065	-0.148756	-0.249172	-0.033346	0.075084	-0.072214	-0.174765	0.476814	0.596715	0.357428	-0.044114	0.118464	0.299149	0.215925	0.008065	-0.099398
NM_001002416	-0.045158	-0.009044	-0.005576	-0.041313	-0.040009	0.005576	-0.018525	0.63654	0.486389	0.504079	-0.040033	-0.03329	0.116475	0.219868	0.008828	0.183345
NM_001002621	0.00854	0.024279	-0.00854	-0.067726	-0.01134	-0.01818	-0.023225	0.535784	0.540326	0.429225	0.227223	-0.072725	0.057086	0.392883	-0.070491	-0.104519
BC163269	-0.079385	-0.036417	-0.054347	0.002134	0.066138	-0.04829	-0.075807	0.541927	0.526071	0.358668	0.138004	-0.044348	-0.009259	0.505044	0.041355	-0.002134
NM_001002592	-0.011197	0.001803	-0.013001	0.208173	-0.017832	-0.008337	-0.012309	0.478845	0.575153	0.535809	-0.002698	-0.001803	-0.024734	0.322124	0.020115	0.062066
NM_213638	0.041473	-0.087262	-0.006857	0.111405	-0.021229	-0.148017	-0.082371	0.611782	0.475803	0.4747	0.111844	0.006857	-0.01471	0.331319	-0.012376	-0.018956
NM_001130601	0.096695	-0.014811	-0.043125	0.355456	-0.044082	-0.048769	-0.054677	0.404277	0.548061	0.433864	0.205825	-0.095032	0.014811	0.356828	-0.092569	-0.123905
NM_001008655	0.197119	-0.337872	0.044779	-0.048507	0.103057	0.00255	-0.00255	0.433585	0.252471	0.312153	-0.021417	-0.411344	-0.319649	0.263355	-0.052408	-0.372661
NM_001100065	0.096085	-0.080709	-0.162973	0.089616	-0.064432	-0.229592	0.15166	0.672054	0.329614	0.37792	0.164978	-0.171165	-0.244195	0.064432	-0.091055	-0.195152
NM_001003632	0.124166	-0.182757	-0.03819	0.009399	0.057763	-0.084597	0.025218	0.705047	0.460979	0.401696	0.008586	-0.083347	-0.185125	-0.095033	-0.008586	-0.130984
NM_001079658	0.243526	-0.36802	-0.01559	0.197325	0.054061	-0.089089	-0.069075	0.593661	0.435426	0.312474	-0.106959	-0.193601	-0.217659	0.048913	0.01559	-0.108827
NM_001202477	-0.275854	0.195222	-0.11794	-0.112448	0.265589	0.14055	0.036591	0.377883	0.526992	0.443681	-0.036591	-0.17572	-0.241624	-0.077829	0.057006	-0.224351
NM_199782	-0.377218	-0.033067	-0.233945	0.259623	0.219145	0.031334	-0.031334	0.357738	0.446834	0.41278	-0.268481	-0.11935	-0.184649	0.108365	0.083922	-0.21739
NM_213438	-0.134826	-0.089586	-0.105953	0.298093	0.35989	-0.077026	-0.112482	0.37174	0.458736	0.390401	-0.018039	-0.113038	0.018039	0.323408	0.323799	-0.041188
NM_199631	-0.049788	-0.034935	-0.039261	0.322604	0.506141	0.222553	-0.028285	0.326742	0.547249	0.345524	-0.041251	-0.034556	-0.030067	0.23362	-0.009234	0.009234
NM_001113590	0.071042	0.130933	-0.191365	-0.004806	0.486739	-0.050385	-0.06369	0.234232	0.249216	0.004806	-0.110117	-0.360936	-0.306574	0.496342	0.071385	-0.304666
DN898678	-0.022239	-0.020946	-0.088784	0.020946	0.279981	-0.106378	0.061616	0.27758	0.261119	0.3239	0.079224	-0.267114	-0.30886	0.653295	-0.123522	-0.178956
NM_213196	-0.169628	0.155668	0.165555	-0.041665	0.394274	-0.012855	-0.305492	0.221181	0.315526	0.412983	-0.017639	-0.060641	0.012855	0.542355	-0.141302	-0.177778
NM_199543	-0.232366	0.136397	-0.064277	0.029028	0.143737	-0.304073	-0.035157	0.481313	0.129114	0.233877	-0.145786	0.195514	-0.029028	0.487309	-0.310398	-0.333019
BC125944	-0.172018	0.257415	-0.039209	0.068442	0.272681	-0.232215	0.0097	0.435835	0.405287	0.316108	-0.0097	-0.074246	-0.038306	0.509618	-0.214915	-0.049456
NM_001005594	-0.306145	0.049996	-0.343616	-0.021607	-0.007833	0.041468	-0.14685	0.380452	0.347074	0.398531	0.007833	-0.105095	-0.090822	0.531922	0.053749	-0.180765
NM_001020560	-0.307789	-0.000694	-0.120354	0.053128	-0.095186	-0.08463	-0.285023	0.319716	0.446112	0.452593	0.14811	0.042265	0.000694	0.496893	-0.050825	-0.105893
NM_001076647	-0.042052	0.160913	-0.195488	-0.004594	0.181189	-0.336306	-0.117022	0.435988	0.454832	0.330594	-0.086042	-0.078982	0.004594	0.370377	0.275461	-0.20373
NM_205747	-0.049506	0.164829	-0.21463	-0.011445	0.173374	-0.108408	-0.118831	0.244833	0.533213	0.36882	-0.06732	0.011445	-0.041601	0.463829	0.081591	-0.399721
NM_200373	-0.025632	0.12648	-0.050877	0.025632	0.227154	-0.098205	-0.099766	0.342476	0.430513	0.343277	0.119706	-0.070852	-0.07204	0.605284	-0.035059	-0.310317
XM_682687	-0.27214	0.013045	-0.307675	-0.235819	0.343104	-0.166093	0.098648	0.314892	0.35438	0.237211	-0.107235	0.07566	-0.234888	0.51338	-0.013045	-0.057625
NM_001007302	-0.032856	0.086497	-0.184573	-0.146918	0.380495	-0.111861	0.022718	0.342371	0.427708	0.229225	-0.134566	-0.022718	-0.124041	0.620543	0.042322	-0.066404
XM_700349	-0.122617	0.261486	-0.21983	-0.207288	0.329302	-0.227886	-0.223734	0.316594	0.373836	0.158402	-0.209588	0.122617	-0.233809	0.408354	0.187631	-0.184943
XM_002667123	-0.031305	0.277397	-0.155878	-0.129145	0.262891	-0.164381	-0.160074	0.220051	0.4029	0.180544	-0.223953	-0.055172	-0.019664	0.66566	0.019664	0.137535
NM_152973	-0.198253	0.019666	-0.13271	-0.268809	0.536229	-0.183304	-0.019666	0.389981	0.361756	0.338011	-0.040056	0.238117	-0.119834	0.222924	-0.165212	0.045299
NM_001145694	-0.183538	-0.038851	-0.10171	-0.015709	0.429487	-0.148518	0.204008	0.232123	0.479207	0.196009	-0.255196	-0.217106	0.065142	0.516465	-0.025497	0.015709
NM_001161470	-0.234343	-0.188325	-0.189045	-0.094135	0.322274	-0.182117	0.301016	0.284191	0.402436	0.327513	-0.105573	-0.165744	0.29621	0.371882	-0.117816	0.094135
NM_182885	-0.313415	-0.121192	0.19086	-0.2236	0.254152	-0.310688	-0.112754	0.182074	0.301965	0.261863	-0.164439	-0.152109	0.345194	0.442041	-0.237631	0.112754
NM_001002715	-0.446217	0.07005	0.107504	-0.169562	0.042338	-0.322416	0.018357	0.206514	0.213926	0.354634	-0.018357	-0.065562	-0.211226	0.417451	-0.212968	-0.408098
NM_001045037	-0.24681	-0.083879	0.218262	-0.047832	-0.058632	-0.190175	0.10794	0.216218	0.401548	0.312531	0.047832	0.231798	-0.111112	0.242135	-0.506017	-0.377034
NM_001130604	-0.340979	-0.289652	0.040193	-0.040193	0.330294	-0.297409	-0.148148	0.261136	0.475238	0.153224	0.226777	0.045975	-0.262158	0.143723	-0.198876	-0.277694
NM_001020629	-0.297229	-0.193893	-0.008583	-0.058942	0.145854	-0.238307	0.008583	0.541017	0.607353	0.127976	0.176671	-0.013053	0.099523	0.168074	-0.092623	-0.190537
NM_001123299	-0.234322	-0.121422	-0.238465	-0.2948	0.105889	-0.117933	0.123342	0.159811	0.430401	0.389005	0.405151	0.134306	-0.213908	0.220243	-0.105889	-0.3106
EH433137	-0.140424	-0.502977	0.14419	-0.255232	-0.006847	-0.507014	0.129941	0.136903	0.100934	0.258032	0.1387	-0.059183	-0.096175	0.006847	-0.488328	0.036805
NM_001002107	-0.159837	-0.081078	-0.035461	-0.336856	0.058461	-0.491497	0.059398	0.402642	0.255833	0.357416	0.035461	0.07241	-0.304492	0.073939	-0.357804	-0.128877
EU089974	0.13022	-0.258612	-0.046726	0.021001	-0.158272	-0.405436	-0.021001	0.298808	0.265952	0.431558	-0.157771	0.336757	0.101786	0.071185	-0.399373	-0.25335
NM_199996	-0.086217	-0.43011	-0.041459	0.004817	-0.206853	-0.231817	-0.194082	0.360531	0.44924	0.342849	0.005718	0.020764	0.002953	-0.002953	-0.453529	0.126966
NM_131846	-0.463604	-0.306347	-0.034029	0.169768	0.031726	-0.405444	-0.024505	0.266996	0.352227	0.326008	-0.227586	0.302039	0.023858	0.16844	-0.145209	-0.023858
XM_693543	-0.419525	-0.371555	0.094973	0.161638	-0.100541	-0.352358	-0.29411	0.122037	0.219794	0.357221	0.088367	0.14503	-0.280852	0.136663	-0.324065	-0.088367
NM_001005394	-0.139856	-0.022604	-0.019893	0.19227	0.252675	-0.288776	0.159359	0.293529	0.232716	0.290267	-0.004737	0.12291	-0.514287	-0.009234	0.004737	-0.515398
NM_001040637	0.022041	-0.199982	-0.223285	0.310116	0.134313	-0.241513	-0.022041	0.374139	0.413834	0.401215	-0.199032	0.184049	-0.223074	-0.201832	0.302547	-0.094371
NM_001002726	0.017271	-0.172894	-0.229672	0.326904	0.205524	-0.191887	0.43727	0.39661	0.430922	0.334775	-0.017271	0.085872	-0.071552	-0.216332	-0.029452	-0.156213
NM_001030235	-0.37282	-0.076796	0.071635	0.159901	-0.083021	-0.198823	-0.229347	0.255665	0.382427	0.249441	0.40183	0.01522	-0.069713	-0.01522	0.487381	-0.217297
EG575050	-0.230952	0.00947	-0.00947	0.152166	-0.027971	-0.226267	-0.120478	0.264215	0.273764	0.395898	0.358806	0.113322	-0.273899	-0.312788	0.395464	-0.290706
NM_001040247	-0.168646	-0.04495	-0.177542	0.309867	0.087673	-0.135211	-0.073029	0.394545	0.45484	0.273901	0.03809	-0.03809	-0.042463	0.15933	0.370168	-0.45389
NM_200987	-0.023566	-0.01219	-0.024293	-0.007164	0.340064	-0.03991	-0.03176	0.310751	0.397407	0.484168	-0.013514	0.414432	-0.039279	0.007164	0.466013	0.028167
NM_001045014	-0.024189	-0.010932	-0.020764	-0.022989	-0.022084	-0.014846	-0.031728	0.473755	0.286303	0.324962	0.19102	0.592461	0.010932	0.295887	0.330172	-0.020634
NM_001045121	-0.013428	-0.010687	-0.012358	0.412921	-0.014465	-0.01169	-0.013892	0.463911	0.448513	0.419041	-0.010248	0.263814	-0.005973	0.236782	0.332714	0.005973
EH500344	-0.131698	-0.125735	-0.1515	0.163736	-0.000151	-0.116521	-0.160613	0.439911	0.511711	0.385191	-0.176304	0.217648	0.000151	0.365142	0.233703	-0.087
NM_001105690	-0.092418	-0.065637	-0.069752	-0.097514	0.049694	-0.047083	-0.071107	0.504672	0.445744	0.337906	-0.09332	0.268571	0.007856	0.436885	0.351627	-0.007856
XM_003198618	0.00511	0.182853	-0.270665	-0.014071	0.200148	-0.013746	-0.167836	0.362439	0.350443	0.450233	0.356261	0.266134	-0.073408	-0.342075	-0.218181	-0.00511
NM_001006053	-0.050428	-0.02479	-0.030474	-0.035432	-0.054827	-0.056899	0.10165	0.503392	0.489807	0.566448	0.2868	0.282691	-0.013736	-0.016255	0.013736	0.033082
NM_001100094	-0.047982	-0.047135	-0.04716	0.294333	0.309081	-0.039424	0.024749	0.415115	0.382314	0.391639	0.321041	0.476916	-0.024749	-0.049251	-0.039985	-0.043634
NM_001017762	0.06048	-0.109481	0.187463	0.078264	-0.118888	0.101787	0.146069	0.570771	0.25248	0.348893	-0.156205	-0.11027	-0.435694	-0.06048	-0.38212	-0.099711
AY161857	0.05253	-0.061087	0.189986	0.139122	-0.276693	0.080573	0.410974	0.505399	0.002116	0.296919	-0.002116	-0.33049	-0.210762	-0.248658	-0.244414	-0.259419
NM_001160028	0.01449	-0.140963	0.377098	0.094908	-0.146981	-0.15439	0.504274	0.413366	0.31274	0.410998	-0.140463	0.164617	-0.01449	-0.129308	-0.134252	-0.097972
NM_001005925	-0.038962	-0.292139	-0.199179	0.220512	-0.313469	0.041634	0.205959	0.302183	0.256164	0.426448	-0.300642	-0.019367	-0.310888	0.019367	-0.261418	0.295812
NM_001077304	-0.135051	0.008983	-0.008983	0.352789	-0.051181	0.122573	0.046597	0.249995	0.380608	0.158681	-0.290414	-0.263941	-0.628418	0.062697	-0.205243	-0.099073
NM_001013485	-0.177214	0.063214	-0.063214	0.20964	-0.183515	0.235933	0.098218	0.468071	0.413426	0.289269	-0.280925	0.096842	-0.422982	-0.085456	-0.190232	-0.182417
NM_131455	-0.21525	0.08169	-0.321237	0.221471	-0.193487	0.113584	0.291431	0.246789	0.543563	0.335841	-0.059547	-0.036677	-0.402465	-0.030897	0.030897	-0.146792
NM_201341	-0.213648	0.115109	-0.315898	0.27845	-0.196933	-0.036818	0.247629	0.290168	0.429424	0.399272	-0.016602	-0.288287	-0.349321	0.167892	-0.020641	0.016602
NM_001089492	0.016377	-0.221021	-0.21704	0.319914	-0.016377	-0.079257	0.278136	0.324998	0.521108	0.43582	-0.018682	-0.252731	-0.087778	0.203605	-0.185969	0.049373
tube1	0.052082	-0.146176	-0.286771	0.321838	0.028569	-0.028569	0.119646	0.384415	0.396853	0.343359	0.091706	-0.261902	-0.320771	-0.246151	-0.284261	-0.172338
NM_201144	0.145995	-0.233019	-0.350678	0.18807	0.061307	0.179787	-0.014273	0.315184	0.393918	0.423357	0.014273	-0.117523	-0.152722	-0.396627	-0.272672	-0.164348
XM_702004	0.080223	-0.211621	-0.314585	0.073378	-0.029594	0.315704	0.227167	0.197602	0.313987	0.207213	0.029594	-0.058365	-0.441071	-0.328588	-0.210852	-0.40057
NM_001077312	0.144774	0.082388	-0.063032	0.423173	-0.037244	-0.322588	0.142822	0.299147	0.463438	0.068294	-0.064003	-0.316737	-0.293569	0.037244	-0.2786	-0.291241
EB935136	0.170178	0.442472	-0.137735	0.36378	-0.155801	0.057184	0.310543	-0.23004	0.385312	0.033656	-0.249799	-0.289472	-0.033656	0.171726	-0.256033	-0.234704
NM_001024396	-0.348178	0.040098	-0.307174	0.226239	-0.199745	-0.040098	0.242418	0.354752	0.254134	-0.080226	-0.346259	-0.321381	-0.166249	0.174742	0.174861	0.350074
NM_001012500	-0.184005	-0.005699	-0.383401	0.210644	-0.074183	0.005699	0.400972	0.261816	0.299661	0.12777	0.033524	-0.634258	-0.130008	-0.021075	-0.039032	0.107157
BC095832	0.169747	-0.110511	-0.131186	-0.050062	-0.002133	-0.109099	0.126215	0.33421	0.285164	0.313225	-0.075194	-0.641365	-0.061783	0.002133	0.114281	0.431752
NM_131522	0.040345	-0.11554	-0.130986	-0.007068	-0.460026	-0.522919	0.007068	0.249392	0.234624	0.260905	-0.374924	-0.305721	-0.056446	0.185623	0.150443	0.055442
NM_200193	0.001673	0.04925	-0.550263	0.132317	-0.177315	-0.055948	0.051023	0.18736	0.277476	0.219429	-0.254501	-0.605215	-0.03942	-0.001673	0.079443	-0.202313
BC090310	0.174715	0.066059	-0.442857	-0.051547	-0.306513	-0.079297	-0.0364	0.454944	0.299612	0.161354	-0.288228	-0.466554	0.0364	0.128098	0.037655	-0.148639
CK680095	-0.134225	-0.173229	-0.539867	0.064909	-0.089377	-0.038169	0.004916	-0.004916	0.366926	0.148401	-0.345937	-0.478592	0.262458	0.152939	0.178116	0.132029
NM_001077171	-0.085693	-0.057014	-0.3878	-0.106001	-0.378629	0.119963	0.003243	-0.000738	0.120744	0.000738	-0.357666	-0.399918	0.143959	0.529038	0.118169	0.230238
NM_200837	-0.096338	-0.2524	-0.245524	-0.26892	-0.253156	-0.222459	-0.142322	0.172075	0.302223	0.096338	0.208625	0.143689	0.204784	0.266236	-0.240071	0.543811
NM_213316	-0.013156	-0.013705	-0.012411	-0.013347	0.202295	-0.005103	0.161587	0.293374	0.244057	0.318835	-0.013881	-0.013287	0.005103	0.40349	-0.011679	0.722235
NM_001123052	0.12076	-0.172337	-0.188218	-0.152662	0.223075	-0.184311	-0.113296	0.328093	0.318118	0.096875	-0.118136	-0.096875	0.265746	0.323651	-0.178832	0.59287
NM_001004677	-0.118048	0.007395	-0.007395	0.01541	-0.008249	-0.065065	-0.200712	0.525024	0.396263	0.296607	-0.066526	-0.152047	-0.009973	0.052183	0.086565	0.618564
NM_200058	-0.156541	0.007564	-0.147599	-0.075944	-0.02878	-0.111873	-0.002961	0.558189	0.400272	0.40737	0.040798	0.002961	-0.243825	0.07049	-0.15026	0.4562
NM_001102676	-0.121984	-0.004038	-0.251033	-0.290012	0.004038	-0.223027	-0.262306	0.250603	0.384888	0.247597	0.130614	-0.061922	-0.19708	0.281728	0.13229	0.539041
NM_199675	-0.066024	0.165035	-0.006389	-0.244657	-0.305826	-0.281901	-0.049914	0.365339	0.297731	0.163329	0.006389	0.04338	-0.234129	0.375334	-0.21016	0.492385
BC085460	-0.031856	-0.069015	-0.620951	-0.022117	-0.139215	-0.211388	-0.051887	0.084451	-0.01316	0.363965	0.026022	0.01316	0.076721	0.36893	0.155081	0.484482
XM_002665084	-0.190155	-0.183298	-0.474593	-0.116579	-0.351536	-0.052058	0.211765	0.367226	0.061397	0.244043	-0.131013	-0.180594	0.052058	0.083207	0.165815	0.484968
BC093291	-0.165121	-0.13777	-0.544491	-0.534194	0.028403	-0.212082	-0.168054	0.22807	0.187912	0.148597	0.014665	0.045325	-0.014665	0.34969	-0.151748	0.20172
BC092769	-0.029617	-0.056186	-0.643393	-0.20841	0.17032	0.00825	0.144398	0.45109	0.315765	0.054175	-0.00825	-0.156466	-0.091705	0.227852	-0.075962	0.303115
TC389359	-0.054833	-0.096028	-0.430821	-0.347911	0.2297	-0.004604	0.061709	0.181872	0.229569	0.077107	-0.076063	-0.16368	-0.057496	0.659555	0.004604	0.248778
NM_001099266	-0.239818	0.056305	-0.561735	-0.258749	-0.131761	-0.002587	0.139029	0.343605	0.002587	0.187893	-0.29349	0.209401	-0.328248	0.16463	-0.062315	0.313097
BE016624	-0.2239	-0.007419	-0.596438	-0.231871	-0.266761	0.007419	0.164381	0.309591	0.041672	0.278376	-0.330006	0.040356	-0.203397	0.170905	-0.094708	0.277339
XM_001337807	-0.034336	0.010951	-0.385769	-0.24084	-0.011321	0.005519	-0.005519	0.420782	0.235695	0.211697	-0.439896	-0.066336	-0.395273	0.367359	0.088918	0.131367
XM_001342673	-0.434148	-0.016863	-0.241075	-0.065744	-0.244914	-0.001956	0.141788	0.073275	0.160562	0.197402	0.342022	0.001956	-0.023105	0.615395	-0.197946	0.251345
NM_001008615	0.004357	-0.419532	-0.381021	0.103383	-0.332171	-0.015961	-0.029752	0.376222	-0.400571	0.036922	0.218448	-0.25931	0.103972	0.304407	0.186587	-0.004357
NM_205563	-0.179112	-0.461733	0.069852	0.051382	-0.152706	-0.134817	-0.227553	0.244941	0.08513	0.267993	0.214629	-0.60933	0.154106	-0.051382	0.11601	-0.240141
XM_689135	-0.24388	-0.777017	-0.182688	0.000779	0.055647	-0.135806	-0.125893	0.087469	0.130116	0.155345	-0.000779	-0.431116	0.087287	-0.061449	0.140143	0.019834
NM_001145361	-0.048722	-0.448297	-0.550658	-0.042639	-0.135089	0.08172	-0.170915	0.207944	0.212317	0.229388	0.052348	-0.415828	0.042639	-0.100257	0.24606	0.220155
NM_001002357	0.163043	-0.308624	-0.304879	-0.326308	0.190574	-0.038219	-0.025996	0.389907	0.17514	0.29492	0.338248	-0.318679	-0.253202	0.025996	0.226129	-0.196764
EH447416	-0.178115	-0.135293	-0.22067	-0.470536	-0.0033	-0.351325	0.082549	0.484509	0.254191	0.096121	0.22257	-0.322563	0.0033	0.021514	0.293432	-0.029244
XM_001921222	-0.089237	-0.060342	-0.414443	-0.355423	0.284721	-0.285112	-0.005763	0.254589	0.305057	0.059076	0.351018	-0.38927	-0.074337	0.005763	0.140831	0.257714
NM_001100048	-0.155131	-0.038336	-0.092754	-0.12738	-0.157152	-0.098262	0.217017	0.641471	-0.129099	0.415282	0.240595	-0.100636	0.057216	0.328769	0.294499	0.038336
NM_001245989	-0.170644	0.018351	-0.018351	-0.424725	-0.150826	-0.044309	-0.11024	0.251939	0.079529	0.620483	0.254106	-0.326106	-0.098955	0.144343	0.206156	0.232619
NM_214757	-0.171975	0.032331	-0.056119	0.129314	-0.324584	0.094973	-0.322236	0.392497	0.45711	0.462116	-0.239061	-0.097485	-0.028086	0.068494	0.028086	-0.286043
BC068409	-0.127109	-0.095732	0.318885	0.159911	-0.367887	0.208443	-0.354515	0.3942	0.368779	0.289941	-0.327414	0.033655	-0.033655	-0.219655	0.091507	-0.037478
NM_200980	-0.267622	0.069888	0.230742	-0.030592	-0.240132	-0.147218	-0.244784	0.324643	0.616762	0.303912	-0.050021	-0.074333	0.030592	0.072329	0.346735	-0.132249
XM_003199497	-0.088286	-0.023746	0.38155	0.189493	-0.093434	-0.044925	-0.094452	0.378167	0.591403	0.368019	-0.099442	0.367822	-0.003787	-0.048656	0.121247	0.003787
NM_001001729	-0.087578	0.164991	-0.047611	-0.208024	0.026968	-0.235356	-0.13558	0.429798	0.391486	0.264421	-0.239784	0.143034	0.128263	0.377822	-0.026968	-0.446403
NM_213125	-0.177585	0.001848	-0.001848	-0.087489	0.039796	-0.356249	-0.309073	0.468049	0.35049	0.298181	-0.224246	-0.00416	0.294551	0.237859	0.060803	-0.329571
NM_212598	-0.058298	-0.266106	0.060147	-0.070961	-0.166205	-0.198259	-0.332561	0.280201	0.375419	0.372775	0.186838	0.044401	0.379704	0.085011	-0.044401	-0.436968
NM_001002212	-0.139331	-0.021512	-0.007199	0.012256	-0.053505	-0.14161	-0.487364	0.368794	0.287893	0.373508	0.007199	0.200393	0.293949	0.068089	-0.074231	-0.473626
NM_001003616	0.152806	-0.057226	-0.030907	-0.06869	-0.003868	-0.132083	-0.35358	0.34532	0.283792	0.232395	0.003868	0.266745	0.285714	0.248233	-0.039832	-0.596175
NM_001045392	-0.201206	0.171289	-0.040566	0.040566	-0.065547	-0.096739	-0.41145	0.267542	0.384793	0.295041	-0.144284	0.24965	0.13319	0.124338	-0.406357	-0.394687
NM_213099	-0.278913	0.26211	0.152481	-0.009466	-0.228597	-0.268228	-0.247356	0.357238	0.323074	0.255498	0.009466	0.147447	0.10548	-0.248225	-0.428782	-0.262825
NM_200430	-0.202504	-0.327519	0.399794	-0.250407	-0.072719	-0.017901	-0.326645	0.321965	0.394755	0.318581	0.017901	0.098257	0.313122	0.077963	-0.190539	-0.074087
XM_688937	-0.327718	-0.029126	0.099931	-0.269312	-0.191051	-0.093428	-0.389422	0.164322	0.188252	0.432209	0.029126	0.283827	0.403504	0.229711	-0.031305	-0.255233
CN330459	-0.167816	-0.08019	0.023089	-0.270358	-0.364454	-0.023089	-0.250998	0.10644	0.31496	0.276664	0.028881	0.417136	0.482493	-0.176075	0.12563	-0.23222
NM_001109708	-0.217713	-0.042784	0.246372	-0.321052	-0.465733	-0.325675	-0.010014	0.335398	0.146567	0.263688	-0.37112	0.141238	0.249852	-0.144411	0.010014	0.139145
NM_001013519	0.035342	-0.083921	0.109633	-0.431483	-0.154593	-0.254911	-0.170328	0.368984	0.389161	0.289367	-0.20701	0.21567	0.413071	-0.205123	-0.033333	0.033333
EV761103	-0.182168	0.063588	-0.000888	-0.35311	-0.305891	-0.373514	-0.305532	0.229186	0.240033	0.25649	-0.306366	0.112212	0.475416	0.000888	0.051057	-0.025358
NM_200834	-0.113749	0.05631	0.136458	-0.05631	-0.117134	-0.274129	-0.184321	0.337664	0.395213	0.462001	-0.180002	0.188549	0.242334	-0.404449	0.228654	-0.114293
NM_213511	0.122816	-0.098728	0.19801	-0.072562	-0.207949	-0.349567	-0.285447	0.373017	0.506963	0.256073	-0.121323	0.311575	0.233261	-0.092003	0.072562	-0.205211
NM_001003744	0.032893	-0.133518	0.208912	-0.032893	-0.23536	-0.33324	-0.184638	0.483813	0.36669	0.420163	-0.120713	0.205916	0.071897	-0.23519	0.142944	-0.229931
NM_199531	0.111286	-0.13324	0.273395	-0.102854	-0.350279	-0.424879	-0.279203	0.399407	0.264335	0.399407	-0.157507	0.145833	0.120054	0.046027	-0.046027	-0.222968
NM_001037377	0.124031	-0.067198	0.067198	-0.175442	-0.166292	-0.244734	-0.41832	0.322509	0.329077	0.40471	-0.120935	0.282001	0.353875	-0.14366	0.240007	-0.092478
NM_199536	-0.173732	0.001803	0.09144	-0.158219	-0.359422	-0.248664	-0.257815	0.399877	0.206645	0.377041	-0.065491	0.291831	0.387721	-0.001803	0.142623	-0.272109
NM_001126428	0.156051	-0.250162	0.270797	-0.018026	-0.370777	-0.091644	-0.399939	0.455891	0.403998	0.350134	0.027704	0.170082	-0.052478	-0.075294	0.018026	-0.038685
NM_001045053	0.17024	-0.180911	0.271842	-0.214997	-0.25215	-0.01092	-0.369185	0.432033	0.39052	0.315169	-0.19861	0.002767	0.260641	-0.17652	0.202798	-0.002767
NM_001045138	0.079651	-0.064423	0.161493	-0.123318	-0.447795	-0.176089	-0.339465	0.432918	0.31801	0.283042	-0.186669	0.158309	0.355916	-0.206924	0.04119	-0.04119
NM_213663	-0.065939	0.065309	0.225779	-0.294436	-0.321899	-0.050753	-0.256811	0.49187	0.386337	0.451343	-0.188188	0.0091	0.186344	-0.074622	0.1039	-0.0091
NM_194405	0.034028	-0.010294	0.010294	-0.613065	-0.111888	-0.120842	-0.124128	0.326428	0.119172	0.234362	-0.190778	0.233354	0.328702	-0.253824	0.095913	-0.363385
NM_200128	0.061711	0.207602	-0.318658	-0.073897	-0.219532	-0.039913	-0.396476	0.239526	0.371408	0.39056	-0.256846	0.039913	0.427541	-0.102616	0.159297	-0.070683
NM_001082983	-0.097747	0.021472	-0.139928	-0.021472	-0.06792	-0.119577	-0.498945	0.248027	0.212292	0.401401	-0.043007	0.25037	0.455332	0.12375	0.36847	-0.106917
NM_001080024	-0.042724	0.091561	-0.388902	-0.05431	-0.190198	-0.294256	-0.339785	0.358582	0.109345	0.303827	0.042724	0.107225	0.175338	-0.379635	0.377108	-0.184752
NM_200232	-0.046418	-0.133379	-0.075324	-0.667301	-0.281952	0.156397	0.125218	0.33316	0.231295	0.228759	-0.036098	0.193135	0.084714	0.036098	-0.224723	-0.308297
NM_001190755	-0.23226	0.160853	-0.184177	-0.389507	-0.466651	0.259471	0.014132	0.266152	0.279121	0.372339	-0.249329	-0.001717	0.147821	0.001717	-0.274998	-0.04722
NM_212740	0.02331	-0.156088	-0.214048	-0.32514	-0.216034	-0.198885	-0.167817	0.33318	0.302762	0.425088	0.199526	0.316876	0.207232	0.191862	-0.02331	-0.324467
NM_001083559	-0.093566	0.047178	-0.103755	-0.472169	-0.346992	-0.012213	-0.0478	0.389404	0.29422	0.289638	0.012213	0.503186	-0.101522	0.135041	0.040065	-0.163978
XM_002663548	-0.287936	0.019564	-0.111948	-0.263889	-0.276535	-0.168323	-0.27976	0.31893	0.33803	0.459157	-0.019564	0.408119	0.049554	0.046557	-0.08824	0.212863
XM_701519	-0.213204	0.039114	-0.057557	-0.203104	-0.217995	-0.116158	-0.211906	0.222047	0.11766	0.454114	-0.167235	0.567195	0.058026	0.391844	-0.039114	0.158258
NM_212846	-0.062841	-0.001766	0.001766	-0.323885	-0.27205	-0.371738	-0.19654	0.190979	0.381388	0.397958	-0.243773	0.208417	0.01153	0.195876	-0.322595	0.233631
NM_200649	0.040223	-0.105554	-0.388172	-0.279494	-0.354606	0.222203	-0.215312	0.000599	0.285641	0.196853	0.123437	-0.000599	0.098047	-0.396258	-0.28244	0.393678
NM_001003569	0.060052	-0.057296	-0.213164	-0.080898	-0.371292	0.200943	-0.380434	0.059221	0.249959	0.253483	-0.098634	0.057296	0.074704	-0.591982	-0.128028	0.320148
XM_001333961	-0.038668	-0.114356	-0.364611	-0.354876	-0.312854	0.422385	-0.477009	0.159145	0.043664	0.177457	-0.187045	0.241462	0.071708	-0.249816	0.038668	0.040814
NM_001110168	0.044512	-0.320106	-0.457357	-0.02825	-0.505572	0.02825	-0.184844	0.329176	0.173356	0.111416	-0.30346	-0.028958	0.275477	-0.156116	0.118823	0.192045
XM_690640	0.097229	-0.35174	-0.328717	-0.117639	-0.218865	0.394267	-0.100708	0.334813	0.000503	0.141734	-0.000503	-0.022967	0.56241	-0.07594	0.035269	0.274608
NM_001039620	0.037945	-0.041481	-0.530006	-0.238065	-0.081977	0.00602	0.150921	0.417133	0.361131	0.372671	0.176935	-0.00602	0.034872	-0.016402	-0.12512	-0.371406
NM_207081	0.08374	0.232914	-0.499861	-0.109501	-0.244673	0.094083	0.03015	0.54141	0.280565	0.456853	-0.102329	-0.043185	0.106203	-0.032472	-0.033568	-0.03015
NM_213334	0.015556	-0.090062	-0.595962	-0.046118	-0.097137	0.03252	0.019428	0.297953	0.283959	0.626703	0.039779	-0.143802	-0.102089	-0.015556	-0.103379	0.133041
NM_001005988	-0.018461	-0.08636	-0.55662	-0.163308	-0.151352	-0.08007	0.238267	0.407764	0.349109	0.288522	-0.075964	0.161176	0.317645	0.010473	0.255649	-0.010473
NM_200338	0.039329	-0.042003	-0.65428	-0.174727	0.129434	-0.057957	0.160598	0.27969	0.254157	0.207785	-0.119954	-0.039329	0.19202	-0.162806	0.234726	-0.414448
NM_175042	-0.271505	-0.12578	-0.548161	0.035874	-0.007721	-0.221049	0.365969	0.273385	0.346891	0.2397	-0.131942	0.007721	-0.028634	0.219649	0.281481	-0.165976
NM_194398	0.205082	-0.014564	-0.011747	-0.31198	-0.103369	-0.315171	-0.218437	0.097164	0.463762	0.550937	-0.332809	0.220681	0.114948	0.011747	0.028478	-0.029266
NM_200801	0.092509	0.073966	-0.205378	-0.224211	-0.25311	-0.054936	-0.034868	0.10173	0.652586	0.423019	-0.239331	0.034868	0.150753	-0.169473	-0.194462	0.249603
NM_001111190	0.258813	-0.119354	-0.170269	-0.206232	-0.00465	0.079559	0.12663	0.423609	0.467511	0.549497	-0.195474	0.177318	0.00465	-0.163251	-0.163627	-0.042481
BC093131	0.251836	-0.019077	-0.045326	-0.103776	0.259513	-0.074133	-0.065743	0.435901	0.467386	0.414237	0.019077	0.274671	0.391985	-0.071809	-0.121896	-0.129225
NM_001123236	0.190609	-0.039022	-0.152814	-0.020089	-0.00348	-0.233868	0.00348	0.399848	0.424078	0.34001	-0.268448	0.490871	0.014111	-0.207184	-0.075924	0.257753
BC090678	0.198243	0.142522	0.031863	-0.142086	-0.068967	-0.117364	-0.153243	0.539212	0.534251	0.279254	-0.046478	0.449181	0.011477	-0.092343	-0.101482	-0.011477
NM_001008607	0.215017	0.086598	-0.396758	-0.380239	-0.331224	-0.154887	0.103239	0.266343	0.326472	0.361787	-0.180722	-0.003117	-0.108798	-0.379277	0.003117	0.055963
NM_001113376	0.170964	0.116832	-0.394494	-0.054736	-0.408204	-0.184936	-0.193566	0.17127	0.32586	0.297728	-0.275473	0.144053	0.058097	-0.478967	0.054736	-0.060186
NM_205555	0.057465	0.062479	-0.075308	-0.11248	-0.376512	0.063423	-0.167191	0.399327	0.461168	0.355679	-0.119159	0.117539	0.283504	-0.315488	-0.057465	-0.30144
NM_001111226	0.153981	0.018256	-0.018256	-0.136591	-0.105551	0.080173	-0.334627	0.491837	0.318684	0.490588	-0.141963	0.106118	0.198273	-0.197602	-0.04911	-0.362074
NM_001024436	0.179483	-0.073886	-0.181707	-0.137776	-0.158035	-0.055765	0.127987	0.292652	0.464658	0.386179	0.055765	0.134882	0.232409	-0.457228	-0.146262	-0.330769
XM_001343041	-0.012172	-0.141422	-0.255741	0.034391	-0.452621	0.165835	0.007427	0.373446	0.394271	0.373729	-0.206088	0.287649	-0.106012	-0.322375	0.076323	-0.007427
NM_201489	0.209855	-0.107704	-0.148433	-0.089864	-0.516218	-0.071337	-0.115414	0.387459	0.41679	0.400825	0.026392	0.239639	0.271558	-0.113198	-0.00954	0.00954
NM_001003846	-0.201545	-0.011659	-0.032012	-0.188226	-0.216992	-0.040652	-0.177396	0.184932	0.448893	0.136839	0.008434	-0.008434	0.676624	0.139432	0.013587	0.332514
NM_001037406	-0.142828	-0.078479	-0.086821	0.26573	-0.148116	-0.084288	-0.115658	0.432245	0.485766	0.272022	-0.130743	-0.116894	0.388196	0.247047	0.078479	0.32776
NM_212950	-0.15367	0.01691	-0.01691	-0.123745	-0.154126	-0.086376	-0.14643	0.500728	0.403924	0.5882	0.148807	-0.073014	0.111481	-0.043255	0.216448	0.243635
NM_001100023	-0.223731	0.170736	0.02651	-0.061968	-0.237055	-0.068471	-0.222505	0.206438	0.499964	0.556398	-0.169913	-0.049993	0.280461	-0.02651	0.149227	0.265895
NM_001017804	-0.263866	-0.018421	-0.331951	0.191933	-0.453033	-0.059578	-0.007515	0.385034	0.307806	0.396331	0.129854	-0.051342	0.007515	-0.066241	0.225936	0.314797
NM_001123280	-0.255727	-0.002693	-0.123201	-0.07927	-0.342639	0.027293	-0.024696	0.603491	0.450287	0.217843	0.000521	-0.000521	0.166212	-0.144391	0.112103	0.344847
NM_001002361	-0.06899	-0.02061	-0.028763	-0.05473	-0.072846	-0.049867	-0.058948	0.231932	0.453378	0.519395	0.176538	0.364057	0.145973	-0.026411	0.02061	0.514272
NM_001172629	-0.066514	-0.054286	-0.057831	-0.060887	-0.070817	0.284416	0.024819	0.379337	0.301943	0.61637	0.041962	0.224188	-0.041471	-0.049168	-0.024819	0.476762
NM_001079703	0.16133	-0.040273	-0.473987	0.036594	-0.173659	-0.036594	-0.364794	0.299282	0.337624	0.28286	0.219693	-0.141169	-0.163237	-0.037312	0.158484	0.420544
NM_001017611	0.355507	-0.132583	-0.376376	0.047668	-0.109252	-0.09794	-0.22498	0.417129	0.311659	0.354975	0.261296	-0.064218	-0.173443	0.125746	-0.047668	0.349656
NM_001003630	0.18004	0.038561	-0.038561	0.071848	-0.079938	-0.313841	-0.093662	0.457594	0.320347	0.459798	0.281642	-0.184809	-0.119819	-0.117364	-0.227025	0.359465
NM_001020618	0.126249	0.052906	-0.089186	-0.131193	-0.443272	0.001032	-0.038361	0.55933	0.326768	0.271421	0.19943	-0.007554	-0.001032	-0.237714	-0.16662	0.375148
NM_001159586	0.092203	-0.056806	-0.043364	0.037581	-0.283815	-0.037581	-0.171216	0.486528	0.23156	0.356803	0.240194	0.332283	-0.056103	-0.254521	-0.25315	0.394898
NM_200376	-0.046579	-0.293999	-0.278643	-0.111294	-0.453751	-0.411076	-0.146428	0.053963	0.224327	0.31534	0.046579	0.173787	0.178961	-0.395971	0.062913	0.217322
NM_001100011	0.032232	-0.375699	-0.239729	-0.210108	-0.207162	-0.427951	-0.070721	0.394083	0.238167	0.237384	0.283421	0.090318	0.101146	-0.375622	-0.032232	0.126154
XM_001343807	0.302894	-0.251939	-0.364852	-0.229135	-0.185644	-0.142793	0.019322	0.29133	0.141302	0.254634	0.329044	-0.089463	0.064488	-0.421915	-0.019322	0.368022
NM_131617	-0.025689	-0.199227	-0.116712	-0.301372	-0.335541	-0.084163	-0.075572	0.5721	0.395925	0.255668	0.040223	0.153982	0.025689	-0.379763	0.066655	0.075807
NM_203321	-0.075684	0.027026	-0.058605	-0.475713	-0.207355	-0.041429	-0.145151	0.542639	0.448567	0.359167	-0.027026	0.120067	0.060818	-0.17419	0.081495	0.132378
NM_001002200	-0.036288	-0.033502	-0.375821	-0.377465	-0.084513	0.15657	0.085495	0.510125	0.335972	0.223264	0.033502	0.185618	0.172442	-0.397233	-0.148183	-0.082803
NM_001080690	-0.199797	-0.054118	-0.297783	-0.419056	-0.248293	0.093286	-0.063335	0.415438	0.319575	0.22895	0.086357	0.204334	0.054118	-0.357308	-0.199942	0.267558
NM_153672	0.094197	-0.024183	-0.539077	-0.434621	-0.214612	0.039364	0.106054	0.351997	0.219866	0.160949	-0.029323	-0.03193	0.024183	-0.112574	-0.193402	0.448886
BC059523	0.064936	-0.064936	-0.527132	-0.20971	-0.606796	-0.248327	0.224039	0.207306	0.077446	0.170491	0.134325	0.135384	-0.100679	-0.189592	-0.135381	0.104092
NM_205651	0.032104	-0.048073	-0.359816	-0.386632	-0.325683	-0.145834	-0.265257	0.449112	0.08852	0.22163	0.152242	0.372941	0.26707	-0.094369	-0.032104	0.133511
NM_001017726	-0.093909	-0.023712	-0.466422	-0.252553	-0.401333	-0.354758	-0.178105	0.325874	0.281686	0.263451	0.056442	0.070131	0.07658	-0.063187	0.023712	0.342305
CU458950	-0.019453	0.005245	-0.513557	-0.309639	-0.613361	-0.052722	-0.005245	0.29062	0.213846	0.20313	0.092224	0.116145	0.084222	-0.083622	-0.029357	0.229267
BC152133	-0.017903	0.017903	-0.563072	-0.337194	-0.535399	-0.088573	-0.043928	0.241936	0.24268	0.229083	0.134896	0.136828	0.072144	-0.116689	-0.038161	0.21232
NM_001037399	-0.00606	0.00606	-0.50535	-0.261704	-0.534734	-0.070865	-0.007906	0.343212	0.311157	0.255344	0.126053	0.147362	0.089464	-0.09078	-0.015722	0.226106
NM_001045359	0.001095	-0.001095	-0.491608	-0.296013	-0.527002	-0.054308	-0.01326	0.351834	0.297958	0.255211	0.13576	0.125821	0.086525	-0.080448	-0.03788	0.249972
NM_001080588	-0.016545	0.009916	-0.490562	-0.31614	-0.538292	-0.057877	-0.009916	0.314237	0.293139	0.245906	0.139468	0.172388	0.084227	-0.126994	-0.044251	0.215251
TC389645	-0.018457	0.009877	-0.515246	-0.314884	-0.474793	-0.100775	-0.009877	0.353401	0.29336	0.255576	0.121436	0.155005	0.059208	-0.104572	-0.035968	0.261669
NM_001044748	-0.025877	0.025877	-0.49032	-0.338963	-0.522469	-0.128736	-0.049602	0.346755	0.257418	0.229102	0.075017	0.105908	0.077894	-0.043105	-0.038184	0.293472
NM_001037687	-0.071777	0.009919	-0.392665	-0.275221	-0.415571	-0.140505	-0.085512	0.379015	0.30727	0.282986	0.125018	0.128844	0.098912	-0.216917	-0.009919	0.397178
NM_199914	-0.010587	0.010587	-0.521234	-0.321538	-0.384746	-0.130114	-0.075404	0.360764	0.290196	0.257938	0.141444	0.166151	0.107225	-0.181946	-0.012701	0.284232
NM_001039640	-0.066207	-0.000922	-0.411593	-0.40732	-0.450125	-0.155856	0.000922	0.363852	0.281475	0.234536	0.119633	0.111669	0.069954	-0.16696	-0.039474	0.325052
NM_001003421	0.002233	-0.002233	-0.402427	-0.365844	-0.451701	-0.112343	-0.045728	0.416057	0.329028	0.278726	0.141038	0.151401	0.084242	-0.127789	-0.063223	0.236992
NM_001033738	-0.0702	0.014484	-0.474942	-0.304698	-0.464286	-0.221876	-0.121182	0.271786	0.291425	0.260442	0.180984	0.180728	0.104745	-0.131351	-0.014484	0.276583
NM_001113660	-0.011002	0.000259	-0.380281	-0.37555	-0.509025	-0.181122	-0.094084	0.283337	0.293134	0.267784	0.187031	0.169111	0.101773	-0.141231	-0.000259	0.285772
NM_001006075	-0.106671	-0.143508	-0.262376	-0.154706	-0.400539	-0.110728	0.005143	0.516226	0.42244	0.338357	0.132151	0.211387	0.027409	-0.005143	-0.129699	0.251705
NM_001020694	0.002266	-0.015473	-0.257388	-0.25041	-0.384869	-0.032842	-0.092176	0.418235	0.403254	0.359985	0.256724	0.277775	0.078193	-0.016977	-0.002266	0.310653
TC393200	-0.081065	-0.145242	-0.392111	-0.120559	-0.324669	-0.231448	-0.204952	0.386373	0.31684	0.521814	0.264643	0.053116	-0.002025	0.002025	0.023887	0.087563
NM_001039818	-0.004216	0.004216	-0.212826	-0.260439	-0.148453	-0.402707	0.163423	0.618824	0.122899	0.396336	-0.054815	-0.143918	0.041409	-0.185434	0.040929	0.243518
XM_001333661	-0.032238	0.398768	-0.158581	-0.130735	-0.337379	-0.177986	0.185369	0.377275	0.575114	0.211691	0.07419	-0.066692	-0.096091	-0.189534	0.032238	0.209251
NM_001045846	-0.448222	0.00929	-0.067334	-0.09422	-0.081359	-0.031016	0.076087	0.590397	0.46303	0.274456	0.031594	0.075774	0.218163	-0.27188	-0.074818	-0.00929
TC438257	-0.288794	-0.067169	-0.252746	-0.190354	-0.019365	-0.116761	0.019365	0.328838	0.291829	0.091173	0.197763	0.242019	0.4257	-0.480529	-0.242731	0.165066
XM_681507	-0.350193	-0.102127	-0.251405	-0.135895	-0.015571	0.015571	0.113491	0.299291	0.236764	0.228004	-0.458755	0.255765	0.432292	-0.153236	-0.240321	0.174061
NM_001012488	-0.168544	-0.162093	-0.179002	-0.214458	0.212638	-0.194418	-0.19081	0.406727	0.330836	0.257008	-0.175138	0.387759	0.315805	-0.194066	0.249462	0.162093
NM_200064	-0.174881	-0.065532	-0.033237	-0.144095	-0.026894	-0.066468	0.122879	0.317823	0.386168	0.423493	-0.044369	0.512604	0.371199	-0.272401	0.026894	0.126824
NM_001002190	0.2166	0.063806	0.004094	-0.004094	-0.120516	-0.280015	-0.168744	0.294156	0.208474	-0.668746	-0.044431	0.394662	0.235603	-0.168682	-0.087213	0.032585
BC093111	0.217171	-0.050497	0.153278	0.199118	-0.033081	-0.363	-0.03781	0.213131	-0.044636	-0.537902	-0.061785	0.155664	0.379919	-0.450942	0.198155	0.033081
NM_001113586	0.347369	-0.150722	-0.04467	0.341202	-0.299848	-0.284217	-0.0524	0.216145	0.161589	-0.241087	-0.049574	0.331868	0.408892	0.04467	-0.35923	0.151619
XM_001334622	0.247732	-0.02092	0.295949	0.391601	-0.146118	-0.283587	-0.429723	0.293183	0.025199	-0.066544	-0.175864	0.292435	0.363098	-0.056541	-0.260537	0.02092
NM_194364	0.146	-0.007595	0.209497	0.30449	-0.016498	-0.593677	-0.381406	-0.096989	0.003511	-0.003511	-0.013702	0.233585	0.300027	0.402298	0.146237	-0.08001
NM_001030266	0.232495	-0.059821	-0.04613	0.274394	-0.414449	-0.398222	-0.173969	-0.138602	-0.207238	-0.205375	0.315555	0.202433	0.214105	0.43474	0.149914	0.04613
NM_213514	0.186951	-0.094339	0.114185	0.374212	0.056954	-0.473545	-0.502898	-0.028839	-0.053853	-0.148695	0.373362	-0.103711	-0.030352	0.308274	0.223382	0.028839
NM_001099417	0.390455	-0.003162	0.142137	0.515359	0.02336	-0.534719	-0.074795	0.019648	-0.244384	-0.353448	0.244044	-0.03213	0.003162	0.131137	-0.026881	-0.078221
AY398334	0.216786	0.100908	-0.015976	-0.065411	-0.319482	-0.631631	-0.092955	0.015976	-0.26532	-0.382969	-0.271061	0.145753	0.208531	0.042014	0.249088	0.096393
NM_001030239	0.267388	0.114993	0.150843	0.239181	-0.237023	-0.785517	-0.139685	0.086274	-0.121424	0.002395	-0.069703	-0.037211	-0.032479	0.254014	-0.002395	0.220389
BC097037	0.11092	-0.032117	0.032117	0.049808	-0.359568	-0.763153	-0.286342	0.114879	-0.207321	-0.181986	-0.136092	0.054083	0.150107	0.056209	-0.085868	0.213685
NM_201456	0.105853	-0.087955	-0.050717	0.041935	-0.454249	-0.807941	-0.137004	0.05707	0.038468	0.050404	0.017927	-0.046264	0.221355	0.182603	-0.080283	-0.017927
NM_201020	0.341196	0.353008	-0.130454	0.163841	-0.062501	-0.513044	-0.143997	0.371169	0.217805	-0.121994	-0.003616	0.351262	0.003616	0.309122	-0.071984	-0.054904
CN014246	-0.072519	0.219308	0.226434	0.319432	0.343233	-0.300094	-0.31028	0.072519	-0.204568	-0.120898	0.186816	-0.098062	0.195276	0.360069	-0.319016	-0.336755
NM_001031668	-0.028669	0.271251	0.168276	0.267737	0.145259	-0.543174	-0.160024	-0.244834	-0.477734	0.022209	0.134558	-0.022209	0.262505	0.252587	-0.190109	-0.087974
AY150227	-0.024389	0.024389	0.193893	0.34684	0.086336	-0.476261	-0.555249	0.028466	-0.454169	-0.070323	-0.216349	-0.126139	-0.095995	0.049609	0.043772	0.100016
NM_173225	0.227617	0.120609	0.210388	0.412446	-0.197834	0.091032	-0.445989	-0.049467	-0.368343	-0.179266	0.152304	-0.382062	0.049467	0.158045	-0.162547	-0.282246
NM_001079660	0.063898	0.172143	0.483413	0.360512	0.179746	-0.056227	-0.395848	0.055772	-0.500954	-0.245657	0.009935	-0.009935	0.090288	-0.09212	-0.245003	-0.138517
NM_001080008	0.026935	0.098224	0.290643	-0.026935	-0.386912	-0.509558	-0.087604	0.153029	0.104602	0.11852	-0.1389	-0.073186	0.109142	-0.219945	-0.316164	0.504083
NM_131432	-0.290828	0.045842	0.073842	0.124878	-0.462227	-0.458692	-0.472042	0.034931	0.007352	-0.015921	-0.007352	0.038897	0.019903	-0.07871	-0.443346	0.197872
EH995900	-0.148424	-0.053037	0.053709	0.003418	-0.504122	-0.508814	-0.277465	0.099834	0.06192	-0.003418	0.142463	0.152863	-0.033697	0.170162	-0.530706	0.114147
NM_212836	-0.360656	0.261405	0.276225	0.174362	-0.415556	-0.288516	-0.233192	0.01185	0.350578	-0.084548	0.133846	-0.084508	0.285326	0.215911	-0.318068	-0.01185
EH447049	-0.130788	0.15029	0.034462	0.035343	-0.303156	-0.298154	-0.312784	0.09899	-0.034462	-0.311379	0.122169	-0.139954	0.345981	0.467369	-0.294371	0.334652
NM_001048066	0.017303	-0.030571	0.500076	0.27945	-0.233175	-0.041668	-0.343106	0.356921	0.060397	-0.050381	0.156806	-0.21511	0.275946	-0.017303	-0.460113	0.064659
EH434623	0.197094	0.298197	0.555651	0.139211	-0.242526	-0.240426	-0.138129	-0.223551	0.138129	-0.231833	-0.158016	-0.2335	0.309489	0.16039	-0.225258	0.18401
NM_212643	0.067249	0.0508	0.205369	-0.271783	-0.27637	-0.16919	-0.429752	-0.109162	-0.275413	0.115596	0.054953	0.161251	0.169176	0.151563	-0.634694	-0.0508
NM_130917	0.009702	0.218827	0.277562	-0.051361	-0.009702	-0.279019	-0.289097	-0.294003	0.056603	0.451752	0.279864	-0.286255	0.214688	0.249775	-0.273769	-0.270931
NM_131843	-0.049686	-0.011055	0.231275	0.011055	-0.021382	-0.336976	-0.36125	-0.176434	0.164438	0.219684	0.269578	-0.20778	0.076388	0.280749	-0.625027	0.041213
NM_001045424	0.224754	-0.069002	0.063893	0.028377	-0.136829	-0.518204	-0.296959	-0.009465	0.009465	-0.027763	0.252937	0.113295	0.206874	0.067821	-0.600274	-0.280904
AF081127	-0.073977	0.125876	0.33883	0.230649	-0.360504	-0.355755	-0.358586	-0.015678	0.015678	0.13388	0.126381	-0.020289	0.223322	0.203356	-0.377306	-0.396463
NM_201095	0.003738	0.015062	0.284302	0.336489	-0.273259	-0.422098	-0.420664	0.077073	-0.003738	-0.137741	0.115848	0.012003	-0.122353	0.077169	-0.408302	-0.387019
EH579219	0.250536	0.030335	0.179835	0.511342	-0.383677	-0.391361	-0.232942	-0.050522	-0.030335	0.103234	0.114429	-0.04324	0.060187	0.265945	-0.373779	-0.211456
NM_001002694	-0.374174	-0.270422	-0.225247	0.076716	0.262332	-0.218418	-0.571973	-0.046764	0.130421	0.03246	0.050431	0.086758	-0.317348	0.265264	-0.03246	0.290032
NM_001037686	-0.26461	-0.391826	-0.092928	-0.416579	0.254367	-0.025967	-0.422925	0.144657	0.025967	0.093484	0.098717	0.027583	-0.380235	0.121446	-0.356518	0.150863
NM_199518	-0.413728	-0.123246	0.224956	-0.02812	0.220428	-0.148577	-0.409235	0.242097	0.189553	0.167612	0.21169	-0.016112	-0.363927	0.016112	-0.33902	0.329791
NM_212614	-0.437142	-0.265815	0.071794	0.056074	0.053033	-0.241462	-0.502937	0.270125	0.078879	0.112594	-0.292694	0.06226	-0.448477	-0.153834	0.082859	-0.053033
EG582104	0.063572	-0.161433	0.032151	-0.052267	0.205211	-0.409261	-0.409052	0.165452	0.122045	0.201141	0.035432	-0.024766	-0.360723	-0.406062	0.024766	-0.45715
NM_001083862	-0.068544	-0.226457	0.069339	0.048101	0.174517	-0.457778	-0.454499	0.102316	0.283871	0.130607	-0.015695	0.030388	-0.414937	-0.456289	-0.020329	0.015695
NM_001017561	0.00202	-0.598097	0.224511	0.236623	-0.049567	-0.268077	-0.166423	0.421317	0.360645	0.292188	-0.019079	0.149835	-0.057804	-0.00202	0.115615	-0.037254
CT584363	-0.01435	-0.630274	-0.262155	0.144348	0.01435	-0.068534	-0.37796	0.215641	0.231908	0.183204	0.126756	0.358546	-0.200847	-0.053642	0.18807	-0.090419
NM_001006092	0.103425	0.009714	-0.09125	0.231287	-0.360723	-0.446939	-0.50337	0.196695	-0.390474	0.175377	-0.02244	-0.009714	0.021215	0.082044	-0.104377	0.321778
NM_200871	0.254678	0.150869	-0.119742	-0.030084	-0.220133	-0.380701	-0.456934	0.055227	-0.197605	0.20718	0.030084	-0.121267	-0.031427	0.162768	0.19924	0.571965
NM_183339	0.226854	-0.217546	0.001089	-0.001089	-0.453523	-0.338919	-0.419243	-0.232177	-0.1723	0.404695	0.025535	-0.152073	0.004307	0.197	0.212783	0.222802
NM_001007133	-0.106835	0.192825	-0.00244	0.234081	-0.580356	-0.470574	-0.022983	0.227435	-0.377848	0.2679	0.087432	0.192152	-0.043575	0.147905	0.00244	-0.056653
NM_001256636	0.21511	0.163046	-0.064576	-0.037434	-0.274081	-0.401597	-0.269493	0.268339	-0.505491	0.424553	-0.180904	0.176754	-0.082377	0.159454	0.037434	0.084803
NM_001003552	0.021685	0.201181	-0.257986	0.193091	-0.021685	-0.242011	-0.256953	0.32763	-0.024051	0.338801	-0.089016	-0.26128	-0.201456	0.476198	0.26371	0.307183
NM_001098253	0.085082	0.286308	-0.144384	0.018783	-0.278833	-0.151965	-0.166513	0.345609	0.133029	0.189113	-0.258799	-0.260922	-0.018783	0.652017	-0.107114	0.126906
XM_690492	0.156419	0.130867	0.029278	-0.029278	-0.235572	-0.219597	-0.188124	0.318171	-0.238868	0.424882	-0.242162	-0.227722	0.20552	0.458211	0.288141	-0.181795
NM_199687	0.054969	-0.155117	-0.183584	-0.18156	-0.125046	-0.428168	-0.219207	0.098335	0.207538	-0.017654	0.12999	0.053478	0.146822	0.017654	0.375198	-0.650985
NM_001005923	-0.039714	-0.282204	-0.313849	-0.339178	-0.007263	-0.309265	-0.345525	0.187085	0.240918	0.033025	0.007263	0.145035	0.240304	0.142472	0.449453	-0.30803
NM_180966	0.009425	-0.441629	0.078155	-0.213174	-0.247992	-0.337408	-0.45645	0.167842	0.157065	0.01889	-0.009425	-0.115294	0.102238	0.017851	0.163536	-0.515304
AF043904	0.058038	-0.333881	0.001483	-0.433602	-0.227192	-0.391657	-0.385307	0.093625	0.208851	-0.116381	0.06276	0.098129	0.213806	0.015801	-0.001483	-0.467127
NM_200614	-0.023829	-0.382279	0.069562	-0.397974	-0.445473	0.043056	-0.261706	0.107461	0.058993	0.023829	0.272055	0.285583	0.125485	-0.111614	-0.233288	-0.409253
BG738142	-0.106979	-0.580896	-0.072896	-0.05594	-0.247945	0.059428	-0.351841	0.080063	0.095812	-0.061944	0.154538	0.106515	0.212445	0.235837	0.05594	-0.543449
NM_001111222	-0.021705	-0.502977	0.17553	-0.31816	-0.345119	-0.099347	-0.184914	0.021705	0.069318	-0.042483	0.185023	0.338196	0.044642	0.189659	0.304815	-0.405918
BI476538	-0.014376	-0.354325	-0.1906	-0.005707	-0.478669	-0.231546	0.046961	0.211187	0.010646	0.143252	-0.165976	0.005707	0.08851	0.374583	0.318419	-0.458902
NM_001077383	-0.089752	-0.416396	-0.060352	-0.189987	-0.411043	-0.402099	0.060352	0.218956	0.18664	0.314176	-0.116471	0.144502	0.204194	0.129295	0.126372	-0.392719
NM_182941	0.042995	-0.054819	-0.065416	0.140033	-0.643516	-0.510688	-0.368074	0.001332	-0.001332	0.017227	0.021238	-0.180739	0.105185	0.230286	0.071387	-0.241359
NM_201064	0.026141	-0.271644	-0.25164	0.165459	-0.457092	-0.499773	-0.393174	-0.131768	0.113959	0.162972	0.067951	-0.026141	0.035104	0.075083	0.080324	-0.382104
NM_178287	0.094955	-0.278448	-0.147489	-0.001349	-0.417922	-0.540287	-0.480422	0.054088	0.01387	0.213981	0.103839	-0.145019	0.001349	0.079726	0.006382	-0.327421
NM_001256633	-0.063118	-0.333836	-0.046637	0.109075	-0.428073	-0.493671	-0.516889	0.046637	0.179133	0.11001	0.148671	-0.121408	0.132024	0.057183	0.173958	-0.205411
NM_201300	0.040776	-0.351277	-0.20155	0.082791	-0.377467	-0.37188	-0.601899	0.20667	-0.060634	0.170519	0.131859	0.090182	0.036297	-0.005859	0.005859	-0.286418
NM_214780	0.137324	-0.215038	-0.176748	0.025203	-0.474085	-0.391526	-0.574683	0.176169	-0.055537	-0.002041	0.101895	0.057544	0.307188	0.002041	0.062891	-0.220396
NM_001083032	-0.052578	-0.17775	-0.122696	0.083347	-0.296457	-0.311356	-0.658799	0.081762	-0.075225	0.194023	0.195259	0.18151	0.052578	0.258581	0.132891	-0.341239
NM_001037373	0.166606	0.016962	-0.21797	0.239049	-0.438971	-0.416696	-0.444737	-0.056551	0.159802	-0.016962	0.248723	-0.164067	0.115823	0.029516	0.082165	-0.405384
NM_131253	0.252724	0.00661	-0.062769	0.122762	-0.512918	-0.491806	-0.263766	0.161082	0.083317	0.110431	0.096535	-0.169041	-0.00661	0.03325	-0.185764	-0.473191
NM_001020603	-0.385142	-0.099851	-0.010635	-0.100643	-0.33613	-0.256933	-0.558476	0.103445	0.100383	0.026661	0.024701	0.081694	0.162738	0.010635	0.075659	-0.528646
NM_213547	-0.174219	-0.028753	-0.024239	0.120561	-0.398773	-0.189188	-0.58798	0.165397	0.009709	0.143145	-0.009709	0.011675	0.220047	0.091103	0.163129	-0.530719
NM_001007038	0.023898	-0.026182	-0.056444	0.000756	-0.408057	-0.235775	-0.617527	0.035811	-0.000756	0.035723	0.021221	-0.032489	0.030127	0.05967	0.003133	-0.619334
NM_199941	-0.111396	-0.1593	-0.185262	0.102013	-0.365174	-0.35197	-0.631043	0.000287	0.001269	0.061487	0.023612	0.038478	-0.000287	0.077864	0.004932	-0.500128
NM_001002744	0.013002	-0.107358	-0.16746	0.128441	-0.415044	-0.133843	-0.713311	0.107472	0.050062	0.223102	-0.114477	0.011466	0.01049	0.048903	-0.01049	-0.406322
NM_001089326	-0.156122	-0.211442	0.003998	0.19978	-0.555322	-0.13806	-0.575539	0.079723	-0.126205	0.111777	0.079773	0.139745	-0.003998	0.016571	0.047436	-0.411206
NM_131770	0.08877	-0.360044	-0.13453	0.015041	-0.344832	-0.260567	-0.409602	-0.041821	-0.015041	0.040991	0.1925	0.278856	0.212207	0.139539	0.033629	-0.552702
NM_194394	0.196711	-0.041843	-0.197393	-0.060886	-0.511119	-0.2709	-0.420569	-0.010092	0.010092	0.033413	0.075469	0.244221	0.248696	0.240782	0.190343	-0.427386
NM_001089331	0.129978	-0.071676	0.01606	0.018636	-0.499039	-0.221972	-0.527079	0.076714	-0.123082	-0.068709	0.049904	0.204868	0.166307	-0.01606	0.066136	-0.546565
NM_001126478	0.196218	-0.221284	0.066259	0.013045	-0.253722	-0.434677	-0.499515	0.095543	-0.039061	-0.356676	0.09054	0.221734	-0.012714	0.066528	0.012714	-0.452937
NM_001030230	0.126057	-0.249113	0.01797	-0.00715	-0.274972	-0.536198	-0.54215	0.03989	-0.042589	-0.161086	0.02874	0.109478	0.00715	0.012075	0.057597	-0.467925
NM_001005974	0.022169	-0.234135	0.010017	0.062261	-0.353974	-0.441945	-0.440245	0.080201	0.130988	0.062643	0.030385	-0.004173	0.004173	-0.268755	-0.020958	-0.570213
NM_001004013	0.08445	-0.017538	-0.012183	0.010548	-0.366038	-0.543433	-0.453138	0.090754	0.06604	-0.010548	0.104766	0.062901	0.067827	-0.161706	0.087727	-0.539978
XM_002667058	0.096336	-0.07447	0.139046	-0.040637	-0.33476	-0.543455	-0.561461	0.124361	0.099589	0.01715	-0.008363	0.000601	-0.000601	0.02389	0.09108	-0.454892
NM_001017909	0.037604	-0.000432	0.0208	0.063273	-0.192013	-0.575059	-0.533479	0.002202	0.015999	0.084774	-0.014491	0.000803	-0.043197	-0.070318	0.000432	-0.572293
XM_683102	-0.026971	-0.129814	0.023339	0.010958	-0.305935	-0.683625	-0.295508	0.148741	0.115433	0.039623	-0.010958	0.03564	-0.068581	0.064494	0.097474	-0.526041
NM_001145586	-0.033975	-0.298431	-0.005497	-0.16907	-0.369855	-0.447793	-0.457462	0.060781	0.032352	0.036444	0.005497	0.043801	0.022659	0.100563	0.025474	-0.56151
XM_002660704	0.17663	-0.163546	-0.002351	-0.21848	-0.403008	-0.420754	-0.394387	0.08567	0.002351	0.023057	0.168864	0.050377	-0.10567	0.064945	0.194236	-0.554332
XM_688552	0.080607	-0.192788	-0.123624	0.190704	-0.249589	-0.358044	-0.699794	0.024009	0.043572	0.022048	0.120788	0.1798	0.083995	-0.147159	-0.022048	-0.381322
NM_001044833	-0.071421	-0.143526	0.065327	0.095341	-0.159789	-0.315592	-0.665622	0.104495	-0.014644	0.038399	0.092261	0.014644	0.066997	-0.177662	0.070347	-0.574824
NM_001080993	0.011184	-0.165677	0.004488	0.016163	-0.03968	-0.266727	-0.59191	-0.030466	-0.004488	-0.067055	0.213117	0.118319	0.133878	0.103145	0.211252	-0.641106
XM_001337952	0.053183	-0.123378	0.171433	-0.038773	-0.092706	-0.333978	-0.587247	0.14885	-0.083077	0.062226	-0.060995	0.093948	0.038773	0.065904	0.193201	-0.630406
AF221127	-0.168903	0.046749	0.091138	0.038578	-0.230872	-0.396992	-0.274439	0.019295	0.034835	0.101548	-0.006159	0.006159	0.068803	-0.582212	-0.017143	-0.563293
NM_201185	0.005617	-0.000973	0.148247	0.123963	-0.384709	-0.2646	-0.260464	0.000973	0.087087	0.067815	-0.215397	0.207906	0.373368	-0.445374	-0.011981	-0.486886
NM_212801	0.224299	-0.010911	0.147094	0.241628	-0.555264	-0.243218	-0.190708	-0.209137	-0.016957	0.010911	0.243235	0.171013	0.218825	-0.252525	0.206031	-0.423146
NM_001126463	0.127201	0.013987	0.059848	-0.013987	-0.378217	-0.222295	-0.308235	-0.181762	-0.080298	0.059848	0.13142	0.199548	0.168164	-0.420682	0.197649	-0.58983
NM_201129	0.165844	0.056166	0.033653	0.196398	-0.358041	-0.222174	-0.305952	-0.033653	-0.301676	-0.146166	0.1969	0.31972	0.253503	-0.166688	0.305692	-0.467423
NM_213057	0.154583	0.04988	-0.071715	0.216933	-0.364347	-0.390913	-0.48723	-0.04988	-0.145158	0.197116	0.103102	0.148957	0.356693	-0.296959	0.214093	-0.20488
XM_001920004	0.187275	0.062511	0.026271	0.304145	-0.397109	-0.391572	-0.393763	0.047057	-0.118417	-0.033638	-0.026271	0.117761	0.107963	-0.386146	0.266971	-0.371199
NM_203460	0.145091	-0.196315	-0.045639	0.056312	-0.425095	-0.322506	-0.123149	0.004525	0.17478	0.308429	0.206477	0.238348	0.116878	-0.258556	-0.004525	-0.57411
NM_001007283	0.10348	-0.208721	0.068794	0.160205	-0.34944	-0.412637	-0.423869	-0.154059	0.010845	0.133757	0.132613	0.156127	0.234258	-0.261847	-0.010845	-0.485823
NM_001002685	0.106224	-0.204086	-0.133718	0.048333	-0.472375	-0.263837	-0.349927	-0.015965	0.015965	0.058259	0.133475	0.056838	0.138132	-0.570728	0.062774	-0.371417
NM_001079861	0.113468	-0.203858	-0.068221	0.042002	-0.342847	-0.253083	-0.372169	-0.042002	0.091694	0.073015	0.210025	0.108608	0.102572	-0.603918	0.103501	-0.4021
NM_001030196	0.018673	-0.128306	-0.125611	0.008755	-0.519342	-0.370634	-0.383356	-0.008755	0.035362	0.1473	0.082459	0.068367	0.129496	-0.346102	0.07514	-0.486403
CK028151	0.029164	-0.045553	-0.087974	0.00915	-0.421278	-0.380586	-0.295022	0.00976	-0.00915	0.193804	0.261444	0.198277	0.236456	-0.382055	0.272806	-0.397726
NM_199843	0.188054	0.315005	0.115631	-0.059712	-0.56616	-0.534179	-0.274538	0.050516	0.030866	-0.022404	-0.077529	0.022404	0.050151	-0.046006	0.182189	-0.344779
NM_001130603	-0.006619	0.121958	0.006619	-0.113514	-0.542524	-0.507697	-0.344224	0.080355	0.090042	0.096557	-0.046825	0.00789	0.112325	-0.095395	0.047563	-0.50145
XM_683516	-0.0378	0.01375	0.00533	-0.049958	-0.522462	-0.524863	-0.319234	-0.00533	0.09449	0.030182	0.088381	0.121043	0.115953	-0.040549	0.062779	-0.542347
EE310650	0.047798	0.098763	0.143626	-0.009329	-0.611302	-0.550989	-0.070626	0.001347	0.088454	0.029589	0.115976	0.059866	-0.100302	-0.068911	-0.001347	-0.4944
NM_001030263	0.060274	-0.036055	-0.080906	0.038724	-0.374032	-0.293155	-0.272294	0.022743	0.243099	0.092708	0.173442	-0.028948	0.172697	-0.022743	0.074702	-0.742958
NM_001004290	0.002543	-0.086683	0.040354	0.048233	-0.464185	-0.333444	-0.140074	0.026467	0.042735	0.052987	-0.015562	0.043205	0.054496	-0.286207	-0.002543	-0.741564
NM_001100029	-0.019945	0.038605	0.131601	0.202558	-0.313676	-0.227441	-0.233034	0.019945	-0.078659	-0.043644	0.186558	0.107785	0.133745	-0.218578	0.165191	-0.766468
TC385679	0.135563	-0.058898	-0.134314	0.039643	-0.078609	-0.036077	-0.635441	-0.075275	-0.120421	0.037917	0.338901	0.185983	0.310155	0.036077	0.064473	-0.523997
NM_001024438	-0.061864	0.000768	0.132046	0.134458	-0.290114	-0.155975	-0.595094	-0.376174	-0.000768	-0.051342	0.297876	0.369828	0.162051	0.099887	0.11265	-0.281871
TC393132	-0.406625	-0.108155	0.00796	0.111716	-0.12465	0.039204	-0.725877	-0.198421	0.033126	-0.069282	0.27258	0.131497	0.12029	-0.00796	0.131925	-0.312484
NM_001003448	0.170924	-0.11297	0.083116	0.255825	-0.282551	-0.044285	-0.59835	-0.078794	0.082642	-0.183695	0.217141	0.044285	0.171181	-0.300599	0.094766	-0.470438
NM_001025552	0.228563	-0.18922	-0.027289	0.271822	-0.473015	-0.190776	-0.576174	-0.055781	0.003004	-0.003004	0.334411	0.223794	0.065315	0.035317	0.155303	-0.224791
NM_001030271	0.192366	-0.145493	0.009307	0.178044	-0.356546	-0.332457	-0.316321	0.001156	0.102373	-0.072968	0.431663	0.234268	-0.001156	-0.15029	0.374225	-0.390736
NM_001100032	-0.048468	0.04174	0.143605	0.152076	-0.468866	-0.630951	-0.266036	-0.211533	0.021167	0.173131	0.116637	0.065005	0.185047	-0.08088	-0.021167	-0.359471
NM_001017761	-0.128777	0.158289	0.298694	0.298694	-0.454413	-0.402603	-0.443998	-0.07779	-0.139844	0.073108	0.219871	0.086959	0.027285	-0.027285	0.174194	-0.309062
NM_001080076	-0.342736	0.099148	-0.008357	0.338433	-0.420126	-0.358284	-0.412029	-0.213644	0.136311	0.26279	0.008357	-0.10795	0.041673	0.080905	0.08556	-0.350493
NM_001020783	-0.439698	0.121193	-0.012491	0.068705	-0.438512	-0.4308	-0.400393	-0.074972	0.03078	0.012491	0.204252	0.141148	0.287704	0.041324	-0.045986	-0.306501
NM_001013492	-0.370826	-0.005102	0.142892	-0.047799	-0.503435	-0.460836	-0.439161	-0.232998	0.085175	0.025681	0.226324	0.047734	0.02026	0.036936	0.005102	-0.252142
NM_001040365	-0.336572	-0.011515	0.052241	-0.158639	-0.355818	-0.350195	-0.356275	-0.282293	0.011515	0.399138	0.210098	0.130166	0.074356	0.127414	0.144369	-0.373756
NM_200402	-0.360401	0.116025	0.00705	0.096833	-0.198953	-0.46643	-0.231915	-0.44949	0.159182	-0.249039	0.025572	0.136219	0.232523	0.050687	-0.00705	-0.413525
NM_001013324	-0.34178	-0.331264	0.143728	0.009503	-0.347696	-0.341895	-0.343899	-0.321928	0.211598	-0.009503	0.090657	0.202558	0.21215	0.27588	0.013635	-0.278564
XM_693161	-0.195815	-0.103525	-0.014309	0.016504	0.014309	-0.458027	-0.380008	-0.26756	0.252279	0.046034	0.283559	0.140107	0.292517	0.327396	-0.082541	-0.398883
NM_200984	-0.181678	0.000546	0.076253	0.047224	-0.227873	-0.409218	-0.655161	-0.221005	0.168065	-0.028709	0.117087	-0.000546	0.099351	0.173551	0.237526	-0.349707
NM_001003620	-0.051847	-0.057425	0.079885	0.056798	-0.156118	-0.499608	-0.500509	-0.453766	0.05103	0.116407	-0.000781	0.000781	0.079523	0.070477	0.128142	-0.458416
NM_001135129	0.031571	-0.028657	0.002512	0.028113	-0.36953	-0.490395	-0.315631	-0.27175	0.18882	0.225936	-0.048365	-0.002512	0.257246	0.39639	0.222209	-0.291808
NM_182866	0.111803	-0.031945	-0.371268	0.031945	-0.321628	-0.33161	-0.290996	0.052167	-0.035631	-0.092937	0.320359	0.410128	0.35577	0.088081	0.186862	-0.311158
NM_001044923	0.117326	-0.093343	-0.288365	0.127244	-0.283605	-0.497902	-0.397999	-0.046822	-0.107383	-0.04735	0.262389	0.344146	0.305981	0.099999	0.286998	0.046822
NM_001128750	0.179207	0.009422	-0.265307	0.055641	-0.104654	-0.634292	-0.416631	-0.100342	-0.009422	0.037295	0.090137	0.306029	0.267755	0.053151	-0.071641	-0.338342
NM_001099244	0.272453	-0.058942	-0.05904	0.138101	-0.222909	-0.421428	-0.137464	0.284404	0.018602	0.025865	-0.022684	0.569432	0.338726	-0.018602	0.323119	-0.165521
NM_213532	-0.031204	-0.188903	-0.189021	0.067935	-0.281221	-0.274544	-0.224926	0.306096	0.031204	-0.186049	0.339208	0.190268	0.374488	0.186776	0.181093	-0.479039
NM_001017707	-0.100734	-0.072282	-0.309483	0.274624	-0.311917	-0.089743	-0.323668	0.415104	0.098532	8.9e-05	0.171916	0.378725	0.259406	-8.9e-05	0.210503	-0.369746
BC134185	0.074566	-0.223656	-0.150841	-0.095141	-0.309432	-0.363328	-0.385325	0.013782	0.063592	0.188233	0.21086	0.356648	0.31427	-0.013782	0.28938	-0.377307
NM_001004581	0.099908	-0.208836	-0.361469	-0.109753	-0.189676	-0.348111	-0.131197	0.07312	0.277136	0.280012	0.284848	0.319312	0.369085	-0.07312	0.267102	-0.269739
NM_001037110	-0.10751	-0.008113	-0.25649	0.087123	-0.363189	-0.309827	-0.403367	0.149629	0.170048	0.169848	0.372497	0.198908	0.330874	-0.169854	0.008113	-0.357111
NM_001089496	-0.231491	-0.140835	-0.393452	0.066195	-0.272024	-0.329512	-0.381359	0.164324	0.263911	0.15629	0.116095	0.198882	0.021131	-0.021131	0.275015	-0.434447
XR_117871	-0.280179	-0.261796	-0.288266	0.215383	-0.301629	-0.311985	-0.31104	0.273643	0.08006	0.254656	0.122746	0.316784	0.196631	-0.068186	0.068186	-0.359019
NM_001079969	0.352015	-0.015773	-0.119483	-0.02647	-0.308508	-0.326723	-0.328675	0.043292	-0.022836	0.015773	0.35072	0.113523	0.27683	0.417989	0.22871	-0.329717
CO916085	0.416343	-0.110875	-0.002524	-0.030113	-0.229715	-0.433165	-0.445345	0.123858	0.184163	-0.05765	0.101581	0.103555	0.002524	0.269619	0.209261	-0.429657
XM_002662726	0.287103	-0.110897	-0.076038	0.096924	-0.440057	-0.218543	-0.421982	0.046701	0.158762	-0.046701	0.302092	-0.063263	0.193388	0.234454	0.493683	-0.098483
NM_205642	0.412164	0.030909	0.552858	0.189812	-0.217482	-0.409988	-0.329174	0.007831	-0.000811	-0.144278	0.099166	-0.156402	0.000811	-0.167624	0.268419	-0.091762
NM_001007447	0.421222	-0.026829	0.458766	0.365788	-0.24293	-0.146255	-0.366358	-0.239572	0.248391	0.079996	0.118915	-0.07455	-0.065701	0.026829	0.251508	-0.222436
NM_001034179	0.447352	0.033815	0.489598	0.128209	-0.355026	0.108557	-0.31783	-0.070526	-0.170407	-0.134473	0.276835	0.014306	-0.014306	-0.054723	0.106664	-0.400288
NM_001076632	0.2083	-0.057244	0.374802	0.032271	-0.135419	-0.22488	-0.462225	-0.236774	0.019373	0.206228	0.10795	-0.019373	0.232168	-0.272814	0.523941	-0.12416
NM_001002227	0.124184	0.205239	0.319679	0.086421	-0.437616	-0.418705	-0.25141	-0.103785	0.001645	0.271339	0.254181	-0.448443	0.155221	-0.127799	-0.001645	-0.110573
NM_001002569	0.184692	-0.079708	0.130956	0.298315	-0.351404	-0.406947	-0.429455	-0.223213	0.169928	0.037345	0.298771	-0.037345	0.048548	-0.249942	0.174324	-0.337495
NM_001007388	0.306521	-0.020758	0.409953	0.24718	-0.462805	-0.304791	-0.402234	-0.08325	0.098043	-0.005299	0.308407	-0.174585	0.005299	0.013699	0.157139	-0.20125
NM_001200010	0.066688	0.002832	0.338295	0.340717	-0.491845	-0.339824	-0.387273	-0.036529	0.197535	0.216094	0.291235	-0.026495	-0.002832	-0.103427	0.239799	-0.129852
NM_001077320	0.197601	0.004847	0.21971	0.437515	-0.541536	-0.232836	-0.264683	-0.102523	-0.001387	0.122522	0.358481	-0.003222	0.001387	-0.182396	0.328478	-0.092171
NM_200454	0.217633	-0.017586	0.145682	0.239282	-0.59873	-0.4008	-0.370532	0.207264	-0.119155	0.171602	0.017586	-0.063593	0.151762	-0.082119	0.201661	-0.23672
NM_200344	0.150213	0.020103	0.195064	0.162545	-0.529163	-0.461736	-0.499564	-0.055204	-0.020103	0.104776	0.12515	-0.124727	0.171633	-0.155477	0.236179	-0.121341
AW019720	0.099824	-0.170461	0.263158	0.217758	-0.626275	-0.309096	-0.200126	-0.028704	0.028704	0.268875	0.140829	-0.17179	0.168218	-0.062015	0.215589	-0.33851
NM_212921	0.201968	-0.1106	0.168751	0.392136	-0.100329	-0.511654	-0.257874	-0.068181	0.361473	0.10707	0.261406	-0.079676	-0.081419	0.206898	0.068181	-0.388373
NM_001089494	0.257949	-0.261424	0.2747	0.257949	-0.264361	-0.464517	-0.419906	0.010926	0.002584	-0.04405	0.281662	-0.002584	0.036084	0.136106	-0.010547	-0.399741
NM_001002468	0.212939	-0.146858	0.19791	0.346246	-0.245266	-0.450512	-0.488517	-0.041937	-0.082162	0.094488	0.223389	0.077583	0.148527	-0.001928	0.001928	-0.420527
NM_213347	0.235752	-0.144672	0.378907	0.356387	-0.217591	-0.253616	-0.418423	0.031625	0.048669	0.155798	0.017135	-0.017135	0.255773	-0.042588	-0.031152	-0.519357
NM_199601	0.425475	-0.033793	0.157633	0.566814	-0.315788	-0.161974	0.017771	-0.136274	0.046924	-0.017771	0.237272	-0.105021	0.255362	-0.156977	0.205782	-0.353294
BC095775	0.136158	-0.085882	0.4242	0.453431	-0.382441	-0.277759	-0.361126	0.017556	-0.271426	0.010769	0.226851	-0.010769	0.212449	-0.214465	0.083624	-0.104497
BC095780	0.232593	-0.270961	0.063234	0.366438	-0.287778	-0.305582	-0.284082	-0.054987	-0.181908	0.010439	0.287127	0.120172	0.463111	-0.010439	0.271963	-0.235915
NM_213307	0.005858	-0.441786	-0.005858	-0.056112	-0.237474	0.072682	-0.114002	0.273239	0.365938	0.303657	0.316348	0.06621	0.106602	-0.257041	-0.039741	-0.492629
NM_001077614	-0.066098	-0.655565	-0.083494	-0.010281	0.011374	0.010281	0.230849	0.097496	0.059042	0.101451	0.14495	0.026153	-0.017857	-0.101692	-0.08717	-0.66485
NM_001130646	-0.058545	-0.221785	-0.180563	-0.007953	-0.263634	-0.031517	0.243017	0.177557	0.16072	0.159389	0.148208	-0.098183	0.050748	0.022872	0.007953	-0.817089
NM_001256697	0.102798	-0.201212	-0.283366	0.169787	0.008431	-0.243494	0.116642	0.258878	0.41817	0.18453	0.270007	-0.209369	-0.175165	-0.080522	-0.008431	-0.580469
NM_001030104	0.009446	-0.122052	-0.304024	0.026907	-0.026727	-0.216441	-0.049534	0.141881	0.109596	0.180058	0.012631	0.079069	-0.0446	-0.009446	0.127079	-0.86755
NM_001024813	0.047718	-0.276541	-0.223722	0.001406	-0.001406	-0.294788	-0.256703	0.208288	0.157534	0.099355	0.183645	0.067194	0.078371	-0.30771	-0.007995	-0.707949
XM_003199867	-0.184131	-0.004689	-0.196147	0.086778	-0.02975	-0.129904	-0.148169	0.278887	0.200417	0.004689	0.223709	0.073567	0.14886	0.01142	-0.102803	-0.82102
NM_001030169	-0.077837	0.006325	-0.161377	0.157204	-0.555792	-0.041706	-0.099731	0.252143	0.303327	0.22602	0.046909	0.200872	-0.006325	0.044649	-0.011325	-0.609242
NM_001100068	0.212769	0.142544	-0.291165	0.226094	-0.453014	-0.071081	-0.249634	0.277574	0.00568	0.111137	0.10969	-0.014197	0.108923	-0.171949	-0.00568	-0.618705
EH508536	0.035532	0.009627	-0.009627	-0.202538	0.023064	-0.485085	-0.408753	0.187451	0.191448	0.0928	-0.17673	-0.127153	-0.192	0.076759	0.019466	-0.619415
NM_001105606	0.079174	0.054557	0.059476	0.120776	0.030774	-0.338121	-0.401253	0.028633	0.177835	0.118018	-0.080688	-0.123162	-0.052955	-0.0336	-0.028633	-0.78965
NM_131840	0.102436	0.118079	0.018389	0.060759	-0.168108	-0.249863	-0.368511	0.125082	0.097154	0.231963	-0.055227	-0.027735	-0.035576	-0.018389	0.160342	-0.79688
NM_212968	-0.015997	0.114519	0.0617	0.147018	-0.145194	-0.257746	-0.373456	0.157292	-0.030979	-0.047225	0.015997	-0.058293	0.055944	0.070299	0.115717	-0.825335
XM_001919346	0.113105	-0.068939	-0.073208	0.068939	-0.06963	-0.232319	-0.307723	0.101004	-0.086982	0.076093	-0.117908	0.095592	0.104169	0.095973	0.117007	-0.859348
NM_213176	-0.031918	-0.115487	0.052064	-0.03064	-0.137106	-0.2268	-0.453708	0.209079	0.149274	0.147973	-0.153225	0.03064	0.096965	0.040558	0.061247	-0.760789
TC410554	-0.192199	-0.012225	0.051018	0.074854	-0.204029	-0.203269	-0.45846	0.146694	0.012225	0.193263	-0.012759	0.061012	-0.096782	0.164924	0.075123	-0.745961
XM_002667724	0.011208	0.064732	0.124854	0.131536	-0.092256	-0.308967	-0.64777	0.074842	0.049859	0.068791	-0.191366	-0.064103	0.097626	-0.060351	-0.011208	-0.610219
NM_200205	0.058803	-0.045927	0.021389	-0.013418	-0.013848	0.117717	-0.277093	0.107486	0.061679	-0.13122	0.060868	0.10401	0.013418	-0.310203	-0.212894	-0.845066
NM_001145605	0.197761	-0.094952	0.047855	0.027739	-0.169047	0.108663	-0.258674	0.047167	0.133523	0.084688	-0.027739	0.140654	-0.044192	-0.191513	-0.186355	-0.848753
XM_001333814	0.192188	0.061192	0.07499	0.108496	-0.219804	-0.011684	-0.350679	0.207043	-0.02404	0.049977	-0.038284	0.011684	-0.086334	-0.414086	0.196761	-0.710857
NM_001077765	0.237381	-0.053117	0.292758	0.245609	-0.162185	-0.33967	-0.271047	0.273478	0.177813	0.306389	0.057573	0.038375	-0.038375	-0.16768	-0.409403	-0.421168
CA975598	0.19206	-0.109693	0.261516	-0.052943	-0.120193	-0.140876	-0.380072	0.474957	0.079909	0.128835	0.213398	0.151166	0.052943	-0.186592	-0.096293	-0.580767
NM_205676	-0.045871	0.230071	0.225443	-0.085402	-0.222107	-0.220664	-0.229311	0.331044	0.149831	0.422803	-0.243786	0.169941	0.036116	-0.036116	0.041625	-0.576873
NM_001080569	-0.055923	0.09816	0.290793	0.126954	-0.310149	-0.595385	-0.117098	0.316873	-0.102281	0.199529	-0.034132	0.125335	0.034132	-0.102936	0.269899	-0.412323
CN330996	0.000676	0.478067	0.231242	-0.000676	-0.339355	-0.302714	-0.257149	0.230895	-0.028906	0.334627	0.27299	0.203081	-0.262158	-0.084064	0.098742	-0.278608
NM_199542	-0.220023	0.03653	-0.007358	0.144813	-0.425591	-0.411602	-0.074209	0.123612	0.265154	0.236151	0.144026	0.083994	-0.43113	0.007358	-0.019754	-0.466595
NM_200598	0.079055	0.050826	0.254275	0.112345	-0.310682	-0.549894	-0.057652	0.136599	0.122681	0.07253	-0.051386	-0.050826	-0.482473	-0.259917	0.095051	-0.39761
XM_001338974	0.111416	0.144926	0.215377	0.039344	-0.405572	-0.423728	-0.212596	-0.10602	0.111013	0.005536	0.165541	0.226833	-0.444059	-0.005536	-0.011236	-0.479186
NM_001013508	-0.002028	0.002028	0.070826	0.009127	-0.447223	-0.401008	-0.103721	0.428635	0.134307	0.08086	0.017709	0.030699	-0.340004	-0.124546	-0.374013	-0.377833
NM_001144045	0.128203	-0.169081	0.009897	0.215703	-0.376329	-0.380314	-0.166424	0.373245	0.274888	0.114728	-7.4e-05	7.4e-05	-0.381352	0.031671	-0.352695	-0.309074
NM_001040311	-0.082585	0.139111	0.304543	0.042799	-0.164244	-0.449132	-0.471233	0.020993	0.048877	-0.017411	-0.084815	0.024739	-0.414399	0.017411	0.260585	-0.42145
XM_002666917	-0.081291	0.084474	0.145982	0.111972	-0.100445	-0.485182	-0.477472	-0.048664	0.071919	0.030876	0.084966	0.088132	-0.469775	0.223624	-0.030876	-0.428728
TC388290	-0.146008	-0.009625	0.183989	0.044687	0.103253	-0.335959	-0.355678	0.300577	0.122105	0.198666	-0.016441	-0.028779	-0.532821	0.100042	0.009625	-0.502873
XM_689858	0.002051	-0.002051	-0.034208	-0.223289	-0.191093	-0.44709	-0.214815	0.283206	0.131494	0.184899	0.190292	0.055108	-0.400995	0.261696	0.149231	-0.493891
EB952200	0.104487	-0.147393	-0.034885	-0.033405	-0.027442	-0.502583	-0.251214	0.349076	0.199137	0.26234	0.161574	0.208203	-0.545572	0.027442	0.095872	-0.202963
NM_131861	0.05975	-0.07881	0.169083	0.313477	-0.418897	-0.388675	-0.082531	-0.018974	-0.00227	0.030583	0.00227	0.447043	0.168604	-0.008742	0.176651	-0.518793
NM_001110521	0.050767	-0.039344	0.109956	0.059558	-0.356125	-0.589448	-0.171554	0.081942	0.000989	-0.07047	0.063479	0.359413	-0.092639	0.244189	-0.000989	-0.513257
XM_684055	0.235448	-0.07339	0.07339	0.186375	-0.336401	-0.268468	-0.183732	0.233183	0.128306	-0.129004	-0.107679	0.320204	-0.407474	0.118481	0.157727	-0.522976
NM_001020733	-0.00145	0.062293	0.166809	0.207996	-0.501238	-0.145301	-0.080955	0.176178	0.131014	0.241806	-0.003411	-0.165088	-0.282473	-0.638398	0.157607	0.00145
NM_001014367	0.156168	-0.027345	-0.111928	0.150135	-0.221004	-0.231761	0.132204	0.324103	0.410397	0.367167	0.027345	-0.064364	-0.245427	-0.58141	0.061713	-0.067161
EH452086	0.210853	-0.104505	-0.103392	0.322888	-0.482497	-0.250343	-0.189242	0.162691	0.191236	0.199973	0.289676	0.120131	-0.067669	-0.539107	0.029982	-0.029982
BC076291	-0.126968	0.241577	0.128094	0.094543	-0.355522	-0.042873	-0.149318	-0.122916	0.007535	0.086131	0.101978	0.115725	-0.028275	-0.836209	-0.007535	0.056269
NM_001005390	0.00196	-0.018289	0.060486	0.008602	-0.162337	-0.143673	-0.38372	0.049124	0.030346	0.006386	-0.098741	-0.151354	-0.00196	-0.874673	0.013344	0.020632
NM_001201361	-0.025627	0.0822	0.324898	0.144402	-0.554221	-0.044307	-0.244655	-0.186928	0.21402	-0.122392	0.158419	-0.047272	0.025627	-0.503346	0.315004	0.144556
NM_001083850	-0.002761	-0.124163	0.002761	-0.285515	-0.230348	-0.373294	-0.659734	0.214839	0.152281	0.106613	-0.057372	0.17971	0.084113	-0.348013	0.151152	0.08977
NM_131885	0.143518	-0.049647	-0.148554	-0.066667	-0.352137	-0.461538	-0.516453	0.031771	0.149169	0.099501	-0.031771	0.338362	0.28058	-0.288917	0.181314	0.054333
NM_131885	0.147557	-0.06185	-0.125764	-0.132209	-0.376488	-0.295062	-0.497073	0.189928	0.293657	0.161922	0.00217	0.255048	0.212931	-0.424959	0.160327	-0.00217
XM_679236	-0.013598	-0.253275	0.146707	0.013598	-0.513038	-0.441111	-0.424193	-0.097197	0.05759	0.160499	-0.077534	0.115043	0.153224	-0.374172	0.219473	0.082531
NM_001080166	-0.182752	-0.10289	0.151939	-0.194912	-0.530681	-0.459771	-0.515782	0.084515	0.14455	0.117459	-0.022446	0.092947	0.117702	-0.197033	0.178157	0.022446
NM_001009988	-0.176934	0.07822	0.163998	-0.181396	-0.50418	-0.374568	-0.30242	0.116286	0.142602	0.329359	-0.085386	0.083231	0.304651	-0.407698	0.024873	-0.024873
NM_001004617	0.23507	-0.190193	0.004878	-0.039657	-0.498501	-0.209883	-0.560298	0.04872	0.02248	0.094428	-0.066328	0.126156	0.224651	-0.463532	-0.004878	0.054956
NM_001077732	0.105786	-0.230719	-0.014047	-0.188694	-0.471303	-0.272307	-0.468475	0.119396	0.189144	0.156136	0.06115	0.013105	0.200741	-0.50522	-0.013105	0.099968
DR727628	0.039352	-0.130048	-0.103428	-0.153955	-0.544977	0.003254	-0.413375	0.05527	0.237429	0.246768	0.031318	0.069844	0.272707	-0.527572	-0.003254	-0.018921
NM_205731	0.031635	-0.017856	-0.01566	-0.042053	-0.67979	-0.161954	-0.302294	0.045678	0.112595	0.082011	0.01566	0.122864	0.135515	-0.577703	0.042467	-0.16187
NM_001114407	0.092513	-0.021917	0.00035	0.004752	-0.576363	-0.273206	-0.348293	0.13165	0.127846	0.162303	-0.165469	0.125552	0.130436	-0.575643	-0.00035	-0.106084
NM_001128694	0.021831	-0.095028	-0.035562	-0.002435	-0.539149	-0.269634	-0.548539	0.065972	0.082941	0.104738	0.002435	0.081651	0.062705	-0.513468	0.05146	-0.160746
NM_001020537	0.025936	-0.025936	0.098679	-0.19184	-0.390496	-0.256209	-0.280837	0.096833	0.0493	0.138945	-0.059856	0.088549	0.05224	-0.733173	0.102926	-0.248421
NM_001113797	-0.189347	0.036067	-0.007605	0.092671	-0.659715	-0.322259	-0.306813	0.025066	0.007605	0.113707	-0.072668	-0.143617	0.131038	-0.512673	0.0353	0.014818
EH585041	0.048332	-0.090625	-0.12949	-0.047664	-0.317842	-0.486372	-0.480942	0.073925	0.124618	0.102578	0.08645	0.0655	0.115394	-0.582712	0.047664	-0.055712
BC097153	0.012931	0.049694	-0.043363	0.178833	-0.426968	-0.648909	-0.290963	0.060043	-0.058352	0.091721	0.006744	0.107685	0.003871	-0.477657	-0.003871	-0.142151
XM_686355	-0.090105	-0.041759	0.009391	0.033099	-0.292792	-0.610756	-0.258778	-0.009391	0.036342	-0.040577	0.062923	0.096586	0.027832	-0.662994	0.061492	0.052695
AM941325	0.099284	-0.008989	0.117364	0.047401	-0.347696	-0.292443	-0.270258	0.222587	-0.044671	0.2904	-0.278885	0.288438	0.008989	-0.610094	0.143026	-0.070628
NM_001030227	-0.156016	0.093351	-0.207744	-0.252691	-0.579661	-0.027106	-0.161039	0.125036	0.027106	0.117674	-0.238134	0.129729	0.306002	-0.459367	0.070235	0.289687
XM_001337076	0.005667	0.055148	-0.005667	-0.148033	-0.510983	-0.036755	-0.332563	0.197655	0.173944	0.344071	-0.286309	0.118716	0.291944	-0.317954	-0.088311	0.352175
NM_198802	-0.081616	0.109029	0.313609	-0.083298	-0.474119	-0.102286	-0.373512	0.00129	-0.00129	0.138557	-0.117778	0.385979	0.397148	-0.301085	0.161288	0.212026
NM_131025	-0.181887	-0.020968	0.030385	-0.050452	-0.207729	-0.128488	-0.538504	0.229991	0.206901	0.151322	-0.59219	0.165183	0.024496	-0.256221	0.020968	0.223822
EV761055	-0.255491	0.01952	0.013116	-0.334922	-0.333953	-0.120982	-0.450988	0.234438	0.179426	0.236699	-0.410857	0.186229	0.223493	-0.168381	-0.013116	0.259437
XM_680223	-0.304142	-0.184893	0.228243	-0.072399	-0.068683	-0.041533	-0.465441	0.241349	0.265019	0.442973	-0.221864	0.26387	0.041533	-0.292042	0.172826	0.180154
NM_213468	-0.359065	0.242436	0.198351	-0.005804	-0.274089	-0.334426	-0.348925	0.144749	0.005804	0.409759	0.308418	0.015143	0.170049	-0.205436	-0.093699	-0.316334
NM_131690	-0.185385	0.341375	0.259669	-0.011599	-0.110973	-0.412547	-0.419592	0.161646	0.131049	0.435833	0.253746	0.132109	0.011599	-0.068939	-0.293935	-0.128789
NM_198817	-0.285772	0.105786	0.12582	-0.031455	-0.37004	-0.498011	-0.310413	0.064576	0.031455	0.118166	0.242908	0.184385	0.058785	-0.156622	-0.351872	-0.380917
XM_692360	-0.161522	0.235354	0.085953	0.130317	-0.382299	-0.378535	-0.369275	0.27075	0.050364	-0.050364	0.113426	0.185064	0.330653	-0.314656	-0.283207	-0.233034
NM_001082898	-0.230517	0.102734	0.244341	0.202177	-0.051117	-0.495257	-0.499233	-0.001079	0.058208	0.074882	0.112427	0.032211	-0.041017	-0.25045	0.001079	-0.501519
NM_001083055	-0.372011	0.037617	0.126623	0.16202	-0.456807	-0.354856	-0.453276	0.014033	0.043225	-0.038418	0.12299	0.108946	0.016378	-0.41874	-0.014033	-0.267414
NM_001105524	-0.275685	-0.002519	0.236024	0.187132	-0.211762	-0.452137	-0.418734	0.002519	0.077228	0.097782	0.147919	0.083446	-0.127609	-0.542929	0.114418	-0.200334
NM_001083815	-0.363566	-0.083909	0.222416	0.169825	-0.212569	-0.21924	-0.360486	0.267341	0.328929	0.281004	0.170749	0.328274	-0.180806	-0.283174	-0.209286	0.083909
NM_001110540	-0.228237	0.002315	0.214148	0.213785	-0.188557	-0.306498	-0.354909	0.330708	0.432496	0.319207	0.210408	0.05793	-0.200064	-0.30043	-0.002315	-0.157013
NM_153654	-0.413217	0.008185	0.062034	-0.008185	-0.414795	-0.282781	-0.412129	0.270675	0.231229	0.314395	0.163516	0.152959	-0.114979	-0.279278	0.157153	-0.108509
NM_001044921	0.105585	0.062393	0.082943	-0.019117	-0.112253	-0.604572	-0.623944	0.194278	-0.023938	0.014593	0.301669	0.105457	-0.129468	-0.014593	0.22737	-0.031183
NM_001163837	-0.018864	0.097083	0.000882	-0.04807	-0.112451	-0.543484	-0.609451	0.193878	0.018344	-0.179298	0.261153	0.377422	0.12573	-0.081937	-0.000882	0.072201
NM_001002528	0.005563	-0.183642	-0.103611	-0.108365	0.052179	-0.347503	-0.798031	-0.005563	-0.078801	0.033464	0.195427	0.16349	0.097184	-0.211699	0.038369	0.23541
NM_001080084	-0.308207	-0.077576	0.025759	-0.116945	-0.025759	-0.500134	-0.593105	0.114845	-0.073037	0.141494	0.225643	0.161074	0.096072	-0.166638	0.051756	0.35637
XM_681387	-0.302916	-0.234549	-0.215145	-0.020704	-0.188718	-0.51052	-0.516971	0.111714	0.066223	-0.313199	0.25619	0.143618	0.128386	0.046379	0.150753	0.020704
NM_001045185	-0.136516	0.002117	-0.016134	0.017181	0.019877	-0.618372	-0.630683	-0.078418	-0.002117	-0.324504	0.214583	0.090091	0.167965	0.04838	0.006995	-0.063583
BC109418	-0.189876	-0.113581	-0.081949	-0.019465	0.111571	-0.461884	-0.42574	0.083701	-0.278302	-0.47451	0.158019	0.019465	0.310135	0.076205	0.171422	0.265649
NM_205572	-0.085953	-0.332119	-0.076987	-0.070169	0.006391	-0.689947	-0.4741	0.03019	0.165178	0.24361	0.0888	0.020815	-0.006391	-0.11258	0.16504	0.186568
NM_001002085	-0.133317	-0.022327	-0.205877	-0.0323	-0.052374	-0.762452	-0.422583	0.033281	0.196324	0.1826	0.118382	0.115642	0.158903	-0.114136	0.191021	0.022327
NM_199975	-0.354938	-0.303398	-0.280729	-0.022366	0.039214	-0.659642	-0.197198	0.26708	-0.117916	0.044789	0.161242	0.022366	0.033077	-0.077866	0.304123	0.117123
NM_001025460	-0.040359	-0.478288	-0.409149	-0.03266	0.120636	-0.508129	-0.498062	-0.153354	-0.022158	0.022158	0.022879	0.064661	0.054203	0.108159	0.061836	0.180731
AF190144	-0.176479	-0.604962	-0.198786	0.021579	0.127655	-0.640262	-0.234937	-0.036475	0.096724	0.121787	0.156081	-0.02726	0.009683	0.024472	0.173374	-0.009683
NM_001076727	-0.289159	-0.091442	-0.499262	-0.227003	0.188187	-0.513743	-0.526868	0.016736	0.097373	0.049283	0.034532	0.021398	-0.003298	-0.002478	0.002478	0.128188
NM_200119	-0.244066	-0.120506	-0.496056	-0.193812	-0.204651	-0.447707	-0.511131	0.010042	0.141988	0.124558	0.134916	0.151782	0.233044	0.082272	-0.010042	0.022407
NM_001089500	-0.418515	-0.401927	-0.410735	-0.169612	-0.011366	-0.396979	-0.408658	0.075207	0.056898	0.152278	0.145708	-0.205867	0.011366	0.084203	0.070563	0.182243
NM_001089327	-0.351192	-0.342463	-0.389287	0.094071	-0.008697	-0.34162	-0.619108	0.163765	0.008697	0.044533	-0.132534	0.018872	0.030752	-0.07513	0.100051	0.188457
BC059547	-0.534675	-0.031009	-0.521785	0.045317	-0.130522	-0.23455	-0.45609	0.179237	0.247198	0.063095	0.129072	0.017877	-0.071	-0.017877	0.184761	0.071342
NM_001080037	-0.194648	-0.627102	0.032225	-0.040643	-0.067914	-0.126518	-0.612057	0.044862	0.128971	-0.016004	0.057082	-0.336732	0.017556	0.162218	0.016004	0.092215
NM_200792	-0.499036	-0.411673	0.050571	-0.054392	-0.084851	-0.343706	-0.59552	0.145921	0.15242	0.083341	-0.066522	-0.050571	0.08143	0.092191	0.102116	0.109476
XM_002665996	-0.496886	-0.622478	-0.043166	0.048807	-0.00908	-0.185581	-0.456631	0.165897	0.239749	0.001023	0.133133	-0.001023	0.055777	0.080946	0.077099	-0.003293
NM_213041	-0.337602	-0.616535	-0.235831	-0.130205	-0.169318	-0.281819	-0.461118	0.195841	0.084252	0.087354	0.000636	0.138706	0.100117	0.072703	-0.000636	0.158077
NM_001030094	-0.18712	-0.467398	-0.041674	0.096111	0.053287	-0.19657	-0.607106	0.212159	0.213612	-0.008194	0.008194	-0.043318	0.028191	-0.329138	0.2102	0.282013
NM_001007349	-0.109829	-0.077759	0.111098	-0.022445	-0.08128	-0.346096	-0.307549	0.29021	0.192321	0.115317	-0.582225	-0.221912	0.052208	0.022445	0.112156	0.457737
NM_001002328	-0.142701	-0.009824	0.183196	-0.020101	-0.17183	-0.425739	-0.320966	0.318416	0.384476	0.276792	-0.052645	-0.152334	0.268252	0.009824	0.192271	0.413462
NM_201085	-0.338049	-0.035759	0.040288	-0.150064	-0.217019	-0.497546	-0.347864	0.279913	0.186145	0.070847	-0.237817	-0.253795	0.106507	0.035759	0.172104	0.404242
NM_001007422	-0.21241	-0.101823	0.151206	-0.054197	-0.079123	-0.390027	-0.344062	0.374146	0.252694	0.061864	-0.211857	-0.296109	0.106125	0.054197	0.176508	0.506328
NM_001080580	-0.107952	0.177146	-0.065013	-0.064763	0.045108	-0.323978	-0.403482	-0.045108	0.244392	0.227788	-0.101552	-0.424254	0.353835	0.302144	0.174663	0.35749
BC168468	-0.346922	0.112947	-0.034201	-0.218984	-0.081548	-0.303213	-0.407323	0.203382	0.147001	0.184968	-0.077644	-0.529858	0.085626	0.191174	0.034201	0.352493
NM_199577	-0.590094	-0.041561	0.185462	-0.187019	0.009947	-0.155479	-0.586648	0.189009	0.160503	0.194492	-0.009947	-0.211383	-0.024503	0.106327	0.186953	0.145977
NM_001007451	-0.44192	0.155047	-0.142548	-0.193652	-0.236644	-0.449538	-0.438042	0.200001	0.260693	0.031075	0.053677	-0.059715	-0.031075	0.092436	0.122556	0.36466
AW594993	-0.49001	-0.032929	0.032929	-0.143766	-0.116509	-0.451322	-0.472681	0.354689	0.175399	0.109461	-0.043777	0.046257	0.062377	-0.085551	0.251355	0.222178
NM_001080079	-0.521432	0.12614	0.029775	-0.263949	0.016815	-0.503724	-0.523837	0.066209	0.175162	0.201269	-0.101108	0.064072	-0.077611	-0.13051	0.011343	-0.011343
NM_001013278	-0.567837	-0.233464	-0.001459	-0.22935	-0.108372	-0.517791	-0.403296	0.026327	0.128176	0.176778	-0.098946	0.001459	0.220686	0.13002	0.045801	0.045627
NM_001007432	-0.398544	-0.300885	-0.164142	0.007535	-0.044475	-0.648217	-0.346574	0.205744	0.230849	0.224549	0.078674	-0.000112	0.075309	0.145142	-0.048833	0.000112
NM_201329	-0.478403	-0.096881	0.096557	-0.150389	-0.330966	-0.573711	-0.236918	0.24272	0.268402	0.025933	0.008363	-0.057393	0.040436	0.295422	-0.008363	0.104995
NM_001105708	-0.666348	-0.000248	0.000248	-0.02958	-0.316058	-0.406372	-0.341971	0.171717	0.198954	0.129029	0.053458	-0.134452	0.081169	0.243235	0.015815	-0.021794
NM_131204	-0.324609	-0.10202	0.168405	0.029668	-0.148034	-0.376954	-0.40485	0.450647	0.277083	0.160804	-0.258218	-0.236555	0.008454	0.074043	0.305111	-0.008454
NM_001004585	-0.348207	0.057886	0.181605	0.062388	-0.30021	-0.551145	-0.397712	0.141859	0.102328	0.19321	-0.16192	-0.283066	0.21389	-0.072012	0.240649	-0.057886
NM_001113589	-0.254319	0.028702	-0.051994	-0.028702	-0.218921	-0.20652	-0.41646	0.429373	0.216178	0.361538	-0.035466	-0.054676	0.036673	0.130679	0.513109	0.138566
NM_001080196	-0.400332	-0.108368	-0.070594	0.126462	-0.083388	-0.306225	-0.387951	0.281075	0.380491	0.350957	0.067521	-0.274357	-0.067521	0.162613	0.302651	0.080021
BC092364	-0.190061	-0.078047	0.01371	0.145743	-0.01371	-0.34456	-0.598618	0.252012	0.319764	0.154764	-0.055843	-0.42881	-0.161009	0.093381	0.17681	0.128414
BC091992	-0.373052	-0.205732	-0.242894	0.008187	-0.306138	-0.501472	-0.187928	0.394468	0.304166	0.313378	-0.034311	0.143883	0.036975	-0.008187	0.066309	0.069936
NM_199539	-0.316121	-0.101537	-0.149462	0.275623	-0.246384	-0.526464	-0.2907	0.318971	0.362062	0.088011	-0.236431	0.0025	0.174031	0.1098	0.173904	-0.0025
NM_178436	-0.362725	-0.148247	-0.226878	0.228634	-0.364768	-0.273148	-0.27735	0.221897	0.262266	0.275198	-0.347374	0.034389	-0.034389	0.293738	0.223315	0.071948
NM_131412	-0.608199	0.021871	0.006696	-0.164195	0.157017	-0.108584	-0.390588	0.188041	0.236061	0.30181	-0.457001	0.025586	-0.006696	-0.015193	-0.015943	0.146285
NM_001083540	-0.477008	0.073035	-0.090521	0.102524	0.002916	-0.047624	-0.696925	0.246819	0.310118	0.215988	-0.192884	-0.002916	-0.02848	0.111488	-0.031659	0.072414
NM_001080006	-0.362	-0.238211	-0.007112	0.127065	-0.213133	-0.051143	-0.511363	0.371835	0.168788	0.316968	-0.054453	0.007112	0.336695	0.177894	-0.164482	0.210199
NM_001122712	-0.335204	-0.03344	-0.084804	-0.01358	-0.388004	-0.191667	-0.405201	0.414309	0.148751	0.318864	0.010795	0.033231	0.214904	0.142492	-0.010795	0.405457
NM_001002400	-0.470143	-0.071292	0.06651	-0.090594	-0.05054	-0.111653	-0.463461	0.436593	0.11037	0.406567	-0.091669	0.03956	0.027261	0.016322	-0.016322	0.389999
XM_682596	-0.328059	-0.107014	-0.135406	-0.312835	-0.345194	-0.12794	-0.3022	0.220798	0.304121	0.265359	0.405541	0.107014	0.195979	-0.147742	0.158211	0.255018
NM_001089355	-0.577807	0.033462	-0.042775	-0.221024	-0.578327	-0.230552	-0.176908	0.120706	0.193319	0.183846	-0.102506	0.091174	0.298821	0.009398	0.037321	-0.009398
NM_001002644	-0.479772	-0.112349	0.083498	-0.132257	-0.525455	-0.199986	-0.178285	0.353806	0.222764	0.220922	0.33094	0.01496	0.021985	-0.030118	-0.01496	0.22334
NM_200123	-0.623966	-0.029403	-0.111201	0.026165	-0.49965	-0.227568	-0.184586	0.260569	0.226118	0.145792	0.112706	0.033436	0.236362	-0.026165	-0.056732	0.217648
NM_001006071	-0.749127	-0.189092	-0.13831	0.030541	-0.156865	-0.16948	-0.479061	0.010404	0.116577	0.214491	0.054762	0.084035	-0.010404	0.020776	0.13065	-0.113075
NM_001083836	-0.851776	-0.360764	-0.010804	0.017651	-0.083227	-0.124924	-0.232947	-0.000726	0.010289	0.000726	-0.006204	0.005707	0.032614	0.245645	0.050359	0.054613
NM_131872	-0.765887	-0.209154	0.146476	-0.157433	-0.021108	-0.03372	-0.287248	0.022043	0.238826	0.278331	0.031806	0.021108	0.023394	0.279232	-0.146194	-0.054745
NM_001145583	-0.665759	0.048183	-0.196398	-0.37715	-0.26693	0.097469	-0.431174	0.030637	0.112659	0.027989	-0.156273	-0.015672	0.045859	-0.239119	0.015672	0.091426
NM_001144793	0.023601	-0.240993	-0.109588	0.124719	-0.224355	-0.118753	-0.270868	0.38168	0.467919	0.392285	0.087482	-0.352924	-0.315448	-0.015483	0.159008	0.015483
NM_001007168	0.006918	-0.006918	-0.156481	0.254127	-0.172769	-0.293394	-0.405637	0.355574	0.41753	0.323201	0.056874	-0.268974	-0.318014	-0.045013	0.199295	0.081765
NM_200226	0.029409	-0.160993	-0.166864	0.238584	-0.1529	-0.34977	-0.326177	0.344042	0.249498	0.333142	0.012619	-0.377309	-0.406214	0.105956	0.160708	-0.012619
BC152242	0.033021	-0.26456	0.028691	-0.028691	-0.319223	-0.266018	-0.389378	0.394627	0.338136	0.299881	-0.267502	-0.215926	-0.294442	0.054371	0.143178	0.121073
NM_001015041	0.048933	-0.347977	-0.011634	0.063171	0.011634	-0.246943	-0.401564	0.365447	0.335506	0.375684	-0.108809	-0.15408	-0.341352	0.301597	0.107275	-0.090541
NM_001004630	-0.050973	-0.065865	-0.147613	-0.303116	-0.22945	-0.395144	-0.294332	0.354639	0.269753	0.103888	0.130618	0.050973	0.089855	-0.121662	0.301199	0.491318
XM_679597	0.043819	-0.132358	-0.043819	-0.253239	-0.24079	-0.197109	-0.333763	0.412643	0.360482	0.361833	-0.078395	0.11553	0.232532	-0.063351	0.209811	0.391839
BC056714	-0.11429	-0.123143	-0.006351	-0.176386	-0.437012	-0.380969	-0.408317	0.263703	0.290151	0.321236	0.08469	0.164696	0.006351	-0.239128	0.191668	0.22936
NM_200931	-0.0521	-0.117967	-0.113293	0.179543	-0.195583	-0.520402	-0.530178	0.205767	0.292614	0.137392	-0.106139	0.220594	0.060418	-0.082672	0.0521	0.358013
NM_201163	-0.054573	0.012202	-0.016552	4.7e-05	-0.354168	-0.325718	-0.511017	0.216962	0.319778	0.214633	-0.075813	-4.7e-05	0.036432	-0.21298	0.061138	0.502356
NM_001014295	-0.07981	0.038044	0.009899	-0.049622	-0.245896	-0.283991	-0.576714	0.318633	0.355875	0.248277	-0.089152	-0.066978	0.187366	-0.009899	0.169695	0.386855
NM_200291	0.024659	-0.148641	-0.003034	-0.045095	-0.375231	-0.351422	-0.547753	0.450229	0.279574	0.259546	0.013118	-0.084294	-0.052746	0.003034	0.021997	0.228346
BC059539	0.004729	-0.250572	-0.059772	0.017522	-0.380133	-0.372581	-0.537859	0.395271	0.215017	0.303063	-0.004729	-0.041524	-0.091169	0.112095	0.027135	0.207419
NM_200948	0.11795	-0.202639	0.002586	0.034269	-0.431398	-0.398656	-0.502256	0.447338	0.245097	0.239896	-0.049904	-0.041443	-0.098403	-0.002586	0.004411	0.12207
NM_201184	0.091814	-0.145868	0.010334	0.037544	-0.372685	-0.398609	-0.496178	0.499847	0.211429	0.231268	0.02429	-0.049267	-0.192125	-0.010334	-0.021678	0.190421
NM_199615	0.039815	-0.122725	0.032565	-0.050761	-0.310999	-0.280021	-0.558436	0.342632	0.337827	0.280107	0.089309	-0.120758	-0.155054	-0.032565	0.097035	0.354504
NM_001003832	0.119533	-0.095992	-0.007134	-0.040126	-0.349164	-0.418704	-0.54911	0.380586	0.249081	0.260222	0.040633	-0.086254	-0.055679	0.007134	0.096889	0.282584
NM_199973	0.125759	-0.09152	0.080491	0.003916	-0.362281	-0.439179	-0.53571	0.34878	0.264812	0.212203	-0.014129	-0.125008	-0.112774	-0.003916	0.019434	0.304076
NM_001007446	0.040144	-0.179841	0.036038	-0.153823	-0.384465	-0.392578	-0.630659	0.347478	0.208995	0.182204	0.035044	-0.130431	-0.041026	0.006707	-0.006707	0.15425
NM_213103	0.037033	-0.104895	0.010406	-0.045048	-0.25646	-0.429576	-0.668703	0.31656	0.194668	0.119801	-0.010406	-0.089836	-0.200014	0.081352	0.023109	0.283235
NM_001024405	0.053825	-0.076944	0.013101	-0.072999	-0.203799	-0.394819	-0.660241	0.311695	0.279798	0.255648	0.041538	-0.256351	-0.137186	0.013723	-0.013101	0.157893
NM_001005947	0.0576	-0.253254	-0.071279	0.061838	-0.397239	-0.438537	-0.562408	0.310863	0.25236	0.169527	-0.095899	-0.143606	0.046031	-0.046031	0.084958	0.163978
NM_131508	0.117992	-0.128193	-0.013655	-0.045481	-0.325305	-0.435071	-0.460374	0.369783	0.356355	0.196021	-0.195241	-0.146699	0.013655	0.027374	0.068385	0.304845
NM_001002064	0.102889	-0.217068	0.071502	-0.034825	-0.317415	-0.381434	-0.321069	0.363359	0.329334	0.30116	0.034256	-0.273353	-0.212365	-0.003496	0.003496	0.366654
NM_199750	0.093938	-0.11881	0.033069	-0.117703	-0.288349	-0.316089	-0.446356	0.491819	0.351632	0.28275	0.000656	-0.182619	-0.188115	-0.000656	0.038817	0.253176
NM_198801	0.027565	-0.169127	0.063184	-0.032533	-0.35906	-0.327121	-0.355117	0.443822	0.448898	0.233282	0.031361	-0.239867	-0.023243	-0.002375	0.002375	0.302599
NM_205562	0.001304	-0.001304	-0.057417	0.164223	-0.300021	-0.325918	-0.429276	0.405027	0.468617	0.379436	0.092001	-0.112706	-0.13564	0.123529	-0.018441	0.080205
NM_001003424	-0.018327	-0.114631	-0.037876	0.040401	-0.275294	-0.339702	-0.427329	0.551944	0.36207	0.367961	0.011059	-0.076047	0.010541	0.150032	-0.010541	0.099465
NM_201123	0.001696	-0.092247	0.076426	-0.015831	-0.346633	-0.403488	-0.446751	0.436946	0.396539	0.31718	0.014149	-0.154783	-0.001696	0.156552	-0.062037	0.039584
NM_200546	0.107561	-0.097076	0.019627	-0.018641	-0.262305	-0.304439	-0.398085	0.458534	0.373725	0.363949	0.015993	-0.304093	-0.0282	0.189709	-0.015993	0.21486
NM_001002683	0.149544	-0.106516	0.023216	-0.075947	-0.18174	-0.44756	-0.422108	0.422419	0.371669	0.414018	-0.023216	-0.100776	-0.051521	0.192246	0.032498	0.095494
NM_153655	0.127121	-0.123259	-0.042567	-0.113141	-0.144852	-0.430675	-0.527894	0.443003	0.348848	0.316683	0.042567	-0.083278	-0.091651	0.068727	0.062951	0.157583
NM_001003889	0.102719	-0.215762	-0.147288	-0.00904	-0.215955	-0.353016	-0.343339	0.527291	0.432333	0.276389	0.047679	-0.164244	-0.161053	0.114848	0.00904	0.148944
NM_001083573	0.065027	-0.120126	-0.060566	-0.021008	-0.310228	-0.309096	-0.402337	0.507701	0.35322	0.382027	0.056001	-0.112964	-0.072827	0.12971	0.021008	0.237988
NM_201188	0.113017	-0.13833	-0.081369	-0.003444	-0.186342	-0.310901	-0.454846	0.529044	0.334997	0.394439	0.124974	-0.100022	-0.064548	0.003444	0.053639	0.206928
NM_001045377	0.143197	-0.15128	-0.150967	-0.080466	-0.329038	-0.384457	-0.475798	0.434349	0.297088	0.294509	0.077787	-0.059249	-0.056698	0.056698	0.140401	0.213371
NM_001040335	-0.02034	-0.115395	0.027312	0.02034	-0.236908	-0.231263	-0.62991	0.415382	0.290816	0.252551	-0.058039	-0.111492	-0.074512	0.241982	0.051441	0.274345
NM_001129823	0.049034	-0.050962	-0.007882	-0.214651	-0.125459	-0.351971	-0.495926	0.541989	0.323579	0.242706	0.007882	-0.021143	-0.183197	0.083255	0.062111	0.247131
NM_201481	0.085335	-0.028646	0.028646	-0.11496	-0.267138	-0.412681	-0.499981	0.37264	0.262343	0.257499	-0.065683	-0.041063	-0.180051	0.160774	0.102926	0.370622
NM_200895	-0.162182	-0.104296	-0.151565	-0.166092	-0.14567	-0.368696	-0.522125	0.409604	0.322614	0.2998	-0.023154	0.032695	0.023154	0.110096	0.110699	0.306984
NM_001006016	0.131741	-0.025228	-0.282512	-0.102851	-0.390824	-0.323095	-0.404747	0.405994	0.186135	0.321098	-0.130905	-0.159141	0.07732	0.025228	0.169078	0.300692
NM_001002497	-0.01207	-0.18858	0.098083	0.01207	-0.159892	-0.377652	-0.447191	0.492006	0.349831	0.388418	-0.028519	-0.033128	0.020156	-0.186541	0.089013	0.161251
NM_001173502	0.165985	-0.168974	0.034222	-0.158141	-0.261089	-0.201703	-0.277099	0.428702	0.487914	0.460302	0.083819	-0.146163	0.042942	-0.08346	-0.034222	0.244926
NM_201297	0.090424	-0.113551	-0.008724	-0.176202	-0.355553	-0.298794	-0.40369	0.500102	0.370388	0.380747	0.052029	-0.043614	0.008724	-0.171887	0.030543	0.041524
NM_001045564	0.091221	-0.086291	-0.002907	-0.027158	-0.306589	-0.231757	-0.338272	0.514357	0.410822	0.445531	0.154606	-0.067064	0.002907	-0.154242	0.071883	0.179299
NM_131347	-0.020611	-0.038435	-0.124956	0.027314	-0.201004	-0.153951	-0.213091	0.441944	0.452523	0.382247	0.202625	-0.155413	-0.266824	0.07846	0.020611	0.427828
NM_001030187	0.122991	-0.033212	-0.018625	-0.122733	-0.057512	-0.316611	-0.245809	0.614418	0.439649	0.367897	0.058125	-0.139865	-0.208444	0.018625	0.035065	0.173991
NM_001128685	0.061781	-0.02471	0.033575	-0.074512	-0.173157	-0.177039	-0.303552	0.448049	0.48595	0.443397	0.114095	-0.289308	-0.251712	-0.006809	0.006809	0.204348
NM_001002134	-0.068286	-0.096963	0.132732	-0.118993	-0.149746	-0.181907	-0.288119	0.564141	0.384607	0.322095	0.024934	-0.139206	0.097896	-0.024934	0.068794	0.459097
NM_200572	0.071261	-0.111594	0.002359	-0.17102	-0.216995	-0.243453	-0.344446	0.506318	0.435006	0.387222	0.072012	-0.002359	-0.116023	0.07225	-0.02776	0.3287
NM_199570	0.09818	-0.043247	0.10174	-0.130832	-0.09523	-0.216485	-0.177079	0.561125	0.468594	0.38125	0.007401	-0.115547	-0.097113	-0.003952	0.003952	0.413606
GW710634	0.059802	-0.302627	-0.059802	-0.250442	-0.275226	-0.236253	-0.486295	0.362607	0.22822	0.144219	0.121969	0.177639	-0.423848	0.10523	0.145112	-0.088983
NM_001017884	0.266272	-0.153932	-0.192078	-0.105605	-0.309138	-0.506616	-0.417523	0.355287	0.164442	0.222226	0.180968	-0.057915	-0.229696	0.145193	0.057915	0.121875
TC383424	0.001542	-0.191032	0.063494	-0.209296	-0.330306	-0.518903	-0.391274	0.314934	0.175932	0.358352	0.167079	0.037026	-0.214127	-0.068951	0.213928	-0.001542
NM_200299	0.096535	-0.228073	0.019766	-0.154756	-0.401846	-0.581227	-0.326346	0.278958	0.273035	0.250995	0.14344	-0.168276	-0.181006	0.039677	0.097634	-0.019766
NM_205668	0.016172	-0.084313	0.211054	-0.129757	-0.387601	-0.445477	-0.464334	0.30935	0.312638	0.334719	0.098527	0.061586	-0.167208	-0.140806	0.009922	-0.009922
NM_200248	0.119925	-0.032401	-0.302782	0.067908	-0.031248	-0.218594	-0.66737	0.332134	0.312998	0.336941	0.159398	-0.007778	0.007778	-0.080914	0.198964	-0.025803
NM_001007335	-0.008957	0.076374	0.008957	0.169457	-0.024638	-0.221606	-0.66801	0.335435	0.39733	0.341597	-0.026664	-0.088958	-0.013712	0.234199	0.135173	-0.018115
NM_001025525	0.112524	-0.03922	-0.145131	0.174247	-0.155871	-0.200536	-0.659288	0.476366	0.290093	0.293355	-0.105647	0.019269	-0.161776	0.018394	0.003634	-0.003634
NM_001083016	0.149046	-0.108777	0.001102	0.163383	-0.20919	-0.195764	-0.515976	0.431193	0.429725	0.413877	0.05943	-0.116664	-0.102061	-0.049859	0.137881	-0.001102
NM_001083549	0.156841	-0.037775	0.001407	-0.034702	-0.259757	-0.253977	-0.706455	0.318326	0.267958	0.337345	-0.001407	0.103837	0.144882	-0.106578	0.107126	-0.012942
NM_001017621	0.243951	-0.068916	0.088006	-0.148412	-0.445051	-0.272646	-0.60515	0.213912	0.360803	0.227237	-0.105345	-0.004529	0.148305	-0.069507	0.004529	0.042632
NM_001080695	0.084339	-0.253425	-0.000432	-0.072595	-0.272248	-0.220421	-0.542977	0.429304	0.291587	0.290811	-0.262411	0.063122	0.130542	0.235801	0.000432	-0.080506
BC122340	0.230042	-0.12578	-0.083752	-0.173267	-0.216294	-0.157359	-0.495376	0.438601	0.376607	0.359728	-0.125914	0.174672	-0.083152	0.170684	0.083152	0.15604
NM_200832	0.151933	-0.162231	-0.055192	-0.024278	-0.195467	-0.22388	-0.482937	0.424219	0.395099	0.27251	-0.366018	0.162335	0.083832	-0.155789	0.024278	0.151222
NM_001013318	0.038536	-0.395367	-0.227459	-0.144792	-0.441141	-0.172295	-0.286869	0.341044	0.340941	0.259627	0.025006	-0.19473	0.080146	0.3103	-0.025006	0.145171
NM_200208	0.028275	-0.486027	-0.192654	-0.103047	-0.30165	-0.36632	-0.400403	0.419663	0.071399	0.23822	-0.023622	-0.154288	0.023622	0.224698	0.109987	0.065337
NM_001002695	0.083551	-0.236475	0.058487	-0.109125	-0.121757	-0.36266	-0.393285	0.388911	0.416622	0.235708	-0.104334	-0.109125	0.205186	0.371467	-0.058487	0.184558
NM_001007401	-0.057126	-0.373576	0.055993	-0.072084	-0.011689	-0.376973	-0.407454	0.297829	0.34518	0.43062	-0.110291	-0.117138	0.33656	0.08788	0.0167	0.011689
BC075994	0.015151	-0.123123	-0.407109	-0.221742	-0.104173	-0.298905	-0.498834	0.222273	0.261839	0.249832	0.037787	-0.227733	-0.015151	0.169012	0.351432	0.186284
NM_001002313	-0.020791	-0.309798	-0.310988	-0.366726	-0.378118	-0.162336	-0.346076	0.220816	0.243214	0.101367	0.00301	-0.00301	0.048402	0.061891	0.365574	0.353939
NM_001005592	0.099024	-0.052093	-0.066409	-0.23211	-0.281836	-0.367015	-0.315269	0.392512	0.361052	0.323789	-0.069793	-0.095498	0.052093	0.234007	0.321676	0.226861
XM_683840	0.030722	-0.144953	-0.062904	-0.271948	-0.29751	-0.452311	-0.379274	0.393193	0.212969	0.378963	0.004245	-0.004245	-0.161735	0.25538	0.15727	0.058899
NM_001089581	-0.04896	0.047809	-0.058174	-0.252574	-0.360789	-0.603163	-0.227973	0.286419	0.264424	0.142395	-0.047809	-0.088709	0.097581	0.318052	0.088804	0.285029
NM_001002154	0.141021	-0.1974	-0.31762	-0.244782	-0.225166	-0.303365	-0.195553	0.415662	0.362941	0.263823	-0.229408	0.033369	-0.033369	0.318903	0.257207	0.050601
XM_690737	-0.075669	-0.199806	-0.262712	-0.297801	-0.28003	-0.234872	-0.181305	0.375789	0.285092	0.302075	-0.299143	0.18227	0.075669	0.231519	0.240175	0.277005
NM_182878	0.034673	-0.100235	-0.09393	-0.108715	-0.063345	-0.397592	-0.45013	0.381163	0.396445	0.172672	0.010081	0.035799	-0.021702	0.515438	0.05915	-0.010081
NM_001045405	-0.083145	-0.112133	-0.251205	-0.205853	-0.002559	-0.300515	-0.498959	0.315601	0.415632	0.172281	-0.001125	0.07662	0.093853	0.466827	0.033396	0.001125
NM_199909	0.001039	-0.050727	-0.173941	-0.045827	0.117512	-0.359471	-0.283358	0.457661	0.459011	0.44372	0.056022	-0.001039	-0.07587	0.332921	-0.042732	0.056206
NM_001037803	-0.090525	0.015392	-0.187608	-0.153219	-0.196507	-0.276822	-0.248168	0.53559	0.314837	0.316867	-0.212497	0.211722	0.010614	0.420351	0.052702	-0.010614
NM_001080622	-0.107678	-0.010113	-0.086769	0.125851	-0.262198	-0.284261	-0.32258	0.561497	0.309543	0.299407	0.080201	0.033549	-0.031933	0.446432	0.010113	-0.051028
NM_001030070	0.183751	-0.093683	-0.19659	-0.033747	-0.245986	-0.369959	-0.438283	0.436101	0.221367	0.399245	0.049502	0.317175	0.00688	0.162316	-0.011234	-0.00688
NM_001030070	0.203004	-0.018925	-0.246112	-0.110499	-0.176335	-0.458351	-0.422254	0.472965	0.180161	0.357867	0.004972	0.277229	-0.048698	0.049512	0.014833	-0.004972
NM_001017547	0.003252	-0.003252	-0.063066	-0.329975	-0.01561	-0.550835	-0.365351	0.358325	0.126626	0.311251	-0.054885	0.202386	0.005047	0.161503	0.361603	-0.088482
NM_001077287	-0.043765	0.043765	-0.120151	-0.259571	-0.288182	-0.325193	-0.42299	0.378073	0.32319	0.31333	-0.127405	0.196633	0.197089	0.224444	0.230575	-0.061547
NM_001257146	0.065369	-0.065369	-0.155223	-0.204889	-0.123658	-0.501848	-0.454817	0.35457	0.182863	0.25259	-0.077558	0.224692	0.207699	0.17793	0.141271	-0.277779
AF016244	0.05042	-0.158243	-0.080183	-0.079407	-0.05042	-0.202792	-0.36338	0.288487	0.528603	0.454776	-0.051962	0.197325	0.255141	0.056182	0.254754	-0.199284
NM_001002664	-0.017633	-0.116516	-0.142136	0.026894	-0.159801	-0.257719	-0.190156	0.477095	0.501885	0.358698	-0.097207	0.277193	0.116267	0.017633	0.29258	-0.207805
NM_200355	-0.070784	-0.028581	-0.085151	-0.094879	-0.067558	-0.342266	-0.30936	0.3694	0.43606	0.626632	0.033039	0.096917	0.110224	0.028581	0.126245	-0.042966
NM_001100958	-0.002341	0.108559	-0.108349	-0.217566	-0.196294	-0.248598	-0.163359	0.443508	0.399271	0.544805	0.040031	0.002341	0.238526	-0.154924	0.056696	-0.251931
NM_001013295	0.096175	-0.199518	-0.178277	-0.131369	-0.186055	-0.351226	-0.513091	0.55408	0.263052	0.208131	0.071717	0.008789	0.158868	0.147367	-0.008789	-0.094291
NM_200380	-0.019046	-0.23996	-0.169014	-0.013214	-0.19124	-0.246738	-0.283721	0.662147	0.281051	0.262833	0.288641	0.048044	0.013214	0.154754	0.132725	-0.146612
NM_001126455	-0.090657	-0.192012	-0.23418	0.068851	-0.030469	-0.28662	-0.334164	0.468005	0.440365	0.310248	0.046643	-0.150725	0.042355	0.300553	0.030469	-0.270989
NM_131374	0.007019	-0.060288	-0.175369	-0.069369	-0.007019	-0.418592	-0.453159	0.408215	0.429154	0.318163	0.034564	-0.066526	0.045847	0.243915	0.095776	-0.227372
NM_001005942	0.020156	-0.148514	-0.285294	0.006414	-0.143382	-0.321639	-0.451844	0.342252	0.395707	0.423635	0.075769	-0.068248	-0.006414	0.124548	0.102408	-0.279827
NM_001045073	-0.019912	0.007089	0.250289	0.056686	-0.195299	-0.260273	-0.29272	0.410331	0.391092	0.627629	-0.052163	-0.073892	-0.057207	0.012766	0.123358	-0.007089
NM_131398	0.103874	-0.033255	0.046249	0.018064	-0.071049	-0.187706	-0.129072	0.567253	0.450895	0.571543	-0.018064	-0.261299	0.053167	0.048163	-0.050119	-0.026308
NM_131152	-0.003018	-0.006131	-0.163218	-0.096119	-0.118016	-0.131599	-0.162518	0.626588	0.470472	0.517156	0.076605	0.018186	-0.031183	0.003018	0.05944	0.119567
NM_001002091	-0.044926	-0.175072	-0.136541	-0.072469	-0.231458	-0.294155	-0.376148	0.507752	0.414121	0.455864	0.119333	0.024726	0.026806	0.043227	0.081725	-0.024726
NM_001003427	0.023396	-0.097119	-0.103441	-0.110462	-0.177234	-0.233099	-0.262807	0.601608	0.480545	0.421903	0.050962	0.062987	-0.023396	0.114591	-0.035636	0.141186
NM_213166	0.127795	-0.111446	-0.067097	-0.073442	-0.218729	-0.241227	-0.327892	0.606986	0.438336	0.406232	-0.006226	0.006226	-0.065925	0.107799	0.017126	0.076647
NM_001017801	0.085828	-0.100419	-0.091981	-0.081185	-0.186551	-0.32394	-0.417493	0.536108	0.45037	0.381441	0.026069	-0.104957	-0.005639	0.072122	0.005639	0.027504
NM_213461	0.023366	-0.09119	-0.006266	0.04919	-0.220512	-0.281753	-0.352521	0.532582	0.482072	0.403277	0.103965	-0.013054	0.002016	0.215712	-0.002016	-0.014484
NM_200023	-0.063586	-0.154531	-0.061072	0.107651	-0.192329	-0.292059	-0.29973	0.531031	0.462002	0.451943	0.087059	-0.028877	0.028877	0.181205	-0.03452	0.04081
NM_001002609	0.05437	-0.094315	-0.030835	-0.056879	-0.100535	-0.216702	-0.251917	0.639282	0.475317	0.428876	0.079196	0.030835	0.039104	0.154021	-0.105636	-0.035479
NM_001082798	0.014613	-0.109929	-0.082368	0.02287	-0.195232	-0.188231	-0.209179	0.632899	0.454811	0.48836	0.090572	-0.014613	-0.021856	0.052816	0.029573	-0.06801
NM_001080164	0.22796	0.005699	-0.060932	-0.16345	-0.15524	-0.158355	-0.258402	0.629773	0.411702	0.43377	-0.01403	-0.005699	0.081995	0.161212	0.118925	-0.016527
NM_131375	0.111159	0.005367	-0.120355	-0.009574	0.032764	-0.22859	-0.256342	0.554626	0.497966	0.428408	-0.005367	-0.151137	-0.021134	0.294427	0.007587	-0.069448
NM_001024441	0.100834	0.005257	-0.072422	-0.023864	-0.012321	-0.163811	-0.12038	0.671189	0.535376	0.413399	0.029076	-0.02456	0.090986	0.156722	-0.013224	-0.005257
NM_001013460	0.024413	-0.188804	-0.124064	0.044337	-0.199058	-0.232305	-0.362636	0.379061	0.478965	0.561989	0.052714	0.008374	0.133523	-0.100055	-0.008374	-0.040252
NM_001003843	0.061924	-0.268917	-0.024661	0.044513	-0.213719	-0.207686	-0.169673	0.541313	0.480075	0.463679	0.028254	-0.031252	0.159542	-0.077699	0.024661	-0.176909
NM_200041	0.149341	-0.213912	-0.00305	-0.127367	-0.050514	-0.274139	-0.082351	0.531727	0.531727	0.442489	0.087778	0.001849	0.232925	-0.001849	0.087778	-0.016963
NM_001098757	0.04235	-0.04235	-0.102441	-0.221082	-0.353633	-0.426635	-0.271566	0.373925	0.310977	0.392878	-0.26874	0.148898	0.122911	-0.109139	0.100223	0.184079
NM_001020544	0.02594	0.063198	-0.047525	-0.325817	-0.200985	-0.385003	-0.391893	0.473802	0.291179	0.448588	-0.165007	0.039857	-0.001508	-0.036503	0.063701	0.001508
NM_198809	0.054953	-0.017492	-0.009315	-0.136612	-0.255606	-0.297462	-0.101562	0.628362	0.368708	0.473954	-0.191091	0.078178	0.119219	0.03508	0.009315	-0.014741
NM_001013296	-0.089883	-0.090325	-0.120531	-0.128405	-0.248587	-0.488817	-0.033748	0.573652	0.33159	0.416037	0.033748	0.066973	0.048001	0.058628	-0.10856	0.124917
NM_001077780	-0.139294	-0.330273	-0.047201	0.106173	-0.36932	-0.311503	-0.160199	0.372083	0.409074	0.403869	0.195383	0.124547	-0.221783	0.14251	0.047201	-0.067913
XM_001343084	0.000695	-0.222868	-0.119058	0.211265	-0.227953	-0.007479	-0.201507	0.442895	0.560174	0.485163	0.1454	-0.000695	-0.064305	0.124494	0.075897	-0.083835
NM_213385	0.030609	-0.00881	-0.101137	0.136599	-0.201319	-0.307033	-0.139624	0.391834	0.535504	0.414589	0.045996	-0.174585	-0.156185	0.222178	0.00881	-0.311757
NM_001017899	-0.038367	-0.256886	-0.166577	0.045479	0.029665	-0.378593	0.042356	0.41816	0.464585	0.44273	0.121826	-0.226766	-0.188933	0.20997	-0.029665	-0.151923
NM_001025506	0.274198	0.060579	-0.203221	-0.167093	-0.253532	-0.400638	-0.245083	0.281504	0.288345	0.403167	0.163032	0.084803	0.110105	-0.345873	-0.060579	-0.27009
NM_182867	0.174125	0.061299	-0.211714	-0.169678	0.013843	-0.476062	-0.069707	0.377963	0.496516	0.442784	0.15108	0.140888	-0.021135	-0.105547	-0.013843	-0.143973
NM_001128698	0.092415	0.020988	-0.196197	-0.157167	-0.020988	-0.327747	-0.318738	0.183937	0.232234	0.260999	0.351867	0.293326	-0.254099	-0.323284	0.181707	-0.387994
NM_001077373	0.241675	-0.254597	-0.362956	-0.367638	-0.017109	-0.337383	-0.434396	0.358517	0.109557	0.313391	0.215813	0.079949	-0.12262	0.002291	0.017188	-0.002291
NM_001017835	0.08984	-0.261336	-0.424071	-0.226827	-0.130895	-0.213916	-0.538882	0.252974	0.367133	0.298072	0.143946	0.070602	-0.024653	-0.095531	0.024653	0.124026
NM_130929	0.022225	-0.314437	-0.228765	-0.251807	-0.020232	-0.109031	-0.300102	0.501461	0.264968	0.306784	0.156015	0.375148	-0.130011	-0.152155	0.020232	0.247405
NM_001082904	0.112924	-0.14156	-0.24058	-0.025764	-0.217601	-0.312377	-0.345195	0.446206	0.193017	0.200744	0.025764	0.297757	-0.184466	-0.099991	0.360024	0.323972
XM_687393	-0.032719	-0.191215	0.016991	-0.180448	-0.076211	-0.576177	-0.420932	0.301909	0.139966	0.08863	0.144449	0.389197	-0.216329	-0.016991	0.262371	0.087661
NM_001002072	-0.223123	0.001249	-0.153939	-0.20895	-0.028617	-0.427385	-0.48251	0.365696	0.289231	0.286228	0.083678	0.161097	-0.245831	-0.001249	0.258242	0.084689
NM_213140	0.013785	-0.239465	-0.381645	-0.202924	0.148441	-0.096599	-0.096599	0.616861	0.294594	0.312821	0.335644	0.119674	-0.013785	-0.124366	0.03761	-0.075679
BC134861	-0.099961	-0.091346	-0.459186	-0.183711	-0.040822	-0.129198	-0.372308	0.444368	0.429932	0.13713	0.178526	0.226386	0.281932	-0.052101	0.109504	0.040822
NM_001024394	0.012683	-0.040116	-0.46366	-0.152902	-0.155268	-0.139881	-0.079431	0.596199	0.379082	0.136745	0.228537	0.211969	0.036457	-0.268059	-0.012683	0.146711
NM_001040685	-0.09462	-0.384242	-0.307145	-0.42488	0.072569	-0.374425	-0.120234	0.479392	0.227473	0.287502	-0.024078	0.110281	0.156823	0.027073	0.024078	-0.075905
XM_678027	0.254295	-0.015544	0.115572	-0.119425	-0.112312	-0.325291	-0.344894	0.458668	0.272957	0.015544	0.228023	-0.304429	-0.281561	0.344429	0.140327	-0.150659
XM_002666640	0.000291	-0.000291	0.108013	-0.288175	0.052426	-0.253898	-0.28228	0.273799	0.427508	0.144395	-0.210927	-0.320919	-0.254375	0.5127	0.068376	-0.009595
XM_681577	-0.042934	-0.232188	0.131798	-0.289457	-0.068775	-0.187665	-0.206727	0.182237	0.247587	0.391399	0.191265	-0.171002	-0.265861	0.553829	0.260048	0.042934
NM_001004592	-0.303979	0.146861	-0.261775	-0.086238	0.093537	-0.288746	-0.29069	0.278834	0.426854	0.06674	-0.06674	-0.264615	0.2896	0.348765	0.239581	-0.177918
DQ812117	0.19157	0.101838	-0.146868	0.00157	-0.012374	-0.256261	-0.517111	0.368516	0.421439	0.248768	-0.078119	-0.384309	-0.129098	0.221205	0.058601	-0.00157
NM_001190465	0.109701	0.005411	-0.349774	0.086982	0.016965	-0.413145	-0.458804	0.189116	0.200833	0.332775	-0.143474	-0.36671	-0.005411	0.283461	-0.123794	-0.197351
NM_001076628	-0.013904	-0.105334	-0.131746	-0.391665	0.013904	-0.045402	-0.654373	0.219947	0.19185	0.292895	0.219889	-0.105282	0.239163	-0.182161	0.091449	0.241544
NM_001039979	0.025424	-0.213838	-0.186385	-0.526212	-0.388179	-0.025424	-0.470969	0.117212	0.12343	0.171049	0.207096	-0.223727	0.073146	-0.217496	0.156682	0.201169
NM_001159834	-0.126959	-0.219171	0.20827	-0.178478	-0.063055	0.063055	-0.5993	0.332837	0.275502	0.138559	0.214329	-0.098872	0.263234	-0.236798	0.308908	-0.105449
NM_001100011	-0.138422	-0.160763	0.012489	-0.105509	-0.061607	0.229662	-0.774943	0.266767	0.172663	0.240231	0.27401	0.035496	0.199986	-0.104713	-0.022018	-0.012489
NM_001080597	0.159334	-0.247608	0.021472	0.00751	-0.088214	-0.00751	-0.539699	0.318574	0.282104	0.260186	0.35599	-0.377754	-0.008176	-0.21411	0.178269	-0.133369
XM_689843	0.153306	-0.272792	0.001609	-0.169843	-0.216299	0.083531	-0.565374	0.337667	0.437509	0.222302	-0.095241	-0.001609	-0.024091	-0.284606	0.141775	0.184977
NM_001017706	0.21811	-0.297993	-0.066543	-0.071774	-0.130042	-0.017799	-0.612922	0.335689	0.292543	0.291133	0.055013	-0.311502	-0.053721	0.017799	0.062728	0.266313
NM_001025469	0.099945	-0.225565	-0.029067	-0.405259	-0.053035	-0.010271	-0.704342	0.23248	0.22758	0.212077	-0.081922	0.089646	0.010271	0.186869	0.095363	-0.255639
NM_001077155	0.013148	-0.238594	-0.005593	0.04696	-0.003929	0.073242	-0.610386	0.24555	0.279892	0.222535	0.003929	0.030936	-0.034663	-0.186352	-0.114316	-0.569725
NM_001002216	0.209252	-0.065419	-0.019574	-0.057771	0.037744	-0.040291	-0.472996	0.248887	0.27302	0.585112	-0.008454	0.089624	0.008454	-0.112427	0.261392	-0.391737
NM_001159921	0.005084	-0.253599	-0.416398	-0.023132	-0.046253	-0.271248	-0.762848	0.076432	0.11047	-0.005084	0.212466	0.11342	0.055119	-0.031975	0.129476	0.084765
NM_001045432	0.066646	-0.156505	-0.231053	-0.022346	0.001627	-0.068294	-0.895513	0.080139	0.090607	-0.050512	0.209377	0.127468	0.126406	-0.022346	0.129688	-0.001627
NM_001105693	-0.020225	-0.099833	-0.252183	-0.256624	-0.073685	-0.223489	-0.78911	0.14611	0.215042	0.049066	0.186415	0.14139	0.020225	0.101917	0.12816	-0.173604
NM_001003442	0.157321	-0.342233	-0.300013	-0.053116	-0.311041	0.057443	-0.653202	0.194002	0.168863	0.169775	0.234735	0.08433	-0.094737	-0.12751	0.053116	-0.230945
XM_001921567	0.011643	-0.198606	-0.410666	-0.08452	-0.292117	-0.003879	-0.785419	0.094606	0.005089	0.123993	0.011197	0.033131	0.112491	0.003879	-0.205055	-0.045928
EV558939	-0.222177	-0.056306	-0.388	0.209591	0.004948	-0.443326	-0.446964	0.243549	0.352143	0.27124	0.030648	-0.1605	0.180657	0.075624	-0.004948	-0.186234
NM_001018142	-0.063825	-0.299956	-0.320937	0.046761	0.092863	-0.368156	-0.478671	0.176647	0.365889	0.474485	-0.059645	0.106938	0.025897	0.109799	-0.094192	-0.025897
NM_206888	0.164988	-0.400154	-0.400035	0.039482	-0.095855	-0.394656	-0.401546	0.230079	0.205003	0.199444	-0.0226	0.048442	0.09976	0.0226	-0.13062	-0.399708
XM_685413	0.055475	-0.167478	-0.561761	-0.101158	0.004366	-0.28577	-0.409578	0.240949	0.181365	0.161351	0.079372	0.079791	-0.071502	0.013409	-0.004366	-0.508593
NM_001013303	-0.003546	-0.022384	-0.483009	-0.046754	-0.249178	-0.452966	-0.460898	0.073683	0.221146	0.270085	0.103592	0.171943	0.106474	0.003546	0.02282	-0.323823
NM_131098	0.151755	-0.161856	-0.161856	-0.013697	-0.155912	-0.432045	-0.516513	0.075721	0.278431	0.202036	0.079853	0.169556	0.013697	0.143973	-0.027623	-0.515509
NM_001100066	-0.038658	-0.190201	-0.467232	-0.132186	-0.089571	-0.503195	-0.396749	0.181248	0.185499	0.055045	0.104512	0.159693	0.038658	0.2312	0.135627	-0.357567
NM_001099973	0.033992	-0.361682	-0.3911	-0.261588	-0.107706	-0.456196	-0.488649	0.180043	0.135225	0.029063	0.190139	-0.013897	0.11697	0.204869	0.013897	-0.210742
NM_200896	-0.097613	0.142241	-0.303766	-0.163328	-0.13572	0.050135	-0.231511	0.386582	0.456872	0.008826	0.605208	-0.022999	0.20345	-0.008826	-0.099906	0.01569
NM_001034979	-0.035853	0.003756	-0.385753	-0.015269	0.09246	-0.177547	-0.545594	0.347148	0.190754	0.198546	0.305397	-0.304719	0.196986	0.296797	-0.050692	-0.003756
DQ005500	-0.162908	-0.092117	-0.253628	-0.174239	-0.157676	-0.150914	-0.560777	0.407787	0.187131	0.102841	0.314753	0.092117	0.112858	0.360548	-0.112293	0.182759
NM_178099	0.267785	-0.008174	-0.149166	0.09093	-0.436581	-0.156975	-0.419659	0.008174	0.265601	-0.03804	-0.059733	-0.078763	0.478673	0.148001	0.19307	0.369067
NM_001126403	0.011742	0.001976	-0.001976	0.153899	-0.416468	-0.455086	-0.486738	0.150236	-0.011306	0.03212	-0.022629	0.042218	0.556539	-0.110721	-0.038958	0.095754
NM_001013540	-0.00873	-0.172925	0.038219	0.097994	-0.415549	-0.380854	-0.283709	0.382971	0.082624	0.119855	-0.246172	-0.138716	0.430652	-0.078627	0.00873	0.348304
NM_200840	-0.265302	-0.026082	0.171029	0.148374	-0.286751	-0.342844	-0.537153	0.362045	0.247384	0.304955	0.063077	0.026082	0.097905	-0.142174	-0.217598	-0.149292
NM_001089528	-0.02124	0.02124	0.099491	0.149365	-0.325424	-0.48803	-0.450796	0.356205	0.288758	0.236921	-0.099954	0.151042	0.12667	-0.253384	-0.026441	-0.198619
NM_213081	-0.038627	-0.047962	0.081916	0.114834	-0.298914	-0.238608	-0.424266	0.476932	0.397531	0.401839	0.019461	-0.019461	0.066302	-0.264046	0.081576	-0.146722
NM_001114436	0.235228	-0.051765	0.089976	-0.029795	-0.283031	-0.275208	-0.463397	0.221126	0.410397	0.41567	0.140315	0.029795	-0.058159	-0.36457	0.049588	-0.113974
NM_213393	0.059319	-0.235769	-0.040598	-0.141198	-0.265324	-0.386152	-0.453784	0.314696	0.420493	0.273046	0.130922	0.056266	0.078858	-0.309892	0.040598	-0.138821
NM_198070	0.110513	-0.191001	-0.103798	-0.031291	-0.256146	-0.427268	-0.380736	0.342251	0.474114	0.232753	0.135412	0.153638	0.197665	-0.262435	0.014928	-0.014928
NM_001089509	0.123858	-0.193605	-0.027042	-0.07417	-0.33317	-0.31897	-0.319286	0.348967	0.328696	0.380873	0.154442	0.117575	0.174573	-0.340609	0.027042	-0.257828
NM_001077338	0.159859	-0.146525	-0.128687	-0.047441	-0.374043	-0.264472	-0.56182	0.179912	0.18636	0.197374	0.082477	0.117357	0.139411	-0.329823	0.047441	-0.38932
NM_001002354	0.08589	-0.191169	-0.003058	-0.151631	-0.141731	-0.255172	-0.440293	0.305916	0.399149	0.213695	0.108209	0.24398	0.099785	-0.277932	0.003058	-0.443846
NM_001002653	0.168022	-0.110906	-0.086846	0.059878	-0.312352	-0.347259	-0.369451	0.367823	0.35269	0.299525	0.030362	0.130266	0.090433	-0.030362	-0.07311	-0.46039
NM_001200033	0.033806	-0.329283	0.023384	0.05056	-0.295486	-0.279965	-0.407111	0.381774	0.359935	0.373718	0.012898	-0.027327	0.210144	-0.012898	-0.017147	-0.308854
NM_001017792	-0.001022	-0.222776	0.001022	0.051037	-0.3101	-0.390026	-0.33857	0.443052	0.282744	0.393084	0.098818	0.10203	-0.035571	-0.09801	0.064386	-0.344825
NM_199545	0.089187	-0.334664	-0.045636	-0.041922	-0.391141	-0.373205	-0.306012	0.269009	0.372181	0.380944	0.163377	0.086952	0.041922	-0.047797	0.104356	-0.291721
NM_200754	0.055979	-0.380574	-0.29124	0.08345	-0.27988	-0.393375	-0.329098	0.287858	0.325976	0.350825	0.084171	-0.0747	-0.015433	0.015433	0.080194	-0.29511
NM_001076599	-0.155671	-0.270414	-0.177388	-0.00245	-0.334324	-0.312204	-0.490266	0.335628	0.376509	0.359168	0.10128	0.096624	-0.104384	0.058108	0.00245	0.065481
NM_001003523	-0.042209	-0.292475	-0.114198	0.029275	-0.390078	-0.406749	-0.508429	0.349071	0.306693	0.281845	0.101393	-0.001437	0.022616	0.032703	0.001437	-0.124336
NM_213026	0.084436	-0.073071	-0.00724	-0.145093	-0.24166	-0.460151	-0.522446	0.398841	0.32146	0.337118	0.117119	0.09589	0.00724	-0.029052	0.032926	-0.14962
NM_001005590	0.114104	-0.172642	-0.007384	-0.118324	-0.387166	-0.439273	-0.504392	0.254319	0.32479	0.294604	0.007384	0.21575	0.114735	0.05682	-0.028553	-0.158374
NM_201489	0.129152	-0.158727	-0.064363	-0.084756	-0.351775	-0.386257	-0.547372	0.27765	0.270071	0.297838	0.062343	0.226988	0.274928	-0.043459	0.036217	-0.036217
NM_212904	0.02034	-0.214118	-0.120945	-0.02034	-0.380373	-0.392958	-0.383916	0.259065	0.325446	0.418979	0.135724	0.230972	0.219938	-0.039672	0.124769	-0.079692
NM_001030184	0.018639	-0.217414	-0.061394	-0.056374	-0.409296	-0.43635	-0.448683	0.260935	0.302724	0.3802	0.129598	0.105757	0.146535	-0.042261	0.174151	-0.018639
NM_001077163	-0.035619	-0.171135	-0.033246	-0.089036	-0.320613	-0.516808	-0.504811	0.303183	0.303979	0.286655	0.039202	0.148112	0.141986	0.033246	0.152488	-0.034754
NM_001004662	0.002985	-0.170385	-0.002985	0.093014	-0.348621	-0.315861	-0.482793	0.381803	0.382627	0.393386	-0.044598	0.113406	0.075721	-0.134583	0.111975	-0.0987
BC059674	0.013101	-0.222436	0.087549	-0.027441	-0.366803	-0.322939	-0.526503	0.397935	0.340817	0.296983	-0.013101	0.020714	0.104517	-0.118414	0.021571	-0.192806
NM_001020676	0.050406	-0.202567	-0.03037	-0.023554	-0.290107	-0.29591	-0.417726	0.444517	0.416849	0.435081	0.098732	-0.006261	0.139068	-0.087159	0.106357	0.006261
BC059704	0.048698	-0.168605	-0.036477	-0.028768	-0.347012	-0.334594	-0.433505	0.461736	0.375079	0.346183	0.020375	0.14827	0.189295	-0.065817	0.100196	-0.020375
NM_199968	0.129885	-0.185258	0.013462	-0.013462	-0.363339	-0.329455	-0.369786	0.451424	0.430981	0.359818	0.050298	0.124516	0.128013	-0.123597	-0.028723	-0.040365
NM_001005931	0.027303	-0.15203	-0.027303	-0.062167	-0.248371	-0.405054	-0.384734	0.433147	0.423721	0.3411	-0.073117	0.042347	0.198967	0.028744	0.080088	-0.245521
NM_001032728	0.059051	-0.176788	-0.027149	-0.026065	-0.283319	-0.380389	-0.456828	0.430653	0.355051	0.403306	0.026065	-0.065775	0.159944	0.121098	0.086595	-0.05705
NM_001130591	0.206871	-0.163274	-0.000979	0.074607	-0.316903	-0.473735	-0.415749	0.25458	0.231372	0.300855	0.000979	0.300955	0.310251	-0.147047	-0.095291	-0.029791
NM_001082799	-0.0971	-0.161316	-0.042476	-0.0712	-0.352363	-0.50759	-0.625156	0.1693	0.250921	0.124816	0.184918	0.085929	0.079379	-0.144964	0.084534	0.042476
NM_213453	0.048086	-0.074579	-0.175942	-0.107312	-0.408641	-0.531855	-0.518295	0.224291	0.297369	0.161161	0.154725	-0.021693	0.099926	-0.157328	0.08272	0.021693
NM_213349	-0.08235	-0.207837	-0.185429	-0.078441	-0.316282	-0.515014	-0.4733	0.302705	0.288424	0.247112	0.131657	0.00187	0.227789	-0.00187	0.110925	0.05276
NM_213270	0.129193	-0.056352	-0.039336	0.051041	-0.521565	-0.427854	-0.60576	0.031276	0.288526	0.007971	0.184868	0.074685	0.155396	-0.042662	-0.007971	-0.062236
NM_001003456	0.116038	-0.144511	-0.014536	-0.087562	-0.376125	-0.526655	-0.566825	0.220398	0.306541	-0.00381	0.195145	0.00381	0.04542	0.008955	0.131408	-0.1326
NM_213379	0.1433	-0.163441	-0.010926	-0.062792	-0.25072	-0.558948	-0.557649	0.087706	0.136577	0.148468	0.310006	0.010926	0.096878	-0.152566	0.234583	-0.173585
NM_001002649	0.039484	-0.278184	-0.246224	-0.039484	-0.530034	-0.427126	-0.451926	0.130509	0.19707	0.125366	0.091223	0.107451	0.058869	-0.289349	0.091828	-0.064694
NM_001173985	0.105376	-0.134007	-0.086472	0.053847	-0.580754	-0.453624	-0.483147	0.045006	0.10067	0.136433	-0.043126	0.150845	0.207144	-0.258018	0.043126	-0.131725
NM_213200	0.064798	-0.131507	-0.109546	-0.021367	-0.452476	-0.531068	-0.486139	0.218072	0.144179	0.063044	0.064561	0.07292	0.128573	-0.230772	0.021367	-0.301505
NM_001045307	0.023883	-0.221201	-0.137769	-0.012835	-0.438196	-0.461304	-0.541953	0.012835	0.159296	0.162152	0.017197	0.113997	0.077952	-0.293883	0.092765	-0.258168
NM_001015061	0.092712	-0.227173	0.028904	0.076473	-0.481136	-0.409011	-0.535108	0.090438	0.224889	0.025037	0.050759	-0.025037	0.145777	-0.38867	-0.031948	-0.109873
NM_212927	0.10104	-0.180164	0.042425	-0.034063	-0.522239	-0.509986	-0.448564	0.062978	0.227995	0.142481	0.247327	-0.006156	0.006156	-0.264503	0.089587	-0.069708
NM_001007363	0.146957	-0.162061	0.04372	-0.054312	-0.656223	-0.43225	-0.371094	0.044495	0.106597	0.108676	0.11586	-0.04372	0.164526	-0.276671	0.103964	-0.192841
NM_200940	0.119855	-0.211021	-0.02666	-0.019428	-0.280469	-0.603288	-0.262359	0.064298	0.019428	0.107275	0.150967	0.106422	0.16481	-0.421377	0.062391	-0.412087
TC408513	0.016395	-0.126828	-0.014613	-0.151495	-0.322504	-0.525878	-0.513959	0.134072	0.014613	0.107373	0.074787	0.160918	0.145996	-0.280175	0.017114	-0.393014
NM_001103117	-0.013443	-0.231058	0.013443	-0.087434	-0.240184	-0.585387	-0.565357	0.197773	0.051547	0.138658	0.085492	0.089779	0.114321	-0.232598	0.114023	-0.249144
NM_001002741	0.01003	-0.09239	0.068897	-0.01003	-0.506212	-0.47713	-0.61188	0.18983	0.115643	0.202299	-0.091799	0.044964	0.029109	-0.076181	0.060707	-0.130757
NM_213164	0.01608	-0.11696	0.024799	-0.004146	-0.534858	-0.461561	-0.48795	0.260764	0.171431	0.252947	0.004146	-0.03806	0.029588	-0.139139	0.055717	-0.249097
NM_199794	0.018078	-0.153657	0.060841	0.058192	-0.51349	-0.535905	-0.468314	0.200813	0.154323	0.294327	-0.1593	0.031838	-0.033586	0.021487	-0.018078	-0.140407
NM_001126379	-0.020757	0.034211	0.006228	-0.003601	-0.558761	-0.514507	-0.487099	0.116182	0.182709	0.220672	-0.150847	0.003601	0.119915	-0.197369	0.032967	-0.106693
NM_212724	0.007414	-0.203979	0.091429	0.197671	-0.512271	-0.449049	-0.451172	0.159783	0.273982	0.217307	0.221692	-0.129029	-0.007414	-0.075086	0.083283	-0.130527
NM_001002110	0.036309	-0.031694	0.007052	0.164175	-0.504537	-0.514409	-0.505078	0.23039	0.215843	0.188809	0.099448	-0.140911	-0.118087	0.034154	-0.007052	-0.127168
NM_001045452	0.091286	-0.205453	0.020648	0.003842	-0.427812	-0.428274	-0.539671	0.288561	0.202758	0.288561	0.028435	-0.12839	-0.126864	-0.003842	0.071947	-0.212378
XM_001338222	0.069618	-0.196631	-0.046177	0.109375	-0.315694	-0.521887	-0.566042	0.280857	0.19921	0.243947	0.046961	-0.18493	0.038801	-0.027764	0.027764	-0.1801
NM_200280	0.144695	-0.156037	0.12789	0.096367	-0.577178	-0.460962	-0.523142	0.190661	0.16205	0.131633	0.014958	-0.126216	-0.059948	-0.079042	-0.014958	0.06014
NM_001204133	0.1602	-0.213022	0.271053	0.10096	-0.487257	-0.446168	-0.557527	0.143584	0.161645	0.079253	-0.063698	-0.042042	-0.00871	-0.155647	0.121425	0.00871
NM_001080172	0.08028	-0.265248	0.176032	0.20762	-0.447435	-0.533751	-0.536243	0.042412	0.104202	0.149311	0.074301	-0.01461	-0.098599	-0.020089	0.01461	-0.159488
NM_198209	0.003557	-0.260904	0.081083	-0.003557	-0.445329	-0.413215	-0.372845	0.278956	0.133697	0.289161	-0.031057	0.160423	0.058883	-0.148606	0.096827	-0.419904
NM_201289	0.033194	-0.176022	0.02344	-0.001677	-0.618778	-0.398084	-0.435565	0.139606	0.076311	0.181761	-0.071269	0.045778	0.001677	-0.128054	0.035228	-0.391307
NM_200060	0.039088	-0.147799	-0.002609	-0.004887	-0.33323	-0.580197	-0.475467	0.251708	0.002609	0.269985	-0.0543	0.016801	0.018884	0.071329	0.046183	-0.394706
NM_001145708	-0.007161	-0.221262	-0.025476	0.007161	-0.472924	-0.448943	-0.471551	0.185644	0.098342	0.181182	0.050828	-0.094056	0.099979	0.031287	0.13812	-0.429279
NM_199995	0.132643	-0.281737	-0.050759	0.004916	-0.370028	-0.438374	-0.517201	0.349678	0.21716	0.184647	-0.019349	0.165227	0.161838	-0.004916	0.043525	-0.211016
NM_001089371	0.050929	-0.375997	0.008393	-0.029994	-0.412234	-0.469306	-0.557403	0.164399	0.193863	0.173821	-0.008393	0.07917	0.113723	-0.033446	0.021031	-0.196272
NM_001024429	0.04017	-0.270106	-0.009535	-0.088043	-0.37072	-0.51014	-0.589997	0.205901	0.210319	0.219294	0.009535	0.0292	0.112259	-0.035838	0.050485	-0.140413
NM_001002129	0.087196	-0.383297	-0.028905	-0.025383	-0.371685	-0.343857	-0.603456	0.182334	0.197129	0.162279	0.08255	0.022109	0.04642	-0.022109	0.100695	-0.323925
NM_001037419	0.093898	-0.283049	0.010965	0.029393	-0.433707	-0.537813	-0.503213	0.129349	0.17886	0.138195	0.032435	-0.096348	0.128433	-0.010965	-0.13908	-0.255735
EH557356	0.083321	-0.25713	-0.030844	0.015336	-0.477039	-0.451147	-0.529003	0.112915	0.300882	0.173632	0.024461	-0.069061	0.035206	0.055276	-0.015336	-0.267369
NM_194264	0.006011	-0.286487	0.035747	-0.006011	-0.587381	-0.395121	-0.392312	0.295912	0.305877	0.213493	0.077616	0.072825	-0.006011	-0.047058	0.096942	-0.108855
NM_001017604	0.075662	-0.202263	0.100903	0.000792	-0.57195	-0.368165	-0.520723	0.339409	0.14565	0.208934	0.087958	0.130259	-0.000792	-0.039781	-0.0111	-0.05368
EH452333	0.09956	-0.165075	0.055594	-0.105106	-0.479301	-0.297557	-0.390731	0.218992	0.275295	0.334726	-0.027075	0.208606	0.027075	-0.350609	0.08745	-0.257716
XM_681391	0.026709	-0.222337	-0.003496	0.003496	-0.46082	-0.377669	-0.482859	0.283846	0.230744	0.337619	0.025601	0.195694	-0.088179	-0.186065	0.119107	-0.135481
BC122326	0.036903	-0.252653	-0.092817	-0.031064	-0.420861	-0.232987	-0.580134	0.455538	0.10617	0.277897	0.089332	0.031064	0.126385	-0.163074	0.076647	-0.062149
NM_001014323	-0.021137	-0.168119	0.021137	0.14062	-0.469304	-0.247328	-0.672401	0.143349	0.186157	0.227202	-0.048716	0.141507	0.158192	-0.146085	0.066933	-0.193546
NM_212816	0.197972	-0.216618	0.017919	-0.005675	-0.435785	-0.373385	-0.477892	0.211426	0.019827	0.268042	0.267133	-0.183157	0.335764	-0.109944	0.005675	-0.095499
NM_001030219	0.116769	0.03381	0.085393	0.05437	-0.531868	-0.367887	-0.56765	0.162346	-0.03381	0.388414	0.091771	-0.052229	0.101787	-0.155718	-0.074296	-0.069859
NM_200092	0	-0.261448	-0.168692	0.035094	-0.499443	-0.296217	-0.458423	0.184075	0.131838	0.400975	0.078506	-0.266854	0	-0.211824	0.03086	0.139196
NM_001172636	0.167323	0.000875	0.026519	0.239596	-0.357535	-0.455681	-0.281907	0.303005	-0.000875	0.567352	0.256812	-0.017762	-0.04797	-0.118065	-0.025187	0.045843
NM_001113798	0.18324	-0.070287	-0.019993	0.111362	-0.293149	-0.468394	-0.457783	0.447265	0.31132	-0.015798	0.138042	-0.109235	0.015798	0.121117	0.09235	-0.286593
NM_214743	0.136772	-0.215611	0.094319	0.150213	-0.383874	-0.401769	-0.424593	0.346235	0.258877	0.13138	0.152985	-0.022602	-0.098073	0.008561	-0.008561	-0.420062
NM_001045488	0.166073	-0.198902	0.198859	0.148138	-0.197113	-0.498895	-0.567874	0.25137	0.201879	0.162665	0	-0.217018	0.119442	-0.012022	0	-0.263114
NM_199753	0.195121	-0.078552	0.359831	0.274566	-0.146774	-0.435504	-0.366429	0.28287	0.295026	0.171875	-0.134834	-0.20033	-0.112687	0.246676	0.078552	-0.266062
NM_201295	0.151451	-0.108787	0.23301	0.336186	-0.400178	-0.360854	-0.364849	0.417841	0.280369	0.209374	-0.101474	-0.094179	-0.06899	0.22791	-0.027714	0.027714
DN896990	0.23386	-0.23383	0.080798	0.055707	-0.273328	-0.649771	-0.322747	0.371736	0.194738	-0.020058	-0.25207	-0.110542	-0.122186	0.020058	0.094521	0.058198
XM_001342755	0.261773	-0.096305	0.138982	0.185651	-0.01877	-0.626	-0.299691	0.418876	0.30798	0.02828	-0.036495	-0.100256	-0.287187	0.026518	0.01877	-0.142655
NM_213192	0.032626	-0.358451	0.090318	0.21183	-0.44337	-0.441828	-0.491317	-0.135302	0.200528	0.10578	0.062948	0.258288	-0.005856	0.005856	-0.058068	-0.201034
NM_001113637	0.078683	-0.334618	0.122809	0.222954	-0.419712	-0.428055	-0.415454	0.139011	0.096245	0.054005	-0.083283	0.054052	-0.001305	0.001305	-0.365053	-0.332308
NM_001030216	-0.005378	-0.282822	0.321243	0.023012	-0.470812	-0.256746	-0.432257	0.029031	0.130199	0.073458	0.005378	0.026161	0.262473	-0.266519	-0.379733	-0.183852
NM_001006061	0.336924	0.105506	-0.200002	0.006589	-0.1637	-0.621511	-0.464126	0.223318	0.093007	0.210468	0.078233	-0.112469	-0.09284	-0.006589	0.253387	-0.111193
NM_200980	0.450701	-0.096498	0.025968	-0.063669	-0.325172	-0.570451	-0.499631	0.167788	0.146864	0.113642	-0.080199	-0.025968	0.053523	0.068018	0.110933	-0.11183
NM_199813	0.348309	-0.195501	-0.19173	0.080207	-0.259831	-0.544422	-0.587443	-0.063735	0.031478	-0.046171	0.021926	0.113613	-0.021926	0.067714	0.246187	0.044971
NM_200198	0.220428	-0.095459	-0.153634	0.076889	-0.303535	-0.599832	-0.478248	0.0461	-0.014952	-0.035508	0.2155	0.09799	0.152922	0.014952	0.372587	-0.100244
NM_001114720	0.099147	-0.23654	0.071103	-0.042011	-0.492111	-0.610654	-0.429561	0.124955	-0.082862	-0.132499	0.102928	0.042011	-0.062098	0.08151	0.2088	0.145985
NM_001017879	0.069631	-0.121493	-0.053157	0.00728	-0.33159	-0.72237	-0.477118	0.106662	-0.00728	-0.070779	0.170864	-0.101067	0.058616	0.075857	0.190868	0.128963
NM_131370	0.040688	-0.365107	-0.023021	-0.063753	-0.352825	-0.6442	-0.40022	0.202475	0.170361	-0.17835	0.169913	-0.002608	0.002608	0.092483	0.127794	0.072086
NM_131370	0.022716	-0.326063	-0.005177	-0.069339	-0.272863	-0.75962	-0.362926	0.125759	0.110507	-0.192707	0.129937	0.005177	-0.00789	0.065066	0.110396	0.081139
NM_199701	-0.049285	-0.155777	0.028136	0.033934	-0.236269	-0.388272	-0.697462	0.050894	0.083178	0.046301	-0.153679	-0.371678	0.008617	-0.008617	0.307884	0.099867
BC135044	0.054162	-0.014563	0.044536	-0.023453	-0.172744	-0.617894	-0.614311	0.067824	0.160205	0.09282	-0.023009	-0.378554	0.014563	-0.025464	0.115125	0.092091
NM_198801	0.065226	-0.017111	0.034153	0.025973	-0.310389	-0.612659	-0.437355	0.344229	0.272846	0.017111	-0.036472	-0.270226	-0.0458	-0.168778	0.075808	0.163481
NM_199827	0.182864	-0.222825	0.023752	0.1918	-0.41108	-0.49858	-0.470706	0.218298	0.127806	0.074309	-0.023752	-0.244251	-0.051313	-0.207884	0.045727	0.250506
NM_213109	0.063804	-0.08733	0.068392	-0.048021	-0.394785	-0.569929	-0.346996	0.257264	0.257785	0.1952	0.07321	-0.324274	-0.2394	0.026388	-0.026388	0.200698
NM_001044984	0.100471	-0.073006	0.003687	-0.134314	-0.350864	-0.451421	-0.624408	0.25972	0.095239	-0.003687	0.22602	-0.275927	-0.007188	0.131511	0.162293	0.048009
NM_199927	0.24145	-0.162701	0.000808	-0.135726	-0.227945	-0.438026	-0.571093	0.217833	0.269123	0.098394	0.088956	-0.377606	-0.166773	-0.000808	0.106711	0.087034
NM_001003553	0.110698	-0.284885	-0.056288	0.113519	-0.217775	-0.596503	-0.610311	0.296743	0.023971	-0.017672	0.059845	-0.106246	0.046433	-0.002852	0.002852	0.093938
NM_201292	0.013679	-0.379636	-0.002105	0.14247	-0.160727	-0.460477	-0.626168	0.260256	0.136559	0.123377	0.068559	-0.273521	-0.084323	0.002105	-0.051809	0.120468
NM_213486	0.032118	-0.137689	0.028638	0.042928	-0.352284	-0.577829	-0.585087	0.234771	0.149062	0.004562	-0.004562	-0.220573	-0.067302	0.135762	-0.058773	0.156792
NM_200501	0.097351	-0.049983	-0.025634	0.166652	-0.302965	-0.565786	-0.302618	0.244951	0.025634	0.153793	0.127158	-0.375392	-0.245134	0.209995	0.324909	-0.070442
NM_214819	0.014725	-0.006847	0.006847	0.198123	-0.285119	-0.388319	-0.562683	0.321065	-0.137589	0.133914	0.162537	-0.091495	-0.067046	0.119514	0.412092	-0.220012
NM_212628	-0.091322	-0.003288	0.253833	-0.084963	-0.301956	-0.326808	-0.656332	0.113096	0.060171	0.051004	-0.453343	-0.126476	0.048497	0.003288	0.048422	0.214502
EE707177	0.005903	0.001174	0.152303	-0.054363	-0.396077	-0.291485	-0.732128	0.06209	0.048949	0.034336	-0.325416	-0.163598	-0.084109	-0.001174	0.026418	0.219311
NM_201580	-0.155895	0.042345	0.25409	-0.060785	-0.423365	-0.161198	-0.636505	0.172076	0.010754	0.148579	-0.375512	-0.214058	0.022297	-0.010754	0.052469	0.230844
NM_001081629	-0.154516	0.03281	0.113439	0.035801	-0.506738	-0.348579	-0.570496	0.165861	0.188503	0.147827	-0.390409	-0.131839	0.011639	-0.011639	0.018612	-0.042758
XM_680725	-0.157547	-0.012701	0.13578	0.059137	-0.439804	-0.398499	-0.56712	0.0862	0.052644	0.084571	-0.459998	-0.152147	0.06261	0.012701	-0.102099	0.112355
NM_194411	-0.022376	-0.034654	0.164015	-0.080092	-0.185592	-0.398013	-0.75493	0.302087	0.173198	0.050641	-0.192478	-0.027981	0.174116	0.049752	0.085226	0.022376
NM_001002351	0.023302	-0.143943	0.133573	0.020017	-0.455595	-0.42035	-0.642988	0.171359	0.177018	0.089582	-0.281821	-0.020017	0.069057	-0.077688	0.035717	-0.046603
NM_001037690	-0.078426	-0.102835	0.094924	-0.036085	-0.410882	-0.366037	-0.648881	0.245922	0.183507	0.161797	-0.258301	-0.158757	0.142752	0.036085	0.080808	0.092972
NM_001089406	-0.105283	-0.034731	0.155585	0.016263	-0.342937	-0.436611	-0.682946	0.123947	0.29899	0.168553	-0.221432	-0.001083	0.070971	-0.034371	0.012906	0.001083
NM_001102393	-0.038577	-0.116588	0.196777	0.038893	-0.230893	-0.507391	-0.686118	0.085604	0.297669	0.126626	-0.114519	-0.161844	0.065129	-0.049474	0.060952	0.038577
NM_001105695	0.085669	-0.007625	0.293528	-0.017064	-0.288665	-0.411574	-0.626931	0.127137	0.149774	0.248243	-0.383808	0.009292	0.073555	-0.08564	0.00388	-0.00388
NM_001002465	0.216881	-0.074305	0.31631	-0.006397	-0.383685	-0.317057	-0.659708	0.133926	0.145978	0.168904	-0.182253	-0.14307	0.096636	-0.155138	0.006397	0.0974
NM_001037410	-0.064052	0.003843	0.181631	0.087831	-0.2387	-0.604857	-0.532328	0.253965	0.220753	0.159372	-0.231614	-0.169848	-0.003843	0.060787	-0.011773	0.154937
NM_201513	-0.073998	-0.091533	0.164344	0.081015	-0.336496	-0.515375	-0.492608	0.316409	0.153375	0.156936	-0.285353	-0.263347	-0.027791	0.040443	0.027791	0.169839
NM_001003551	-0.036551	-0.107627	0.328487	0.101813	-0.268952	-0.413459	-0.605217	0.209875	0.09584	0.103378	-0.344261	-0.205785	0.036551	-0.042693	0.079469	0.158058
NM_001015059	0.003064	-0.003064	0.216834	-0.09201	-0.214343	-0.530489	-0.444083	0.277826	0.152272	0.174018	-0.403468	-0.235788	0.045138	-0.139305	0.015877	0.221794
NM_001008654	-0.009756	-0.107002	0.334082	0.106981	-0.37085	-0.371709	-0.554225	0.238759	0.120534	0.066772	-0.359353	0.009756	-0.040811	0.107872	-0.058553	0.246139
XM_686046	-0.106916	0.033618	0.297966	0.012726	-0.148389	-0.436737	-0.67014	0.275671	0.138008	0.179735	-0.18125	-0.128424	-0.161185	-0.007397	0.007397	0.18403
NM_001077726	-0.216331	0.041782	0.279855	0.07058	-0.263941	-0.451799	-0.624984	0.282236	0.132696	0.216488	-0.209061	0.079042	-0.030542	-0.079632	-0.038327	0.030542
NM_201018	-0.022529	-0.018192	0.169491	0.001026	-0.397034	-0.346045	-0.426058	0.463853	-0.03974	0.307046	-0.352752	0.011747	0.075222	0.024727	-0.001026	0.263943
NM_001007161	-0.105474	-0.120372	0.098354	-0.048361	-0.339593	-0.487333	-0.500688	0.465391	0.177126	0.107376	-0.284052	0.01644	0.057942	0.066624	-0.01644	0.101754
XM_686820	-0.114831	-0.005258	0.183421	0.004826	-0.37822	-0.438757	-0.54366	0.326769	0.28596	0.224147	-0.198342	0.117793	0.11504	-0.004826	-0.013751	0.128613
NM_201459	-0.167352	-0.00618	0.140408	0.097145	-0.403114	-0.477505	-0.50184	0.36187	0.180699	0.133471	-0.228198	-0.033461	0.044457	-0.047535	0.00618	0.248119
NM_001044832	-0.201934	-0.045383	0.245303	0.044158	-0.2799	-0.500659	-0.540078	0.369072	0.086319	0.117937	-0.162862	0.03085	-0.03085	-0.079776	0.151706	0.242841
NM_001077298	-0.216387	0.039208	-0.035934	-0.04646	-0.322504	-0.452641	-0.538715	0.468884	0.20677	0.226798	-0.056011	0.081218	0.111962	0.035934	-0.052553	0.093367
NM_153671	-0.038892	-0.11014	0.098244	0.027104	-0.461395	-0.581147	-0.400996	0.168646	0.120919	0.079418	-0.366539	0.049901	0.065559	-0.118942	-0.027104	0.243235
NM_212602	-0.237137	-0.032623	0.058857	0.045266	-0.515519	-0.518223	-0.538936	0.119459	0.061267	0.073848	-0.25706	-0.030905	0.083261	-0.090093	0.076841	0.030905
BC095835	-0.140012	-0.005162	0.133003	0.043007	-0.538575	-0.509961	-0.543201	0.173505	0.202822	0.113195	-0.128581	0.056342	-0.0083	-0.076021	0.005162	0.077491
TC419149	-0.052562	-0.039932	0.069252	-0.059647	-0.564912	-0.537321	-0.469213	0.138528	0.126591	0.079711	-0.119289	0.039932	0.199513	-0.08283	0.090741	0.216785
NM_201315	-0.165021	-0.015596	0.130505	-0.067188	-0.652618	-0.369278	-0.32112	0.146943	0.14294	0.17717	-0.402199	0.015596	0.089381	-0.124107	0.037749	0.159209
NM_001003538	-0.066007	-0.001529	0.268327	-0.01704	-0.660811	-0.254355	-0.378943	0.179107	0.180133	0.174968	-0.348129	0.001529	0.124988	-0.128841	0.04361	0.167107
NM_001014289	-0.126992	-0.020017	0.214494	-0.108712	-0.497998	-0.445821	-0.419713	0.233148	0.211673	0.219984	-0.376452	0.022436	0.10512	-0.028792	0.020017	0.02594
NM_001128812	-0.124527	0.014346	0.183532	-0.145234	-0.530612	-0.3886	-0.459946	0.208974	0.155955	0.20998	-0.384229	-0.008403	0.07337	0.008403	-0.085234	0.113566
NM_213640	-0.080102	0.029405	0.295152	-0.13083	-0.518904	-0.389814	-0.211506	0.307804	0.146502	0.28163	-0.358341	0.01562	-0.062131	-0.01562	0.06406	0.300257
NM_212876	-0.018496	-0.146555	0.260238	-0.034219	-0.562535	-0.142846	-0.457987	0.126967	0.267911	0.36991	-0.0717	0.018496	0.060141	0.165923	-0.079345	0.308261
NM_001013341	-0.036443	-0.108341	0.242881	0.07773	-0.649363	-0.153767	-0.54312	0.239008	0.008458	0.161698	-0.148662	0.164473	0.089856	-0.008458	-0.051005	0.195868
NM_001014309	-0.006976	-0.098363	0.290404	0.006976	-0.536134	-0.123697	-0.512306	0.350237	0.271539	0.234335	-0.178609	-0.030238	0.148642	-0.058415	0.102851	0.143117
NM_001044891	-0.076725	0.001797	0.17419	0.170924	-0.444603	-0.267613	-0.578528	0.317222	0.251389	0.229922	-0.141224	-0.033488	0.190322	-0.045703	-0.001797	0.233451
NM_001083547	0.0425	-0.082975	0.232895	-0.002406	-0.481175	-0.250371	-0.481903	0.51383	0.243763	0.253586	-0.05396	0.037195	-0.044509	-0.021256	0.002406	0.127031
NM_001020480	0.14917	-0.144663	0.142175	0.066106	-0.519334	-0.413301	-0.316154	0.349888	0.128797	0.298773	-0.215964	0.005775	-0.176325	-0.109985	-0.005775	0.271271
NM_213062	-0.047843	-0.118892	0.233161	-0.026793	-0.515796	-0.421544	-0.445783	0.223038	0.256016	0.334168	-0.18518	0.006482	-0.006482	0.042112	0.039469	0.146158
NM_001002512	0.077347	0.011901	0.096801	-0.113108	-0.424895	-0.447981	-0.504154	0.323979	0.210425	0.309554	-0.251383	-0.018633	-0.011901	-0.05598	0.021087	0.154892
NM_001079676	-0.036051	-0.014216	0.0665	-0.028607	-0.442042	-0.395955	-0.393346	0.355179	0.308399	0.245807	0.014216	0.064223	0.086416	-0.038613	-0.080847	0.429942
NM_201466	0.009742	0.007734	0.165001	-0.021352	-0.571771	-0.385896	-0.340877	0.353985	0.26949	0.302191	-0.064171	-0.019542	-0.007734	-0.012397	0.015225	0.293144
NM_200142	0.164764	-0.082339	0.231644	0.026057	-0.436915	-0.45211	-0.509769	0.216191	0.16524	0.174513	-0.026057	-0.210775	-0.176395	-0.026057	0.065174	0.266323
NM_001111163	-0.011903	-0.090767	0.30222	0.0372	-0.427819	-0.294552	-0.612489	0.261962	0.135809	0.278035	-0.104354	-0.185506	-0.081567	0.011903	0.089436	0.171753
NM_181330	-0.001135	-0.06788	0.231188	0.022591	-0.504938	-0.537515	-0.514306	0.170092	0.08589	0.178093	-0.082946	-0.088293	0.023824	0.001135	-0.006021	0.223004
BC095264	0.075408	-0.034532	0.161729	0.122223	-0.413808	-0.322206	-0.620314	0.132197	0.376266	0.29079	-0.047512	-0.177944	0.002391	-0.084617	-0.002391	0.086487
NM_001007766	0.009379	-0.159977	0.274502	0.100429	-0.394197	-0.250277	-0.432698	0.280841	0.296777	0.390609	-0.009379	-0.190623	-0.186037	0.058925	-0.033053	0.297493
NM_001013507	0.077562	-0.254952	0.247627	-0.166853	-0.456401	-0.418547	-0.553594	0.210711	0.11579	0.119268	-0.071826	0.052637	-0.052637	-0.17185	0.080079	0.176631
NM_001044994	-0.019096	0.019628	0.306335	-0.13912	-0.448115	-0.286308	-0.495636	0.321811	0.090117	0.075933	-0.144114	0.07891	-0.025679	-0.198319	0.019096	0.415717
NM_201326	0.097222	-0.033291	0.312415	-0.036118	-0.586617	-0.300482	-0.376584	0.254323	0.052851	0.131241	-0.097545	0.033291	-0.034648	-0.324749	0.118554	0.31348
NM_001017851	0.012235	-0.012235	0.203987	0.076288	-0.707867	-0.280387	-0.348305	0.203299	0.073969	0.126144	-0.2282	-0.128773	-0.012235	-0.23982	0.033936	0.24713
NM_213539	-0.009228	-0.026782	0.088944	0.08144	-0.662225	-0.325301	-0.515832	0.274008	0.049983	0.198583	-0.056795	-0.051621	0.009228	-0.119986	0.131489	0.139763
XM_686620	0.157843	-0.137182	0.118552	0.010223	-0.612956	-0.297117	-0.478967	0.27867	0.150288	0.194569	-0.035357	-0.010223	-0.058543	-0.143761	0.036411	0.289533
NM_205700	0.010197	0.068717	0.170248	-0.071273	-0.598901	-0.355462	-0.551323	0.164613	-0.008906	0.171879	-0.02322	0.018721	-0.07063	-0.096602	0.008906	0.316399
NM_213186	-0.028538	0.072311	0.099359	-0.007532	-0.602057	-0.30223	-0.458829	0.149559	0.123124	0.123448	-0.078362	0.007532	-0.009028	-0.101152	0.082589	0.493549
NM_200044	-0.128566	-0.044842	0.198196	0.009236	-0.526871	-0.235291	-0.479929	0.175479	0.145082	0.111097	-0.400169	0.031895	0.048434	-0.050971	-0.009236	0.38528
NM_131376	-0.112787	0.029389	0.193206	-0.06133	-0.607905	-0.21619	-0.528396	0.160001	0.082939	0.056315	-0.210172	0.041337	0.006415	-0.139689	-0.006415	0.385628
BC090771	-0.119829	-0.000417	0.103691	0.019479	-0.563434	-0.193109	-0.61819	0.178038	0.001589	0.034729	-0.263883	-0.043726	0.000417	-0.114078	0.045021	0.343669
NM_001003591	0.030205	-0.05194	0.103954	-0.081474	-0.363476	-0.329545	-0.625991	0.295719	0.184763	0.15003	-0.156098	-0.057739	0.060744	-0.007459	0.007459	0.413241
NM_201213	0.015956	-0.081542	0.123941	-0.134808	-0.543831	-0.374809	-0.582359	0.213779	0.129945	0.086596	-0.075384	-0.015956	0.050171	-0.041392	0.04871	0.318683
NM_001024811	-0.033924	-0.021006	0.228712	0.053044	-0.461862	-0.29655	-0.699256	0.132497	0.05419	0.021006	-0.169462	-0.036767	0.038815	-0.055824	0.081755	0.301261
XM_702892	-0.094215	-0.065163	0.188558	0.037205	-0.400351	-0.437263	-0.668482	0.156351	0.030983	0.01078	-0.06099	-0.106334	-0.01078	0.054204	0.110866	0.309351
NM_212700	-0.001712	-0.04584	0.115993	0.04336	-0.330988	-0.287366	-0.533203	0.271263	0.342615	0.363329	-0.359095	0.025511	0.158203	0.001712	-0.00931	-0.168607
NM_200258	-0.123219	-0.039253	0.214564	0.051034	-0.422004	-0.329823	-0.33519	0.254166	0.23503	0.339845	-0.469294	-0.170378	0.168276	0.111329	0.039253	-0.092518
NM_212772	0.084333	-0.064567	0.229189	0.122212	-0.411811	-0.45182	-0.40843	0.366569	0.256143	0.174567	-0.35125	-0.088356	0.011277	0.118938	-0.068349	-0.011277
NM_001002146	-0.012326	-0.162168	0.191838	0.157001	-0.387858	-0.338012	-0.410897	0.401051	0.324196	0.246368	-0.327147	-0.192857	0.061735	-0.037458	0.012326	0.048459
NM_001076720	-0.010732	0.010732	0.341267	0.151815	-0.547005	-0.349546	-0.404196	0.292404	0.055583	0.228014	-0.320632	-0.096586	0.073743	0.058036	-0.065306	-0.098504
NM_201450	-0.04382	-0.017595	0.061526	0.05229	-0.428433	-0.23737	-0.406027	0.356903	0.36846	0.434905	-0.301122	-0.185107	0.050283	0.017595	0.032229	-0.073433
NM_200935	-0.036308	0.039713	-0.045708	0.100295	-0.291082	-0.314358	-0.55006	0.35732	0.380904	0.286931	-0.227639	-0.274204	0.05794	0.111047	0.022926	-0.022926
NM_001020774	-0.076587	0.033703	0.137602	0.190819	-0.35505	-0.326033	-0.620893	0.231613	0.294294	0.259129	-0.299586	-0.118486	-0.019728	0.019728	0.064072	-0.060907
NM_212595	-0.073456	0.063552	0.093806	0.249476	-0.182407	-0.391314	-0.558923	0.329567	0.347344	0.23578	-0.318939	-0.063552	-0.084415	0.096677	0.076764	-0.088057
NM_200537	-0.262792	0.09284	0.424528	0.071425	-0.245016	-0.193601	-0.634701	0.218111	0.029344	0.289948	-0.173196	-0.169094	0.208766	0.01805	-0.036168	-0.01805
NM_214694	-0.00467	0.00467	0.390893	-0.109202	-0.250157	-0.33405	-0.497601	0.354213	0.318105	0.125871	-0.312724	-0.072463	0.238181	-0.028449	0.071087	0.072924
NM_200305	-0.049677	0.115909	0.473401	-0.032562	-0.33161	-0.362504	-0.546809	0.202775	0.186523	0.281094	-0.164221	-0.054212	0.166827	-0.034877	0.060136	0.032562
NM_144764	-0.281974	-0.186558	0.158933	-0.009233	-0.447306	-0.305773	-0.473848	0.116562	0.474341	-0.008816	0.008816	0.23781	-0.118451	0.046379	0.142522	0.102182
BC049476	-0.322253	-0.012075	0.218216	0.03157	-0.582276	-0.342714	-0.525954	0.231143	0.108434	0.004644	-0.004644	-0.028155	0.089816	-0.013465	0.130983	0.15113
CT725588	-0.31434	-0.062013	0.134832	-0.024028	-0.501176	-0.444631	-0.497586	0.216874	0.1984	0.149411	-0.043246	-0.156302	0.024028	0.139133	0.133308	0.096927
NM_001114549	-0.251841	-0.177804	0.14945	0.186089	-0.532729	-0.355417	-0.51725	0.218107	0.183634	0.200799	-0.063748	0.116553	0.023604	0.161036	-0.063404	-0.023604
BG985451	0.046522	0.040679	0.159824	-0.119319	-0.194008	-0.268261	-0.755682	0.230788	0.006574	0.11483	-0.28332	0.241537	-0.143551	-0.146298	-0.006574	0.169074
XM_686171	0.015119	-0.054958	0.222473	-0.004232	-0.240522	-0.424231	-0.599102	0.183315	0.104594	0.004232	-0.293087	0.018586	-0.268942	-0.304106	0.067691	0.22426
NM_212802	-0.027216	0.183143	0.192167	0.072061	-0.299491	-0.374043	-0.634286	0.136402	0.133753	0.2018	-0.111882	-0.162067	-0.205848	-0.151575	0.027216	0.331035
NM_200250	0.005779	0.267145	0.177985	-0.133289	-0.333743	-0.43264	-0.435582	0.212438	0.186859	0.18883	-0.256733	-0.128174	-0.005779	-0.261471	0.196383	0.293003
NM_001045200	0.023459	0.259569	0.33284	-0.084939	-0.067716	-0.19179	-0.510468	0.317689	0.237965	0.309017	-0.328104	-0.063224	-0.023459	-0.100114	0.228029	0.291315
NM_001110371	-0.004987	0.037299	0.408355	-0.103508	-0.148694	-0.439531	-0.524394	0.103389	-0.06724	0.154038	-0.226063	0.05354	0.004987	-0.141287	0.239543	0.400691
NM_001076636	0.034208	-0.049399	-0.10574	-0.363773	-0.152736	-0.483912	-0.598513	0.154511	0.147041	0.066559	-0.011016	0.050804	0.011016	0.300068	-0.013355	0.306909
NM_001017542	-0.044507	-0.060861	-0.068381	-0.06128	0.024873	-0.435973	-0.677578	0.272205	0.247343	0.186517	-0.024873	-0.037733	0.088759	0.361753	0.087988	0.132254
NM_200294	-0.028123	0.028123	0.04414	-0.06193	0.065915	-0.61549	-0.674832	0.143146	0.198354	0.132218	-0.049769	-0.107206	-0.080568	0.210974	-0.028853	0.104609
NM_001002745	0.084559	-0.106595	-0.024555	0.033809	-0.135811	-0.501552	-0.62681	0.318829	0.248787	0.229753	0.024555	-0.080885	-0.060117	0.269386	-0.121478	0.049338
NM_199638	-0.141002	-0.012614	0.114767	-0.186048	-0.312212	-0.467169	-0.577504	0.260309	0.232088	0.267018	-0.223883	-0.06092	0.11624	0.147783	0.025895	0.012614
NM_213499	-0.038136	0.064248	0.095314	-0.096076	-0.138506	-0.551452	-0.505196	0.376951	0.341817	0.0996	-0.254549	-0.040073	0.038136	0.21896	-0.100248	0.053823
XM_686777	0.015484	-0.015484	0.050763	-0.072722	-0.362348	-0.535293	-0.646826	0.232233	0.030716	0.097405	-0.171551	0.043782	-0.112762	0.208659	0.035809	-0.046808
NM_200091	-0.132743	0.059195	-0.110958	-0.05621	-0.322708	-0.507506	-0.692664	0.174072	-0.006367	0.132313	-0.168273	0.006367	0.010011	0.203522	0.048734	0.042625
NM_201135	-0.070061	-0.082003	-0.012639	-0.030171	-0.271156	-0.440127	-0.57037	0.297085	0.137747	0.172242	-0.265016	0.045937	0.012639	0.401001	0.10459	0.116587
NM_001037565	-0.087962	0.113395	-0.105242	0.041879	-0.209925	-0.316742	-0.847227	0.218381	-0.004134	0.180082	-0.002711	0.102277	0.06139	0.099119	-0.013445	0.002711
NM_001007132	-0.015351	-0.047473	-0.117327	0.122313	-0.375363	-0.433486	-0.645646	0.313004	-0.039783	0.282402	0.015351	0.123074	0.111491	0.105018	0.054729	-0.044454
NM_001077727	0.095592	-0.070759	-0.032833	-0.080668	0.031705	-0.400411	-0.787469	0.265752	0.158154	0.30549	0.008487	0.061387	0.022245	-0.053019	-0.025464	-0.008487
NM_199849	0.153168	-0.170235	-0.075704	0.061345	-0.139489	-0.440692	-0.739255	0.262082	0.230812	0.167155	0.092368	-0.041009	-0.054131	0.079549	0.041009	-0.082742
NM_001002129	0.108908	-0.286211	-0.217951	0.015674	-0.20652	-0.420246	-0.614573	0.213085	0.29221	0.311374	0.093723	0.034043	-0.045347	-0.015674	0.113125	-0.09343
NM_001128749	0.039579	0.036831	-0.194042	0.148528	-0.163316	-0.517278	-0.734941	0.15127	0.192737	0.166706	0.048929	-0.038841	-0.049142	0.008992	-0.008992	-0.093146
NM_001005772	-0.018304	-0.055984	-0.174088	0.023442	-0.442275	-0.511255	-0.601285	0.161227	0.176679	0.190189	-0.040579	0.018304	0.075179	0.124303	0.041805	-0.170084
NM_001075102	0.000979	-0.129165	-0.07816	-0.060671	-0.170258	-0.543551	-0.698831	0.171341	0.182558	0.196741	-0.000979	0.050239	0.148712	0.082059	0.102008	-0.13249
NM_001044856	0.015193	-0.152151	-0.081167	-0.027569	-0.177675	-0.458433	-0.626521	0.221377	0.26353	0.392091	-0.011185	0.188158	-0.032327	0.031328	0.15856	0.011185
BC108052	-0.088331	0.011762	-0.058049	0.004079	-0.247757	-0.3835	-0.691872	0.306432	0.199564	0.33742	0.012286	0.12366	-0.007881	0.165369	-0.004079	-0.105276
NM_001099258	0.161276	-0.052262	-0.334403	-0.15271	-0.217176	-0.582876	-0.556842	0.241895	0.247517	0.069072	-0.001689	0.049321	0.099429	-0.035974	0.001689	0.031047
NM_001014301	0.075001	-0.111356	-0.407328	-0.073275	-0.171552	-0.471903	-0.662435	0.215084	0.158446	0.18508	0.104036	-0.009113	0.001489	0.05151	-0.001489	0.023688
NM_173254	-0.097272	-0.263136	0.051639	-0.227506	-0.347933	-0.526748	-0.420784	0.095401	0.355655	0.231	-0.114273	0.101746	0.007226	0.280565	-0.007226	0.010413
XM_003198742	-0.055744	-0.213098	0.049192	-0.208658	-0.467388	-0.436041	-0.52388	0.334247	0.203616	0.155026	-0.038977	0.040581	0.081988	-0.02553	0.184624	0.02553
NM_001105701	0.060181	-0.322847	-0.014742	-0.365764	-0.406746	-0.258782	-0.485449	0.321611	0.273076	0.290184	-0.131713	0.014742	0.060662	-0.016082	0.074591	0.028241
NM_001003648	-0.103128	-0.349085	-0.144075	-0.261547	-0.256565	-0.589778	-0.506116	0.225507	0.11327	0.162963	0.05965	0.037992	0.069668	0.026434	-0.026434	0.083844
NM_001020654	-0.041623	-0.302122	-0.182899	-0.245533	-0.276678	-0.381351	-0.657778	0.224739	0.217599	0.164546	0.057305	0.032087	0.095208	0.138709	0.022908	-0.022908
NM_001006056	0.032127	-0.382491	-0.012448	-0.262875	-0.223883	-0.21955	-0.73307	0.173726	0.221632	0.172435	0.084752	-0.025873	-0.070263	0.012448	0.058858	0.149164
EH481941	0.005242	-0.277536	-0.010232	-0.031923	-0.087364	-0.335737	-0.674643	0.322249	0.204596	0.233603	0.133031	0.139888	-0.005242	-0.045077	0.140024	0.295162
NM_001089335	0.010693	-0.010693	0.051963	-0.032772	-0.482273	-0.531583	-0.364673	0.241644	0.222227	0.284234	-0.251039	0.222966	0.166855	-0.017555	0.129907	-0.038964
NM_001004546	0.005119	-0.087127	0.19264	-0.021355	-0.434149	-0.560034	-0.400548	0.177168	0.178555	0.180132	-0.313244	0.222266	0.119526	0.150157	-0.005119	-0.110238
NM_001002181	0.029353	-0.064487	-0.000761	-0.278673	-0.419077	-0.518651	-0.407442	0.292342	0.199668	0.262677	-0.200259	0.073275	0.198154	0.049161	0.000761	-0.158754
NM_194408	-0.0685	-0.11824	0.082673	-0.243912	-0.499368	-0.439418	-0.520613	0.209037	0.102631	0.147622	-0.258188	0.163584	0.102146	-0.094557	0.089415	0.0685
NM_001077553	-0.088945	-0.01681	0.092836	-0.20949	-0.328334	-0.573931	-0.597336	0.167839	0.106292	0.06223	-0.288728	0.01681	0.072339	-0.032358	0.090813	0.061466
NM_001007030	0.020505	-0.05119	0.080357	-0.32246	-0.336728	-0.550897	-0.599442	0.198898	0.118603	-0.004814	-0.125535	0.004814	0.167659	0.072106	0.035243	-0.079585
NM_001080634	-0.112547	-0.016031	0.081719	-0.273558	-0.231441	-0.367459	-0.64773	0.179344	0.208741	0.147518	-0.308277	0.016031	0.139878	-0.139395	0.109322	0.231692
NM_199598	-0.073234	0.054164	0.130051	-0.123919	-0.065615	-0.741897	-0.463607	0.132036	0.214716	0.188348	-0.047328	0.177648	0.200086	-0.062984	-0.103611	0.047328
BC125870	0.001322	0.069143	0.130385	-0.035745	-0.203415	-0.682373	-0.578777	0.136624	0.116922	0.239678	-0.001396	0.184014	0.083065	-0.045172	-0.048579	-0.001322
NM_001080171	0.101827	-0.002017	0.202587	-0.075034	-0.234832	-0.576712	-0.561801	0.060743	-0.091726	-0.03571	-0.160006	0.436892	0.086924	0.027167	0.002017	0.037935
NM_001089361	-0.03021	-0.047971	-0.127631	0.081986	-0.210981	-0.725269	-0.418577	0.200313	0.171598	0.107723	-0.335962	-0.053232	0.116208	0.03021	0.041528	0.122555
XM_677967	0.032712	-0.209832	-0.274527	0.000262	-0.265573	-0.638104	-0.491064	0.141369	0.10307	0.073682	-0.172969	-0.232244	0.14352	-0.000262	0.132585	0.051142
NM_200423	0.079607	-0.305305	-0.040936	-0.033936	-0.286089	-0.609589	-0.46892	0.087067	0.033936	0.079502	-0.275317	0.088017	0.044433	0.098378	-0.147045	0.304003
BC129404	0.000206	-0.318553	-0.091815	-0.054826	-0.317785	-0.527212	-0.540733	0.160025	0.21723	0.046203	-0.338172	-0.000206	0.069153	0.134962	0.026174	0.052744
NM_001113625	0.085819	-0.088189	0.224389	0.106223	-0.467636	-0.328133	-0.604952	-0.05001	0.303022	0.048665	0.026584	0.126348	-0.026584	-0.292872	-0.055039	0.167424
NM_001105594	0.037226	0.037226	0.165994	-0.008533	-0.303581	-0.24213	-0.767528	0.051828	0.174219	0.242776	-0.041325	0.008533	-0.026319	-0.344107	-0.04289	0.122524
NM_205570	0.246682	0.015526	0.120236	-0.109655	-0.451614	-0.43975	-0.445208	0.222433	0.058092	0.163871	-0.047221	-0.015526	0.091494	-0.439793	-0.117875	0.137917
NM_001159821	-0.004701	0.058404	0.169948	-0.174894	-0.399125	-0.596874	-0.468874	0.060137	0.139899	0.157939	-0.221263	-0.100691	0.118893	-0.151273	0.004701	0.239632
NM_200341	0.065462	0.047415	0.173626	-0.000795	-0.463139	-0.496682	-0.563819	-0.101035	0.030185	0.169825	-0.106972	-0.244761	0.000795	-0.133465	0.061955	0.226441
NM_001017779	0.022564	-0.006762	0.111157	0.006762	-0.45747	-0.474923	-0.645581	0.010078	-0.132387	0.052393	0.023119	-0.109274	-0.183753	-0.219142	0.106221	0.097565
NM_213443	0.087099	-0.005751	0.028575	0.025946	-0.507673	-0.501729	-0.560373	0.094279	0.046162	-0.023465	0.005751	-0.156558	-0.071513	-0.223955	0.090222	0.260549
XM_682924	0.079782	0.075524	0.180716	-0.01908	-0.547849	-0.416911	-0.65312	0.111669	0.075838	0.006277	-0.11065	-0.082919	0.022003	-0.095546	0.085769	-0.006277
NM_001122621	0.096806	-0.074579	0.19814	0.013881	-0.434617	-0.388248	-0.647634	0.10679	0.108839	-0.001554	-0.217806	-0.128825	0.001554	-0.178832	0.037724	0.256636
NM_213331	-0.02143	0.023397	0.216275	-0.010764	-0.461421	-0.473928	-0.590407	0.171074	0.037566	-0.026487	-0.263782	0.050284	0.010764	-0.177812	0.08763	0.151999
NM_001003497	0.044513	0.032836	0.131776	0.112107	-0.479756	-0.502419	-0.533386	-0.022358	-0.143728	0.052978	-0.189074	0.022358	-0.024949	-0.125304	0.17756	0.30307
NM_213356	0.155253	0.007128	0.22339	0.258901	-0.438621	-0.5408	-0.500982	-0.012789	0.01493	0.006931	-0.067505	-0.033813	0.05111	-0.177374	-0.006931	0.287784
NM_001076638	-0.060629	-0.000379	0.261081	0.280323	-0.371554	-0.454373	-0.635287	0.000379	0.022378	-0.070662	-0.093386	0.057845	-0.048913	0.035755	0.161209	0.232945
NM_001037384	0.055058	-0.076565	0.222161	0.002869	-0.709647	-0.318196	-0.408555	0.056914	-0.02164	0.002401	-0.002401	-0.112268	0.009716	-0.146177	0.132214	0.338692
NM_001113578	0.173178	-0.051864	0.248498	0.12026	-0.597842	-0.205002	-0.479008	0.016453	-0.032965	-0.039857	0.002357	-0.002357	0.08474	-0.10542	0.203428	0.446746
NM_001089418	0.194125	-0.036603	0.288314	0.004293	-0.352012	-0.402361	-0.603799	-0.00868	0.098493	-0.004293	-0.037612	0.068543	0.023243	-0.237707	0.175756	0.351582
NM_201476	0.144107	0.099795	0.331721	0.03393	-0.465545	-0.40376	-0.404239	0.114058	-0.10429	-0.13939	-0.118103	0.018874	-0.018874	-0.258016	0.127535	0.417262
NM_001004612	0.18687	-0.210312	0.110777	0.006994	-0.444657	-0.299636	-0.684415	0.128049	0.06851	-0.006994	-0.191903	0.025282	0.145291	-0.233226	0.114437	-0.073464
NM_001037431	0.203625	-0.207353	0.157589	-0.15518	-0.456889	-0.304383	-0.686407	0.092471	0.026674	0.0159	-0.126011	0.194948	0.075586	-0.150463	-0.0159	0.045507
NM_001045232	0.051172	-0.379211	0.107039	-0.020635	-0.465885	-0.290951	-0.64478	0.278362	0.020635	0.052817	-0.146523	0.022789	0.112886	-0.058156	0.035289	-0.064764
NM_001024432	-0.010811	-0.259675	-0.019115	-0.036423	-0.443324	-0.267633	-0.73033	0.214285	0.033827	0.035046	0.010811	0.138293	0.080104	-0.222847	0.066424	0.034539
NM_001128700	0.039318	-0.296801	-0.010491	-0.152876	-0.382859	-0.326979	-0.66019	0.111083	-0.104161	0.100786	0.032237	0.111155	0.010491	-0.364882	0.125431	0.042564
NM_001077468	-0.028323	-0.173772	0.288836	0.028323	-0.383546	-0.312433	-0.632593	0.214554	0.23361	-0.096981	-0.137154	0.260086	0.049986	-0.160457	0.071949	0.099931
NM_001044858	0.05021	0.022399	0.175749	-0.133099	-0.677293	-0.238556	-0.613142	0.077845	0.079297	-0.002587	-0.057341	0.188394	-0.029642	0.051602	0.002587	-0.045967
NM_001045096	-0.056554	-0.025983	0.030433	-0.13122	-0.564201	-0.272306	-0.697013	0.206704	0.16721	0.159099	-0.023725	0.008229	0.030535	0.039994	0.021271	-0.008229
NM_131631	0.102545	-0.002973	-0.039979	-0.073807	-0.611364	-0.329021	-0.639812	-0.018975	0.137738	0.223888	-0.06319	0.100242	0.071022	0.002973	0.006644	0.049536
NM_213231	0.006838	0.102928	0.066722	-0.177499	-0.593503	-0.238594	-0.554729	0.06942	0.182366	0.147312	-0.235049	0.112426	0.063633	-0.006838	-0.111373	-0.303873
NM_205703	0.013018	-0.087199	0.192541	-0.011888	-0.652402	-0.222259	-0.528722	0.011888	0.062233	-0.012077	-0.279255	0.02941	0.193823	-0.219379	0.023904	0.176533
BC092720	0.026149	-0.034065	0.237431	-0.012214	-0.61732	-0.294559	-0.541326	0.02586	0.012214	-0.021367	-0.20221	0.105285	0.112034	-0.068109	0.100876	0.316444
NM_001002678	-0.040922	-0.06631	0.182123	-0.061578	-0.49823	-0.22937	-0.656878	0.071992	0.138558	0.040922	-0.282033	0.143498	0.257326	-0.168531	0.04321	0.044253
NM_001142592	0.014612	-0.001388	0.232387	-0.021555	-0.514954	-0.218039	-0.672002	0.076158	0.001388	0.030828	-0.306291	0.132923	0.106391	-0.214517	-0.069119	0.02573
NM_001089468	-0.13911	-0.082848	0.226185	0.011509	-0.563024	-0.302268	-0.687434	0.111061	0.038716	0.003503	-0.092634	0.042722	0.094794	-0.091155	0.002998	-0.002998
NM_200784	0.058158	-0.11717	0.226717	0.154984	-0.56028	-0.302841	-0.647334	-0.186783	0.028144	0.075851	-0.110654	-0.022797	0.066574	-0.149361	0.036635	0.022797
NM_213405	0.048486	-0.134264	0.260622	0.072297	-0.499941	-0.293303	-0.691659	-0.05204	-0.057321	0.062564	-0.204169	0.119041	0.094731	-0.048486	0.072297	0.098976
NM_001007391	0.031474	-0.156899	0.204861	0.008975	-0.492671	-0.336511	-0.664284	-0.008975	0.089091	0.101308	-0.27472	0.120931	0.066109	-0.107925	0.098477	-0.031826
CT606128	-0.057523	-0.056828	0.105774	0.026844	-0.621383	-0.245841	-0.492373	0.091046	0.171366	0.280918	-0.241118	0.201615	0.268443	0.043445	-0.026844	-0.050393
NM_200657	0.080923	-0.05646	-0.01985	-0.123506	-0.52772	-0.304216	-0.617153	0.036202	0.061919	0.214478	-0.296281	0.138124	0.044753	-0.182642	0.01985	0.170124
NM_001003885	0.001996	-0.171449	0.088005	-0.052018	-0.621202	-0.380272	-0.460551	0.068728	0.124268	0.273782	-0.273102	0.103792	0.134817	-0.088998	-0.001996	0.104707
NM_001045048	0.165629	-0.159657	0.150221	0.061848	-0.208328	-0.499233	-0.569925	-0.114941	-0.010533	0.164399	0.255236	0.319536	0.233323	-0.184347	0.010533	-0.084282
NM_213480	0.073174	-0.143856	0.023886	0.05086	-0.459956	-0.543781	-0.477629	-0.193505	-0.023886	0.158907	0.193035	0.289797	0.060453	-0.201399	0.073902	-0.03489
NM_001030172	0.155169	0.006646	0.030507	0.152855	-0.248335	-0.407174	-0.743204	0.025359	-0.132071	-0.055503	-0.006646	0.015641	0.076614	-0.258197	0.207126	-0.186756
NM_205538	0.03252	0.061279	0.344945	0.080923	-0.466036	-0.390442	-0.567493	0.06901	-0.13284	-0.079025	-0.03252	0.154818	0.054425	-0.229877	0.218127	-0.144582
NM_199818	-0.066162	0.030266	0.198123	0.100021	-0.44623	-0.463568	-0.619212	0.047213	-0.01098	0.01098	-0.018512	0.072869	0.180839	-0.291795	0.01637	-0.147552
NM_131547	-0.003441	0.008677	0.097701	0.017977	-0.462403	-0.416726	-0.690603	-0.003145	-0.014125	0.090286	0.003145	0.101605	0.15658	-0.241738	0.107719	-0.111272
NM_001089353	0.030367	0.106865	0.009376	-0.121497	-0.450032	-0.404978	-0.70532	-0.023283	0.025105	-0.009376	0.044662	0.049607	0.065514	-0.177814	0.233565	-0.112328
NM_001077279	0.036236	0.029179	-0.029082	0.029082	-0.350711	-0.49185	-0.684088	0.031416	0.193405	0.045615	-0.036782	0.132905	-0.039073	-0.074242	0.057252	-0.305689
NM_001004118	0.050272	-0.059043	0.099716	-0.017515	-0.400939	-0.491279	-0.72323	0.01413	0.056881	0.086336	-0.052914	-0.01413	0.026178	0.107315	0.103892	-0.147256
NM_001039836	0.048596	-0.111877	0.092959	0.017256	-0.418882	-0.472067	-0.672876	-0.021039	0.077341	0.10206	-0.180221	0.000446	0.064917	-0.000446	0.111778	-0.243068
NM_001037391	-0.030214	-0.043811	0.130443	0.116739	-0.380573	-0.378115	-0.754828	0.041117	0.042367	0.104688	-0.123324	0.142934	0.030214	-0.061123	0.163628	-0.165665
NM_199684	-0.005443	-0.141028	0.092917	0.067216	-0.34733	-0.556415	-0.646315	0.031174	0.005443	0.127302	-0.123104	0.14922	0.125432	-0.012687	0.04047	-0.216358
NM_001003510	-0.00607	-0.16367	0.082849	0.00607	-0.270237	-0.567582	-0.633933	0.121976	0.008692	0.081818	-0.145695	0.116501	0.037993	-0.035025	0.108543	-0.313573
NM_200243	-0.010704	-0.167713	0.064348	0.041266	-0.452907	-0.543444	-0.537992	0.010704	0.039152	0.082153	-0.058244	0.164089	0.293516	-0.054477	0.030972	-0.217323
NM_001006070	0.085929	-0.12515	0.035346	-0.015741	-0.400087	-0.458712	-0.634196	-0.066849	0.108779	0.105905	0.015741	0.085392	0.367749	-0.119533	0.113563	-0.072693
NM_131294	0.010348	-0.296882	0.07351	0.113006	-0.375946	-0.499546	-0.589665	-0.010348	0.021119	-0.012573	0.1224	0.041867	0.170493	-0.06711	0.223904	-0.232041
NM_152961	0.101831	-0.237574	0.164255	0.027378	-0.471072	-0.498797	-0.553363	-0.034012	0.021209	-0.021209	0.094762	0.085965	0.075027	-0.159241	0.156575	-0.233694
NM_001002332	0.049808	-0.212997	0.014711	0.080713	-0.513129	-0.582797	-0.52076	-0.069405	0.033161	0.052791	0.07035	-0.00138	0.080713	-0.124071	0.00138	-0.188972
NM_200814	0.134992	-0.172744	-0.110617	0.111775	-0.547277	-0.452762	-0.480395	0.086067	0.016026	-0.248693	0.033633	0.181997	-0.016026	-0.262175	0.130116	0.047253
NM_001008402	0.002718	-0.002718	0.027649	0.111578	-0.544849	-0.325204	-0.610781	-0.004524	-0.054512	0.099629	0.233691	0.126197	-0.01301	-0.294673	0.185522	0.078898
BC122443	-0.048263	-0.018126	0.138619	0.022261	-0.503597	-0.494556	-0.593392	-0.090692	0.018126	-0.088215	0.186096	0.148846	0.093601	-0.107742	0.133193	0.126843
NM_131645	0.099707	-0.129401	0.01461	0.004153	-0.484678	-0.403287	-0.676925	-0.176391	0.076958	-0.004153	0.136883	0.018082	0.035592	-0.242083	0.018082	-0.03142
TC421459	0.063987	-0.206038	0.033004	0.036363	-0.485014	-0.350333	-0.653535	-0.102012	-0.001011	-0.154884	0.196322	0.044047	0.087524	-0.209978	0.198323	0.001011
NM_199532	0.007977	-0.176925	0.013287	-0.003861	-0.594525	-0.33632	-0.661962	0.02718	0.019574	0.009038	0.010963	-0.004131	0.003861	-0.166107	0.04408	-0.181071
NM_001037412	0.159366	-0.088826	0.11818	0.049701	-0.379588	-0.3866	-0.675495	-0.182934	0.081566	-0.049701	-0.052975	0.155988	0.252354	-0.216151	0.120752	0.075655
BC078191	0.039896	-0.127348	-0.00484	0.076672	-0.304913	-0.334011	-0.725812	-0.132814	0.051461	-0.084779	0.086694	0.023996	0.00484	-0.301415	0.267476	0.216714
NM_001103120	0.151578	-0.0185	0.105784	-0.175475	-0.701777	-0.370539	-0.353027	-0.175612	0.054485	0.1147	-0.125366	0.039382	0.300831	0.0185	0.080109	-0.137083
NM_001020610	0.021537	0.053659	0.108312	-0.003464	-0.562805	-0.537083	-0.550129	-0.105121	0.003464	0.147349	-0.005146	0.016991	-0.019448	0.032677	0.147532	-0.144095
NM_200886	0.029973	-0.164674	0.097407	-0.142569	-0.55227	-0.497894	-0.444871	-0.204397	0.161056	0.137527	0.153415	0.012876	0.152466	-0.012876	0.210526	-0.115298
NM_200015	-0.090587	-0.20718	-0.000285	0.12992	-0.496598	-0.462486	-0.529892	0.305564	0.238915	0.108177	-0.044013	0.013415	0.123102	-0.08677	0.000285	0.061236
NM_001004552	-0.077767	-0.175701	0.027182	0.108705	-0.596721	-0.425238	-0.544435	0.270206	0.014293	-0.070688	-0.014293	-0.091079	0.077646	0.074372	0.023186	0.13566
XM_689787	-0.025865	-0.112145	-0.023313	-0.020832	-0.707925	-0.278017	-0.511198	0.128306	0.092609	0.088027	0.066587	0.083494	0.020832	-0.052224	0.182763	0.255433
NM_001034180	0.018251	-0.128674	-0.081754	-0.018251	-0.518056	-0.434963	-0.627101	0.100017	0.117546	0.094165	-0.056787	0.029919	0.075472	-0.256928	0.103301	0.077955
NM_001077342	0.009059	-0.065043	-0.002916	-0.028813	-0.634028	-0.30061	-0.661326	0.15143	0.061575	0.002916	0.050929	-0.033535	0.031925	-0.150174	0.043198	0.096188
NM_001024214	0.025468	-0.060944	0.088959	-0.078942	-0.605512	-0.438655	-0.588479	0.111867	0.082058	0.034364	-0.089139	-0.016406	0.016406	-0.14523	0.050249	0.153596
XM_001331947	-0.000702	-0.187235	-0.016651	0.105259	-0.56566	-0.503378	-0.51483	0.109498	0.000702	0.089297	0.096106	0.026277	-0.031297	-0.284975	0.051393	0.021278
NM_001014316	-0.004303	-0.117906	0.004303	-0.165266	-0.3747	-0.508295	-0.557315	0.197891	0.169914	0.108663	0.175727	0.008118	-0.048941	-0.306876	0.083715	0.187145
NM_001012496	0.02661	-0.103266	0.082028	-0.254732	-0.404782	-0.570202	-0.527301	0.223558	0.013553	0.066861	0.089017	-0.013553	-0.127694	-0.158018	0.042671	0.210117
NM_001114847	0.00283	-0.052756	-0.00283	-0.141311	-0.36017	-0.411161	-0.704935	0.195878	0.108794	0.078139	0.199441	-0.212818	0.01163	-0.172259	0.005276	0.101524
NM_001077313	-0.081508	-0.054578	0.066179	0.038582	-0.529395	-0.69881	-0.367786	0.120645	0.004129	0.01885	-0.002234	0.159955	-0.01505	0.002234	-0.021584	0.198579
NM_001007309	-0.005346	-0.168846	0.149083	0.003013	-0.477836	-0.669738	-0.430533	0.130105	0.109434	0.132065	0.126807	0.123542	-0.020877	-0.029955	-0.003013	0.089241
NM_001110380	0.096768	-0.118764	0.209406	-0.118697	-0.454124	-0.739537	-0.344474	0.125248	-0.023296	0.071221	-0.007028	-0.025075	0.017714	0.007028	0.081286	0.133546
NM_001002094	0.137725	-0.090641	0.204114	0.021465	-0.283974	-0.724972	-0.445754	0.183554	0.038722	0.096027	-0.078531	-0.131521	-0.021465	0.051103	-0.027056	0.23257
NM_001003649	-0.040561	-0.00649	0.092506	-0.046961	-0.318245	-0.72256	-0.570244	0.108465	0.067157	0.088493	0.068084	-0.012851	-0.017097	0.00649	0.092241	0.035346
NM_001024207	-0.044616	0.074185	0.041489	-0.027867	-0.326606	-0.74369	-0.530943	0.112674	0.027837	0.111582	-0.061982	0.010865	-0.096287	0.056167	0.077046	-0.010865
A_15_P112096	-0.141851	0.001769	0.097212	0.032055	-0.227007	-0.824218	-0.422227	0.06567	0.10811	0.126407	-0.122112	-0.008951	-0.001769	-0.067211	0.069173	0.063076
NM_001017780	-0.008312	-0.150377	0.062433	-0.032996	-0.320903	-0.660296	-0.611734	0.093609	0.104247	0.051692	0.023831	0.029416	-0.031339	-0.132448	0.008312	0.129667
CF265902	0.08592	-0.038628	0.139862	-0.146379	-0.373486	-0.666907	-0.574121	0.016779	0.02496	0.092874	-0.009828	0.067355	-0.096358	-0.110136	0.009828	0.024332
NM_001100054	-0.012388	-0.089899	0.039778	-0.065519	-0.243213	-0.750984	-0.512396	0.145852	0.02037	0.04642	0.012388	-0.117924	-0.210763	0.026951	0.013786	0.130272
EE717629	-0.002178	0.027121	0.0171	0.006927	-0.267418	-0.640482	-0.659116	0.002178	-0.006772	-0.009029	0.020691	-0.166215	-0.20388	0.018056	0.029368	0.108687
NM_131196	-0.120863	0.084274	-0.012467	-0.091639	-0.465639	-0.58128	-0.601776	0.046936	-0.016391	0.060804	0.137632	0.012467	-0.120427	0.094632	0.040152	0.050586
NM_001077575	-0.007174	-0.073689	0.00094	-0.00094	-0.477	-0.483094	-0.613216	-0.011757	0.095788	0.14741	0.199922	0.02208	-0.189727	0.032319	0.05147	0.21537
EH595434	-0.032348	-0.167148	0.004541	-0.083869	-0.576241	-0.568488	-0.478465	0.075309	0.083078	-0.112909	0.051976	0.08891	0.174667	-0.004541	0.114453	0.015567
NM_001017893	0.039715	-0.139306	-0.095808	0.046223	-0.341862	-0.691894	-0.551245	0.053947	0.101161	0.136725	0.002037	0.049962	-0.002037	-0.014925	0.17065	-0.067506
NM_198815	0.01169	-0.077307	-0.167148	-0.00301	-0.385139	-0.682167	-0.571338	0.042044	0.055226	0.102378	0.020974	0.00301	0.052057	-0.030281	0.062415	-0.050564
XM_003199077	0.117097	-0.002185	-0.047609	-0.023922	-0.600337	-0.550951	-0.538586	0.002185	0.005335	0.052905	0.095975	0.086799	0.015012	-0.078808	0.027674	-0.051373
NM_201009	-0.009623	-0.054149	-0.052509	-0.021201	-0.51684	-0.665759	-0.470727	0.012357	0.057096	0.108305	0.009623	0.084792	0.058714	-0.14651	0.114692	0.03653
DN832462	-0.002745	-0.05513	-0.044262	-0.015409	-0.464014	-0.688202	-0.515368	0.002745	0.048207	0.039705	0.00984	0.014781	0.05091	-0.176652	0.034145	0.032165
TC439421	0.076961	-0.03453	-0.124176	-0.157073	-0.368286	-0.570279	-0.646332	-0.001768	0.140015	-0.019815	0.075652	0.001768	0.09838	0.12517	0.149256	0.029075
NM_001083841	0.015129	-0.17586	-0.181386	-0.062152	-0.397483	-0.530828	-0.61945	-0.245711	0.098511	0.019431	0.054459	0.013344	0.016311	-0.013344	0.115401	0.145706
NM_182876	-0.050337	-0.056659	0.162234	0.135084	-0.43253	-0.530486	-0.540858	0.342408	-0.063121	0.079396	-0.031788	0.080697	0.003048	0.007949	0.231362	-0.003048
XM_680865	-0.081967	-0.218015	-0.041417	0.041417	-0.295998	-0.603609	-0.624323	0.093055	-0.189573	0.065663	-0.044955	0.170639	0.042998	0.065291	0.093868	0.074916
NM_001098760	-0.103878	-0.151826	-0.016869	0.02716	-0.331842	-0.59007	-0.593866	0.043835	0.000499	0.026651	-0.000499	0.065775	0.060337	-0.091596	0.352765	0.103566
NM_001002505	0.070542	-0.165842	-0.005716	-0.010233	-0.523062	-0.509255	-0.625582	0.065508	0.168363	0.032792	0.04131	0.005716	-0.019146	0.00981	0.034428	-0.077438
NM_213027	0.086338	-0.175767	-0.009499	0.002201	-0.413994	-0.458236	-0.726591	0.072257	0.039214	-0.074716	-0.080455	0.081812	0.098756	0.07032	0.109731	-0.002201
NM_001002304	0.088251	-0.231645	-0.128181	-0.058171	-0.314576	-0.4806	-0.736469	0.103982	0.063195	0.046054	0.02128	0.045399	-0.017654	0.017654	0.092437	-0.133447
NM_001003466	-0.003007	-0.385455	0.037937	-0.07183	-0.340242	-0.460286	-0.678664	0.097096	0.073445	0.097719	0.063273	0.003007	-0.085497	0.004558	0.068765	-0.12713
NM_212690	0.013965	-0.244525	-0.057149	0.01752	-0.409072	-0.442428	-0.659589	0.237796	0.195021	0.190478	-0.013473	-0.021563	0.059279	-0.003237	0.003237	0.057073
NM_200725	0.0083	-0.263567	-0.010576	0.014921	-0.447518	-0.496108	-0.646642	0.09814	0.129585	0.111824	-0.013885	-0.062851	0.010588	-0.0083	0.106665	0.104685
NM_001002423	-0.009866	-0.202689	0.074628	0.009866	-0.446509	-0.472691	-0.673971	0.118983	0.109351	0.109668	0.017305	-0.073256	0.057635	-0.027551	-0.072076	0.151742
NM_200339	0.011434	-0.211436	-0.09236	-0.041121	-0.420791	-0.534158	-0.5872	0.123591	0.211724	0.218722	0.053848	0.041034	-0.042887	-0.011434	0.035392	0.148329
NM_199863	0.075537	-0.137719	0.02363	-0.117	-0.393792	-0.461875	-0.68811	0.173415	0.198056	0.140348	-0.02521	0.068996	-0.02363	-0.023744	0.129906	0.082424
NM_001002112	0.082956	-0.091927	0.022893	-0.044193	-0.381352	-0.503535	-0.687448	0.222385	0.146637	0.162854	-0.037893	0.018591	-0.034159	0.034491	-0.018591	0.093094
NM_001002131	0.095483	-0.104853	0.010177	-0.042923	-0.315075	-0.44519	-0.703342	0.248256	0.181999	0.218285	0.044344	-0.010177	-0.032859	-0.017045	0.082705	0.181942
NM_001030114	0.154975	-0.166058	0.170656	-0.031448	-0.333262	-0.508117	-0.620352	0.260396	0.238672	0.139482	-0.075808	0.000544	-0.000544	-0.065983	0.043166	0.089566
NM_200951	0.058589	-0.086503	0.116911	0.022983	-0.408557	-0.483611	-0.657426	0.272873	0.112988	0.161277	-0.022983	-0.050891	-0.059712	-0.132373	0.041968	0.051743
NM_213155	0.003515	-0.038389	0.15247	-0.06235	-0.406547	-0.495701	-0.635888	0.16729	0.238114	0.17676	0.109878	-0.07458	-0.142765	0.021624	-0.003515	0.040019
NM_213165	-0.019194	-0.079333	0.146861	-0.03989	-0.426123	-0.506491	-0.687521	0.093294	0.144049	0.019194	-0.0613	-0.02846	0.028915	0.061251	0.08091	0.117712
NM_001002068	-0.011459	-0.120452	0.088924	-0.047271	-0.503799	-0.462045	-0.638596	0.173689	0.16334	0.147124	-0.09334	-0.037183	0.011459	0.012422	0.015666	0.10486
NM_194406	-0.034138	-0.04623	0.077853	0.082958	-0.4799	-0.51069	-0.696969	-0.00118	0.060153	0.031717	-0.005467	0.001746	0.00118	-0.029307	0.017275	0.032601
BC155258	0.005512	-0.157226	0.077594	0.014972	-0.394483	-0.563445	-0.670165	0.083002	-0.01422	0.095211	-0.090652	-0.000412	0.000412	-0.029622	0.104787	0.10278
NM_001089525	-0.067975	-0.188795	0.033539	0.077754	-0.582037	-0.431037	-0.615033	0.085114	-0.006652	0.106994	-0.09731	-0.065303	0.018705	0.006652	0.094695	0.088928
NM_201454	-0.049753	-0.18948	0.028371	0.044685	-0.471854	-0.509739	-0.618646	0.230364	0.026402	0.047719	-0.016238	0.005547	-0.03681	-0.005547	0.017116	0.188686
NM_001083563	-0.018605	-0.297099	0.144488	0.087196	-0.536005	-0.460343	-0.589257	0.132245	0.07667	0.027369	0.027691	0.01592	-0.022341	-0.091562	-0.01592	0.046823
NM_001076745	-0.014597	-0.286752	0.247573	-0.032698	-0.432013	-0.436345	-0.6437	0.074737	0.053759	0.092976	-0.136982	0.018744	-0.047722	0.014597	0.154005	0.037045
NM_199667	-0.023395	-0.200825	0.10237	-0.083872	-0.208611	-0.537149	-0.709521	0.252413	-0.035624	0.172882	0.036449	0.025865	0.023395	-0.058886	0.045082	0.056796
NM_001017718	-0.067601	-0.06591	0.004491	0.077576	-0.395303	-0.597376	-0.660893	0.137697	-0.025223	0.056387	0.070512	-0.004491	0.032909	0.068316	-0.037309	0.015351
NM_213522	-0.070153	-0.035586	0.050547	-0.032534	-0.287652	-0.533487	-0.720225	0.226973	0.120285	0.138351	-0.107248	-0.023572	0.023572	0.030011	0.068988	0.026895
NM_001130073	-0.190082	-0.086701	0.041216	-0.033197	-0.264264	-0.545415	-0.733399	0.180282	0.058401	0.052724	-0.033027	0.006058	0.07047	-0.006058	0.01401	0.057844
NM_001202472	-0.000907	-0.133099	0.013378	0.000907	-0.292477	-0.55682	-0.723618	0.118106	0.125508	0.135089	-0.051753	0.060527	0.085107	0.008513	-0.011589	-0.033885
NM_212942	0.024443	-0.148935	-0.044858	-0.039287	-0.214946	-0.458532	-0.842621	0.03842	0.0441	0.037674	-0.006333	0.015803	0.034704	-0.00507	0.02857	0.00507
XM_001341341	-0.07998	-0.09272	-0.006985	-0.117689	-0.232815	-0.510657	-0.800578	0.03353	0.022386	0.042852	0.040486	0.038669	0.039729	-0.082097	0.015672	0.006985
NM_001005953	0.020334	0.002804	0.1501	-0.026842	-0.140423	-0.412881	-0.877844	0.03424	0.047087	0.099613	-0.015687	-0.007311	-0.010202	-0.002804	0.04226	0.004472
NM_001006096	-0.008796	-0.25361	-0.032666	-0.065188	-0.297462	-0.392053	-0.771123	0.128895	0.132367	0.091442	0.008796	0.125414	0.083901	-0.028737	0.134578	0.09586
NM_001109717	-0.046833	-0.283789	-0.007523	-0.103392	-0.342199	-0.507274	-0.641063	0.074596	0.16452	0.158049	-0.134644	0.183627	0.073513	0.03004	0.072899	0.007523
NM_199772	-0.018826	-0.239177	0.049996	-0.101805	-0.249575	-0.39921	-0.779376	0.049362	0.099926	0.089003	-0.15007	0.118337	0.178666	0.018826	0.097395	-0.043155
NM_001044396	-0.083483	-0.091925	0.124859	-0.003636	-0.258414	-0.384378	-0.810085	-0.022159	0.078653	0.116381	-0.082666	0.172425	0.003636	0.124859	0.159685	0.018079
NM_001076644	0.178175	-0.139603	0.070655	0.023786	-0.140426	-0.555608	-0.745283	0.055164	-0.056815	-0.139056	-0.023786	0.055406	0.083744	-0.031753	0.125142	0.080093
NM_001002631	0.121141	-0.055874	0.079882	-0.000929	-0.063317	-0.683548	-0.695765	0.109622	0.038907	0.058807	-0.031446	0.000929	-0.021106	-0.031231	0.032628	0.004606
NM_001006002	0.021604	-0.021186	0.035477	-0.050659	-0.195301	-0.589953	-0.752863	-0.006246	0.045645	0.024866	-0.046599	-0.08995	0.006246	0.006452	0.056415	0.161257
NM_001045050	0.102942	-0.030666	0.207387	-0.010152	-0.14577	-0.660539	-0.644968	-0.049656	0.022333	0.140498	0.010152	0.023265	-0.03045	-0.048758	0.165534	0.133235
NM_001003605	0.11925	-0.070847	0.035653	-0.17293	-0.229893	-0.632513	-0.621752	0.091565	0.12328	0.114619	0.01554	-0.01554	0.069282	-0.157042	0.080507	-0.192193
NM_001008640	-0.000612	-0.110446	0.056887	-0.051212	-0.158793	-0.656821	-0.62317	0.131632	0.083233	0.168325	-0.066028	0.144162	0.134709	-0.115194	0.166807	0.000612
NM_213141	-0.174681	0.118972	0.082493	-0.014631	-0.29366	-0.555545	-0.624356	0.112866	-0.017913	0.052723	-0.245554	-0.047476	0.026217	0.014631	0.02574	0.28926
NM_200438	-0.405878	-0.005869	0.095183	0.003924	-0.252377	-0.578232	-0.581336	0.066194	0.024796	0.052998	-0.160901	-0.003924	0.104662	-0.01992	0.037671	0.208987
NM_001030246	-0.38556	0.047042	0.114039	-0.09994	-0.245552	-0.581232	-0.605026	0.01414	-0.003614	0.003614	-0.085597	0.071216	-0.012269	0.066688	0.026868	0.209788
NM_212817	-0.378118	-0.063108	0.001448	-0.001448	-0.313836	-0.594262	-0.58277	0.090654	0.052134	0.103867	0.016008	0.092966	0.099939	-0.039743	0.105832	-0.091588
XM_001345063	-0.328549	-0.033555	0.098732	0.05299	-0.386805	-0.656108	-0.50078	-0.01214	0.030491	0.090069	-0.064454	0.012063	0.107823	0.116433	0.093166	-0.012063
NM_199559	-0.305352	-0.217351	-0.031494	0.062837	-0.247337	-0.613929	-0.611704	-0.116882	0.002728	0.043055	0.0624	0.06657	0.043432	-0.002728	0.065409	0.110875
EB935913	-0.385342	-0.170454	-0.055524	-0.004718	-0.295017	-0.513868	-0.615161	0.139213	0.031739	0.020128	-0.041821	0.004718	0.150049	0.107458	0.056496	0.17325
NM_001077603	-0.342601	-0.083489	0.054511	0.044986	-0.251807	-0.713584	-0.461279	0.095451	0.031086	-0.080624	0.010763	0.149673	0.06067	-0.204026	0.027445	-0.010763
NM_001162486	-0.205553	-0.118948	-0.013344	0.047192	-0.338122	-0.665071	-0.538205	0.125263	0.132651	0.157367	0.009885	0.103394	-0.009885	-0.15887	0.022385	0.014328
NM_001017571	-0.262427	-0.059382	-0.03275	0.014373	-0.077471	-0.65437	-0.671959	0.075084	0.051104	-0.004788	0.038228	0.004788	-0.038999	0.147022	0.082765	0.029219
NM_001127520	-0.253142	-0.119657	-0.025759	0.026479	-0.185817	-0.614933	-0.636446	0.100981	0.164301	0.02995	-0.020131	0.020131	-0.145119	0.118695	0.117066	0.121451
NM_001099344	-0.120296	0.013355	0.012962	0.080796	-0.108879	-0.700011	-0.658485	0.032905	0.049266	0.042071	-0.012962	-0.029365	0.033233	-0.052629	0.163892	-0.078337
NM_001017722	-0.213121	-0.03762	0.099999	0.0165	-0.105977	-0.668571	-0.661322	0.084396	0.065286	0.058519	-0.158067	0.002477	0.077955	-6.9e-05	-0.038059	6.9e-05
NM_001045300	-0.135583	-0.087149	0.060325	0.117305	-0.222526	-0.657727	-0.682312	-0.020223	0.01602	0.081272	-0.019831	0.006459	0.024217	0.025555	0.001539	-0.001539
NM_001113796	-0.306134	0.023458	0.227767	-0.023458	-0.296345	-0.490319	-0.672505	0.033791	0.026677	0.044895	0.023458	0.082725	-0.228026	-0.028501	-0.081668	0.045461
NM_001001730	-0.23888	-0.178735	0.029649	-0.298558	-0.362287	-0.559357	-0.415152	0.214787	0.15778	0.010164	0.010588	-0.010164	0.130693	-0.060681	0.050852	0.331354
NM_001030236	-0.222156	-0.145985	-0.010068	-0.168356	-0.298801	-0.526614	-0.548426	0.129475	0.208244	0.146834	0.128059	-0.130547	0.010068	0.179442	0.130508	0.262774
NM_001122749	-0.183189	-0.213501	0.074397	-0.077175	-0.201917	-0.605816	-0.611808	0.154178	0.111529	-0.005514	0.093601	0.037264	-0.039167	0.005514	0.060084	0.275158
A_15_P592617	-0.263204	-0.157458	0.022882	-0.222216	-0.328385	-0.581987	-0.608749	0.060462	0.017991	-0.031136	-0.007933	0.009728	0.007933	0.023069	0.091909	0.157341
NM_001128714	0.077468	-0.025384	0.06299	-0.013004	-0.27109	-0.21998	-0.895456	0.013004	-0.062329	-0.014848	0.067679	0.063723	0.099152	-0.188271	0.067277	0.0527
XM_001343790	0.004532	-0.222415	0.075353	0.072259	-0.216073	-0.237201	-0.881478	0.039659	0.061782	0.03077	-0.003886	0.026415	-0.00322	-0.228678	0.00322	-0.017126
EH564108	0.135902	-0.202091	0.295166	0.040264	-0.268315	-0.332387	-0.754438	0.175544	0.067244	0.123572	-0.040264	-0.042835	-0.100842	-0.13698	0.051889	0.120862
NM_201504	0.059472	-0.081948	0.164798	0.040419	-0.310578	-0.466521	-0.676876	0.214312	0.030345	0.024854	-0.024854	-0.114402	-0.196458	-0.228584	0.042391	0.186753
NM_001002557	0.120868	-0.068642	0.162463	0.091391	-0.394649	-0.28789	-0.777936	0.147094	-0.022296	0.079775	0.109639	-0.155603	-0.080817	-0.036409	0.022296	0.170394
NM_001089478	0.046294	-0.137809	0.063879	0.103462	-0.360698	-0.177589	-0.820151	0.155915	0.019227	0.028888	0.113363	-0.037879	-0.193846	-0.03075	-0.019227	0.226052
NM_001110475	0.040577	-0.028077	0.188881	0.111215	-0.205112	-0.390704	-0.70301	0.35506	0.118701	-0.150245	-0.160624	-0.132793	0.028077	-0.135774	0.079612	0.169854
XM_683262	0.163551	-0.054593	0.041191	0.022763	-0.233474	-0.46573	-0.715049	0.116143	0.010952	-0.010952	-0.243909	-0.031514	0.023701	-0.11291	0.233655	0.207911
NM_201034	0.040317	0.060153	0.001224	0.032753	-0.345747	-0.297296	-0.842422	0.053449	0.139186	0.046282	-0.043601	-0.117411	-0.001224	-0.081646	-0.040274	0.166533
NM_200442	-0.021998	-0.155039	0.002212	-0.046709	-0.420799	-0.320268	-0.772836	0.094358	0.075938	0.092911	0.035119	-0.065292	0.112574	0.024423	-0.002212	0.233024
NM_213295	-0.029054	-0.219312	0.057696	-0.027032	-0.340707	-0.31106	-0.814834	0.129816	0.089991	0.031243	-0.157911	-0.076499	0.049367	0.044255	0.027032	0.091446
BC054900	-0.03022	-0.092646	0.057467	0.003923	-0.277634	-0.298187	-0.891002	0.044619	0.020687	0.042635	-0.134448	0.012627	0.014621	-0.04566	-0.003923	0.050179
DR714691	-0.2007	-0.093497	0.016427	0.031821	-0.333913	-0.277504	-0.865656	0.076089	-0.002552	0.002432	0.022233	0.000784	0.045056	-0.005081	-0.000784	0.058952
XM_003200638	-0.025969	0.006541	0.004194	0.005204	-0.193312	-0.358394	-0.840686	-0.004194	-0.026046	0.016463	-0.025454	0.071103	-0.071513	0.048875	0.07115	0.327772
NM_001077630	0.036138	-0.01232	0.060384	0.009233	-0.289657	-0.39064	-0.767673	0.215853	0.05187	-0.009233	-0.137648	0.080449	-0.064572	-0.028132	0.017983	0.298189
NM_001014294	0.051677	0.057405	0.155624	-0.081982	-0.226751	-0.442711	-0.804181	0.118811	0.010238	-0.067827	-0.135126	0.066206	-0.006754	-0.090977	0.006754	0.13837
NM_001030123	0.022894	0.00268	0.19071	-0.00268	-0.227175	-0.293719	-0.833318	0.156953	0.097931	-0.022446	-0.252503	-0.093334	0.072464	0.008014	-0.00276	0.135177
NM_001003452	-0.054256	0.010835	0.109937	0.003927	-0.22311	-0.323792	-0.804411	0.116073	0.112444	0.102823	-0.343383	-0.038455	0.019583	-0.112505	-0.003927	0.118343
NM_001030179	-0.190512	0.017918	0.078936	0.057964	-0.25629	-0.363508	-0.807182	0.074348	0.015671	-0.122453	-0.192808	-0.076	0.04403	0.029832	-0.015671	0.193999
TC414877	-0.046609	0.00126	-0.049397	0.015455	-0.249225	-0.339169	-0.791477	0.167554	0.010444	-0.13582	-0.00126	-0.143576	0.147581	0.112288	0.076287	0.290013
NM_200306	-0.045989	-0.140458	0.055453	-0.023386	-0.264767	-0.30095	-0.784551	0.273947	0.223926	0.216915	-0.059235	-0.022605	0.064916	0.022605	0.084436	0.101126
NM_001025175	-0.003013	-0.083211	0.160419	-0.010685	-0.242981	-0.344354	-0.807792	0.142334	0.081678	0.210229	-0.061264	0.03893	0.003013	-0.070508	0.012649	0.235658
NM_200908	0.095288	-0.091869	0.138894	0.007559	-0.148194	-0.380678	-0.766053	0.137116	0.284284	0.229203	-0.007559	-0.022546	-0.107387	-0.045471	0.165213	0.125715
NM_001040299	-0.079988	-0.002761	0.207429	-0.009907	-0.157621	-0.406426	-0.779053	0.070499	0.138191	0.153571	-0.120057	-0.193566	0.002761	0.057837	0.057961	0.217429
XM_686544	0.030905	-0.050353	0.098922	-0.167467	-0.08368	-0.371578	-0.8378	0.146643	0.120759	0.122755	-0.151603	-0.108236	-0.030905	0.10235	0.044406	0.111537
NM_001014295	-0.111972	0.031397	-0.052476	-0.056448	-0.100761	-0.40882	-0.825535	0.101113	0.137109	0.114292	-0.031397	0.038319	0.105118	-0.086509	0.111933	0.214801
NM_001045552	-0.064712	-0.043427	0.045623	-0.096727	-0.186626	-0.482626	-0.697413	0.214347	0.209235	0.236896	-0.147416	0.148728	0.107316	0.004056	-0.004056	0.164627
EB954554	-0.161925	-0.043667	0.050237	-0.043225	0.012605	-0.427861	-0.791053	0.127564	0.149388	0.153698	-0.21642	0.076977	-0.012605	0.058702	-0.03062	0.197421
NM_001017630	-0.167714	-0.008455	0.138404	0.03028	-0.403077	-0.271103	-0.751173	0.083773	0.140276	-0.043839	0.139882	0.008455	0.024851	-0.171524	-0.16359	0.215509
NM_001205027	-0.092065	0.004375	0.067802	-0.089561	-0.450784	-0.233402	-0.751743	0.120476	0.07342	-0.004375	-0.09905	0.054569	0.074093	-0.144999	0.084034	0.299663
NM_001079994	0.055525	-0.049139	0.008261	-0.136278	-0.484129	-0.303487	-0.759819	0.034726	0.010877	-0.037716	-0.008261	0.181258	0.028444	-0.057684	0.063688	0.167896
NM_001013470	-0.052566	0.077197	-0.131798	-0.063206	-0.526407	-0.171437	-0.773901	0.037984	-0.059939	0.052997	0.063842	0.071074	0.035504	-0.035504	0.052858	0.205443
NM_001080003	-0.163869	0.166548	-0.031464	-0.084371	-0.32359	-0.162334	-0.745392	-0.006034	-0.060098	0.006034	0.147122	0.007567	0.268179	0.01657	0.053338	0.387558
NM_001024430	-0.039024	0.010742	0.062445	-0.010742	-0.24101	-0.469411	-0.748891	-0.06411	-0.060355	0.120364	0.221187	0.035819	0.108877	-0.134111	0.071396	0.218385
NM_001123255	-0.054	-0.000135	-0.012731	-0.031602	-0.227296	-0.483228	-0.612179	0.12426	0.000135	0.167334	0.087281	0.189699	0.219189	-0.215806	0.210057	0.331968
BC090064	-0.184221	-0.001549	-0.027398	-0.020218	-0.373503	-0.41369	-0.712817	0.2381	0.034527	0.112991	0.099312	0.001549	0.046781	-0.041499	0.169738	0.181413
NM_200238	-0.0625	-0.159028	0.202192	0.167247	-0.381805	-0.476859	-0.594066	-0.172664	0.100321	0.1305	0.097776	0.0625	-0.170313	0.22964	0.092552	-0.123232
NM_001257193	-0.112609	-0.113548	0.154649	0.205498	-0.311821	-0.57761	-0.555363	-0.274234	0.008064	0.048879	0.259669	0.060007	-0.008064	0.103743	0.041701	-0.08794
NM_001083874	0.052505	0.015194	0.080396	0.217573	-0.469908	-0.521295	-0.495865	-0.355599	-0.069531	-0.099901	0.124957	0.020329	-0.141394	0.16563	-0.004886	0.004886
NM_001076622	0.065326	0.016062	0.222355	0.211972	-0.298464	-0.635681	-0.470106	-0.276575	0.005768	-0.072072	0.179254	0.078177	-0.166155	0.191479	-0.005768	-0.05156
NM_001005933	-0.050862	-0.172918	0.113144	0.145839	-0.56878	-0.505913	-0.437732	-0.195352	-0.077066	-0.007304	0.27097	0.007304	0.007304	0.123007	0.171259	0.015068
NM_199871	0.140519	-0.205515	0.177252	0.234362	-0.490418	-0.351383	-0.460009	-0.185751	-0.087325	-0.111853	0.202302	0.188463	0.153572	0.087325	0.302	-0.15029
NM_131818	0.011209	-0.092655	0.155296	0.362289	-0.454197	-0.474089	-0.452415	-0.17813	-0.27325	-0.011209	0.165224	0.133239	0.030053	0.012045	0.200848	-0.084991
NM_201158	0.115349	-0.12053	0.142861	0.304315	-0.414111	-0.514704	-0.52407	-0.224811	0.100889	-0.160534	0.191799	0.014184	0.0283	-0.062111	0.140553	-0.014184
NM_200492	0.199608	-0.129256	0.198258	0.135928	-0.345639	-0.532512	-0.452514	-0.097249	0.013085	-0.013085	0.359625	0.229548	-0.028499	-0.051004	0.277205	0.07606
NM_001004295	0.245866	-0.146477	0.279849	0.137654	-0.283407	-0.433022	-0.579378	-0.212267	-0.294547	-0.011184	0.011184	0.20764	0.101655	0.132898	0.062455	-0.101232
NM_001045298	0.051534	-0.252754	0.325969	0.269672	-0.136975	-0.356142	-0.631824	-0.051534	-0.103813	-0.143832	0.228491	0.26214	0.086377	0.115271	0.165397	-0.080799
NM_001004665	0.055473	-0.041643	0.097445	-0.053538	-0.218643	-0.589951	-0.706254	-0.063576	-0.130571	0.097949	0.13304	0.105761	0.122782	0.091534	0.041643	-0.058548
NM_001020700	0.041431	-0.165332	0.086282	0.118333	-0.214301	-0.590643	-0.60272	-0.030353	-0.149103	0.062196	0.229382	-0.045602	0.186697	0.118446	0.030353	-0.24479
NM_001030178	0.009837	-0.108611	0.296494	-0.037794	-0.39936	-0.61225	-0.447009	-0.009837	-0.112485	0.084673	0.053394	0.171126	0.122397	0.213392	0.133242	-0.185174
NM_001080563	0.136602	0.007367	-0.017849	0.182643	-0.292023	-0.564456	-0.60264	0.109457	-0.166713	-0.008435	0.045436	0.073141	-0.007367	0.349587	0.103723	-0.016221
XM_682931	0.22505	-0.117357	0.008849	0.193911	-0.321654	-0.526184	-0.669348	0.08602	-0.008849	0.148198	-0.016517	0.057086	-0.08394	0.118794	0.109842	-0.057853
DN894763	-0.098332	-0.027182	0.055377	0.14219	-0.330617	-0.50228	-0.647045	0.162122	0.027182	0.219311	0.11519	-0.088528	-0.163128	0.114062	0.049922	-0.218425
NM_001044974	-0.025614	-0.160149	0.064778	0.227206	-0.194785	-0.520988	-0.666757	-0.006763	0.006763	0.231806	0.125951	-0.049103	0.02066	0.219088	0.040754	-0.204343
NM_214761	0.019599	-0.115138	0.018293	-0.074944	-0.261989	-0.589167	-0.603812	0.12715	0.096527	0.140895	0.21184	-0.018293	-0.11623	0.187245	0.164747	-0.183858
NM_001020554	-0.01131	-0.033042	0.068073	0.20923	-0.299691	-0.600562	-0.466572	-0.041901	0.196271	0.01131	0.170739	0.016309	-0.04642	0.179052	0.142559	-0.397277
NM_001002452	0.19453	0.155034	0.173473	0.162891	-0.178126	-0.480117	-0.712825	-0.176357	0.100661	-0.018306	-0.070579	-0.077067	0.018306	0.035816	0.135171	-0.196865
NM_001177496	0.006163	0.060389	0.271189	0.148641	-0.208762	-0.516994	-0.687178	-0.070166	-0.006163	0.016152	-0.198295	-0.047029	0.079198	0.183971	0.089853	-0.15051
NM_001030207	0.068043	-0.007195	0.086419	0.212224	-0.017195	-0.607546	-0.620347	-0.005084	0.012454	0.107782	-0.0521	-0.023598	0.005084	0.266951	0.25347	-0.194854
GW708444	-0.209563	-0.061366	0.325014	0.342866	-0.072532	-0.5157	-0.559918	0.255753	0.162079	-0.015608	0.015032	0.160437	0.044186	0.06553	-0.015032	-0.141595
NM_200385	-0.025458	-0.179605	0.167428	0.209606	-0.105292	-0.450373	-0.707205	0.239878	-0.051165	0.088489	0.235079	-0.027499	0.025458	-0.114512	0.187207	0.090837
NM_001020580	-0.042693	-0.087683	0.032275	0.326163	-0.329162	-0.390855	-0.770605	0.10993	0.080789	0.078939	0.009367	-0.004955	0.00979	-0.009018	0.004955	-0.054415
NM_001003738	0.013401	-0.185747	-0.103875	0.284165	-0.162575	-0.450523	-0.718325	0.18338	0.130828	0.024096	0.191414	0.077295	-0.036163	-0.100822	0.150981	-0.013401
NM_200401	0.089138	0.013855	0.147233	0.151286	-0.319832	-0.211467	-0.792288	-0.013855	-0.051547	-0.252941	0.246117	0.086912	-0.026437	0.110479	-0.085577	0.131844
NM_001020497	0.025073	-0.147518	0.129911	0.123756	-0.342605	-0.362236	-0.796818	-0.048823	-0.070035	-0.147567	-0.006102	0.056993	0.154647	0.072265	0.019505	0.006102
NM_001089562	0.004524	-0.303682	0.18745	0.078822	-0.439136	-0.218936	-0.705093	-0.004524	0.025075	-0.31036	0.006215	-0.063318	0.096093	0.113692	-0.072384	0.007663
XM_002666540	0.269629	-0.153848	0.070698	0.008708	-0.405657	-0.308332	-0.72919	0.109458	-0.044573	-0.282758	-0.008708	0.034062	0.017814	0.012708	-0.010465	0.107093
NM_001002056	0.021849	0.014643	0.065036	-0.153017	-0.378495	-0.383414	-0.733662	-0.173289	-0.131573	-0.248644	0.057326	0.05103	-0.012973	0.012973	0.12038	0.115143
NM_001079664	0.002749	-0.022907	0.040751	0.185308	-0.702123	-0.104383	-0.621537	-0.002448	0.009564	-0.23395	-0.031511	0.012076	0.056556	-0.113371	0.035502	0.002448
NP9845625	0.039017	0.059094	0.183154	0.200341	-0.644667	-0.303596	-0.583001	-0.149803	-0.01447	-0.175299	0.090626	0.0239	-0.074309	0.072945	-0.020753	0.01447
NM_213482	0.294656	-0.095731	0.209447	0.041629	-0.375329	-0.38865	-0.576124	0.000952	0.245946	0.169981	0.270735	-0.01288	0.199172	-0.158208	-0.000952	-0.083819
NM_001002369	0.001396	-0.001396	0.219004	-0.184796	-0.257581	-0.342192	-0.743614	-0.036492	0.168533	0.139806	0.279153	0.03183	0.156357	-0.030182	0.119296	-0.116913
NM_213242	0.148615	-0.082808	0.143646	-0.094458	-0.090594	-0.463453	-0.648671	-0.053662	0.178435	0.120135	0.337289	0.03883	0.325746	0.136679	-0.03883	-0.083711
NM_001017740	0.035222	-0.040837	0.262517	-0.195794	-0.628226	-0.097835	-0.535391	0.000189	-0.092609	-0.000189	0.134025	0.181548	0.173017	0.202063	0.207736	-0.159814
BC093209	-0.042529	0.075238	0.039079	-0.320913	-0.680674	-0.248844	-0.539627	-0.058287	-0.021173	0.021173	0.139114	0.102898	0.169748	0.04499	0.042666	-0.068462
NM_131682	0.105385	0.044367	0.165462	-0.209112	-0.475201	-0.34401	-0.656474	-0.032451	-0.184863	-0.047377	0.268328	0.063118	0.066886	0.097094	0.032451	-0.110876
NM_131110	-0.003758	0.083246	0.17596	-0.265491	-0.231216	-0.300306	-0.697695	-0.023281	-0.086062	0.003758	0.303969	0.2213	0.007613	0.198803	0.113999	-0.243467
NM_131896	-0.109993	-0.178485	0.139844	0.061766	-0.114297	-0.519622	-0.553468	-0.096764	-0.059611	-0.046059	0.297261	0.289249	0.181748	0.046059	0.310113	0.157749
NM_001007297	-0.180455	-0.216759	-0.046618	-0.075968	-0.277555	-0.547131	-0.378272	-0.12853	0.13278	0.046618	0.204552	0.384501	0.104076	0.270776	0.284008	0.047013
NM_001003838	-0.225632	-0.46962	0.000819	0.055934	-0.420649	-0.469967	-0.485625	0.035675	0.064269	-0.102012	0.176887	0.000938	-0.058552	-0.000819	0.104538	0.174113
NM_001002590	-0.462069	-0.407382	-0.13408	-0.038295	-0.329823	-0.440125	-0.452548	0.011255	0.033139	-0.011255	0.089586	0.125839	0.141926	0.079263	0.160874	0.127581
NM_001025550	-0.320595	-0.269055	-0.071594	-0.062575	-0.415542	-0.369569	-0.400222	0.097982	0.207124	-0.276011	0.094644	0.095895	0.062575	0.341143	0.234246	0.156051
NM_001033721	-0.232719	-0.254134	0.012662	0.027683	-0.291689	-0.55664	-0.56953	0.1001	0.089261	0.099456	-0.095325	0.007677	0.043829	0.335576	-0.007677	-0.097053
NM_001089477	-0.129347	-0.379453	-0.074209	0.038536	-0.2796	-0.533938	-0.654427	-0.012135	0.025488	0.027633	0.02402	0.060021	0.102222	0.068319	0.012135	-0.140529
NM_001007182	-0.366006	-0.262332	-0.000872	0.044038	-0.293017	-0.496601	-0.58343	0.000872	0.106581	0.105409	0.137374	0.020276	0.095374	0.12453	-0.0169	-0.236169
XM_002665116	-0.341725	-0.154277	0.156643	0.05508	-0.284013	-0.535623	-0.558695	0.001123	0.152452	0.133445	0.126598	0.097758	-0.050515	-0.001123	0.087898	-0.274306
NM_001033090	-0.433603	-0.115018	-0.134884	-0.031261	-0.056473	-0.537104	-0.62204	0.116479	0.032111	0.068559	0.132322	0.142678	0.068274	0.031261	0.106007	-0.164143
NM_001020679	-0.337472	-0.315345	-0.233958	-0.237101	-0.466651	-0.340323	-0.436781	0.184866	0.078826	0.134223	0.04548	0.163522	0.143781	0.120413	0.164025	-0.04548
NM_130970	-0.232186	-0.448765	-0.027019	-0.036589	-0.381663	-0.45148	-0.380166	0.048879	0.078895	0.169731	0.027019	0.157235	0.254265	0.199686	0.169308	-0.229212
XM_688793	-0.335544	-0.400431	0.010853	-0.249244	-0.130804	-0.541674	-0.427469	0.057522	0.217753	0.046846	0.172986	0.172243	0.182416	-0.010853	0.13546	-0.085556
NM_212666	-0.418696	-0.095583	0.00268	0.027609	-0.38859	-0.216084	-0.65387	-0.26828	-0.062345	0.122657	0.076727	0.109254	-0.00268	0.257048	0.034273	0.11646
XM_002665838	-0.330303	-0.105824	-0.009217	-0.119357	-0.557379	-0.360637	-0.538778	0.009217	-0.173116	0.016217	0.147334	0.101239	0.021894	0.227399	0.108449	0.090187
NM_001089442	-0.480532	-0.031527	-0.024559	0.048396	-0.455823	-0.407024	-0.479346	-0.011214	0.083556	0.299519	0.048036	-0.088778	0.155414	0.172339	0.011214	0.030752
NM_001076659	-0.30035	-0.018864	-0.266407	0.022198	-0.590161	-0.454852	-0.424128	0.026888	-0.004143	0.099131	0.200819	0.127617	0.133701	0.117487	-0.063444	0.004143
NM_131721	-0.207647	-0.037118	-0.014955	0.111486	-0.467522	-0.227309	-0.710815	0.027195	-0.055048	0.014955	0.185881	0.335638	0.108318	0.015029	0.024464	-0.059945
NM_001007348	-0.170742	-0.076324	-0.218081	0.016898	-0.572447	-0.39427	-0.541272	0.04148	0.185022	0.108839	0.124593	0.088615	0.107114	-0.016898	0.116629	-0.210998
NM_001045011	-0.233201	-0.07765	0.056293	-0.019365	-0.421341	-0.467762	-0.609967	-0.087291	0.019365	0.184278	0.15972	0.081432	0.125486	0.037481	0.090785	-0.261088
NM_001044830	-0.10241	-0.150917	-0.01785	-0.006483	-0.48923	-0.452811	-0.637981	0.065102	0.047527	0.006483	0.167853	0.090341	0.153514	0.029503	0.151801	-0.156896
NM_001044972	-0.134495	-0.027669	-8.7e-05	-0.048829	-0.408714	-0.42948	-0.63202	0.041879	0.145996	0.056326	8.7e-05	0.286295	0.306455	0.039416	0.155352	-0.001858
NM_001077147	-0.022825	-0.11847	0.007949	0.124722	-0.49598	-0.314012	-0.669089	-0.07959	-0.007949	0.070058	0.014394	0.15557	0.236143	0.277488	0.070909	-0.063556
NM_001077756	-0.08025	-0.121723	-0.045935	-0.159708	-0.53919	-0.256869	-0.693046	-0.074734	0.094512	0.045935	0.076452	0.072093	0.105834	0.212665	0.162003	0.061352
NM_201312	0.103778	-0.228619	-0.157282	-0.390676	-0.324969	-0.42452	-0.576847	-0.01293	0.045679	0.229069	0.167111	0.01293	0.087564	-0.136691	0.166236	0.064936
NM_200777	0.098956	-0.108461	-0.344558	-0.223665	-0.357357	-0.458223	-0.505429	0.014567	-0.014567	0.153722	0.193298	0.189184	0.152676	-0.291846	0.027546	0.100573
NM_001002623	0.165184	-0.270202	-0.456944	-0.127711	-0.393079	-0.331137	-0.467474	0.056226	0.192733	0.158028	0.148818	0.2082	0.205853	-0.056226	0.089648	-0.086923
BC107510	-0.098817	-0.376667	-0.38623	-0.098635	-0.406882	-0.407414	-0.403833	0.03178	0.14018	0.218455	0.079376	0.239617	0.162514	-0.030446	0.185662	0.030446
NM_001020557	-0.060427	-0.386659	-0.400711	-0.17764	-0.229925	-0.387806	-0.485262	0.056038	0.046167	0.155667	0.154306	0.19797	0.011967	-0.011967	0.326083	0.129836
NM_001003521	-0.063241	-0.150358	-0.144854	-0.246613	-0.382745	-0.526884	-0.486337	0.063241	0.098365	0.14017	0.156152	0.125717	0.235654	0.134802	0.164258	-0.238269
NM_213359	0.119138	-0.051681	-0.117456	-0.172159	-0.186918	-0.562422	-0.562759	-0.075419	0.105095	0.201864	0.066082	0.051681	0.203692	0.288392	0.094024	-0.271524
NM_001099430	0.010019	-0.17094	-0.045335	-0.034514	-0.344925	-0.492652	-0.480029	-0.066937	0.137656	0.357933	0.198277	0.127316	0.077511	0.295183	0.273891	-0.010019
CT681148	0.019215	-0.171968	-0.114355	-0.230627	-0.300762	-0.361628	-0.50832	0.2692	0.155707	0.281981	0.277542	0.174246	-0.019215	0.197355	0.312728	-0.058607
AY398346	0.088079	-0.107094	0.014866	-0.21023	-0.335883	-0.422952	-0.537774	0.127509	-0.023947	0.278895	0.01263	0.190086	0.32476	-0.01263	0.343441	-0.031028
NM_001082994	-0.087977	0.015354	0.117836	0.170798	-0.105068	-0.499947	-0.680882	-0.36424	0.100684	0.208155	-0.063744	-0.015354	-0.074333	0.145355	0.080403	0.028757
NM_213505	-0.270244	-0.048271	0.172233	0.051969	-0.316149	-0.597152	-0.477372	-0.200228	0.080144	0.250177	-0.119944	0.048271	-0.116486	0.143132	0.170093	0.137988
NM_001020578	0.019432	0.072287	0.200269	0.029594	-0.149822	-0.537894	-0.645775	-0.019432	-0.040182	0.054618	-0.159263	-0.216882	-0.102981	0.337332	0.072139	0.132788
NM_199891	0.047348	0.027297	0.139945	-0.018988	-0.233107	-0.551121	-0.693295	-0.099469	-0.049549	0.08543	-0.280298	-0.01019	0.039501	0.070767	0.01019	0.182608
CT611790	-0.12171	0.107748	0.166667	0.015287	0.020782	-0.3246	-0.805735	0.001587	-0.001587	-0.033816	-0.183211	-0.106511	-0.061275	0.04311	0.10301	0.358156
CT666503	0.14293	0.108683	0.171862	-0.066635	-0.094738	-0.323326	-0.823438	-0.061304	0.090084	0.029925	-0.239226	-0.029925	0.032724	-0.054791	0.075641	0.248051
BC129502	-0.186161	0.072168	0.137825	-0.062029	-0.205672	-0.492074	-0.636352	-0.114529	-0.026633	0.049428	0.074098	-0.23708	0.212493	0.026633	0.282881	0.209905
NM_001045360	-0.07943	0.012783	0.291959	0.015402	-0.190542	-0.48046	-0.563105	0.015057	0.018311	-0.069302	-0.018048	-0.20583	-0.012783	0.14519	0.195343	0.46514
NM_199633	0.136821	0.086102	0.169419	0.007895	-0.320653	-0.732631	-0.260431	-0.125434	-0.012323	0.009288	-0.323152	-0.044753	0.183563	-0.007895	0.238692	0.156773
NM_001020623	0.16282	-0.156514	0.11929	0.033642	-0.189494	-0.73899	-0.330872	-0.079758	0.128885	0.186838	-0.03723	-0.033642	-0.099163	0.157692	0.277654	0.26448
CN014428	-0.007453	-0.03675	0.026305	0.135962	-0.375766	-0.607605	-0.370785	0.038887	0.007453	0.051811	-0.195238	0.215736	-0.216193	-0.108287	0.130227	0.408919
XM_002667211	-0.138882	0.028948	0.178908	-0.001934	-0.179372	-0.738603	-0.331542	-0.004039	-0.021085	0.208316	0.116836	0.297834	-0.067018	0.001934	0.195285	0.267187
NM_001079987	0.33153	-0.20975	0.294836	-0.012449	-0.603434	-0.332843	-0.347695	0.184044	0.12405	0.181791	-0.25519	-0.102477	0.060716	-0.030777	0.021914	0.012449
NM_205759	0.309013	-0.175029	0.073801	-0.202042	-0.603457	-0.372439	-0.301629	-0.021033	0.209983	0.257945	0.045186	-0.280069	0.021033	-0.17754	0.083853	0.056676
NM_131085	0.114933	0.001051	-0.000645	-0.279244	-0.797282	-0.345507	-0.309223	0.06165	-0.071446	-0.028637	0.001734	-0.111603	0.105552	0.000645	0.140692	0.070989
NM_001080599	-0.108402	0.068367	-0.076118	-0.111324	-0.597171	-0.563888	-0.245378	0.21108	0.217243	0.022193	0.090628	0.209517	0.201033	-0.178658	0.115831	-0.022193
NM_001077276	-0.18981	0.050684	-0.122031	-0.200268	-0.664534	-0.540374	-0.288454	0.04825	-0.005597	0.008236	0.118794	0.025476	0.005597	-0.230857	0.088953	0.105654
NM_001076564	-0.012891	0.012364	0.023383	-0.330452	-0.660396	-0.573	-0.218723	0.076814	0.085738	0.184981	-0.102797	0.067619	0.079524	-0.083693	0.039417	-0.012364
NM_213372	0.135276	-0.006678	0.058496	-0.112793	-0.72482	-0.431739	-0.308958	0.347932	0.141742	0.021775	0.006678	-0.007267	-0.061317	0.083516	-0.072789	0.02329
BC151933	0.065929	0.004848	0.094824	-0.129386	-0.624609	-0.618732	-0.192912	0.224744	0.178719	0.103409	0.012825	-0.043426	-0.230089	-0.023613	-0.004848	0.104882
XM_003199751	0.021444	0.158459	-0.216173	-0.375356	-0.492918	-0.607008	-0.124225	0.117487	0.181166	0.166899	-0.021444	-0.17638	0.043908	0.022062	-0.22468	0.031673
NM_200437	-0.147047	0.08676	0.008099	0.075289	-0.642451	-0.492219	-0.348314	-0.134979	0.05534	-0.093554	0.165512	0.105624	0.32903	-0.008099	0.108225	-0.012108
NM_001044927	-0.147374	0.128633	0.122641	0.08285	-0.753193	-0.395209	-0.131358	-0.098323	-0.021262	-0.185611	0.021262	0.178265	0.163429	-0.028915	0.207469	0.227366
NM_001005400	0.086066	0.219976	0.235631	-0.038615	-0.66436	-0.384585	-0.354455	-0.133519	-0.060723	-0.106844	0.041959	0.00721	0.10879	-0.00721	0.299345	0.189826
NM_212604	0.026433	0.115093	0.173242	-0.051079	-0.668993	-0.515034	-0.409519	-0.152094	-0.070305	-0.081486	-0.00901	0.018188	0.045741	0.00901	0.18149	0.051722
NM_001044791	-0.014939	-0.193335	-0.056615	0.245826	-0.573686	-0.398395	-0.398674	0.095419	-0.017699	0.139989	0.014939	0.122787	0.367487	0.205783	0.126517	-0.119469
NM_001037422	-0.179719	-0.089931	0.10356	0.083233	-0.720782	-0.364429	-0.355708	0.11347	-0.034402	0.232277	-0.100388	0.034402	0.177935	-0.068329	0.19317	0.1009
NM_001126409	0.003886	-0.058092	0.095662	0.277651	-0.697512	-0.460219	-0.260702	-0.110498	-0.026048	0.130612	-0.02099	-0.003886	0.202943	0.046047	0.243097	0.10617
NM_001024819	0.158892	0.036747	-0.090119	-0.036747	-0.566239	-0.386169	-0.558367	-0.041978	0.177261	-0.109639	-0.037069	0.218593	0.152111	0.092341	0.087884	0.220578
NM_001045347	0.059285	0.001788	-0.100628	-0.001788	-0.622579	-0.259323	-0.425781	0.190647	-0.047229	-0.211594	0.077691	0.306224	0.351166	-0.177555	0.033568	0.105273
XM_678559	0.132453	-0.128643	-0.142917	-0.032489	-0.571941	-0.400019	-0.294358	0.40924	-0.100637	0.032489	-0.195919	0.108389	0.090665	0.276578	0.200574	0.130033
DN892697	-0.118052	0.014591	-0.268027	-0.059147	-0.653071	-0.304734	-0.45897	0.210062	0.031306	0.279457	-0.021043	0.069864	0.020603	-0.014591	0.035697	0.223738
BC155645	-0.150336	-0.03251	-0.350225	-0.120683	-0.463894	-0.280254	-0.428025	0.129897	0.090654	0.385438	-0.025045	0.144501	0.099238	0.383249	0.098278	0.025045
XM_001334773	-0.201638	0.008373	-0.293909	0.018919	-0.441493	-0.362386	-0.486659	0.238504	0.014164	0.358075	-0.309677	0.026774	0.099935	0.122086	-0.008373	-0.050731
NM_001256249	0.016346	0.063276	-0.372956	-0.024845	-0.52692	-0.325422	-0.380294	0.293896	0.274601	0.227399	0.017371	-0.016346	-0.214884	0.115011	0.114212	-0.203326
TC415256	0.179091	0.172845	-0.173457	-0.134943	-0.489899	-0.348594	-0.601298	-0.00086	-0.052633	0.113304	0.00086	0.10808	0.046208	0.059448	0.365666	-0.002006
XM_001919547	-0.140655	0.310702	-0.272528	-0.121692	-0.489457	-0.287153	-0.607503	0.003446	0.148354	0.08394	0.079024	-0.053766	0.116291	-0.003446	0.195905	0.115753
NM_180968	-0.238005	-0.183604	0.031257	-0.081888	-0.164989	-0.201601	-0.786075	0.138963	0.345953	0.105965	-0.143157	-0.009309	0.184321	0.009309	0.028848	0.102399
NM_001002591	-0.044616	-0.072977	0.00255	0.13497	-0.044694	-0.032756	-0.949692	0.113302	0.15099	0.119603	0.003865	-0.050123	0.10047	0.034132	-0.00255	-0.075775
NM_001077387	0.004056	-0.100359	-0.004056	-0.167587	-0.281098	-0.099192	-0.817588	0.063294	0.045414	0.033525	-0.218538	-0.020141	0.198622	0.197681	0.198845	0.176297
NM_001161590	-0.15351	-0.034999	0.029548	0.153372	-0.116824	-0.291321	-0.59791	0.252467	0.277548	0.215098	0.152454	-0.177906	0.43687	0.213299	-0.125076	-0.029548
NM_001080635	-0.223065	-0.01622	0.15854	-0.222767	-0.038275	-0.220696	-0.700474	0.147897	0.210681	0.183614	-0.006444	0.119357	0.207517	0.398227	-0.135769	0.006444
NM_131625	-0.01429	-0.102747	0.227633	-0.211447	-0.02968	-0.327097	-0.697878	0.17697	0.190106	0.345512	-0.324248	0.015668	0.071187	-0.01055	0.01055	0.017211
NM_131516	-0.074033	-0.308465	-0.029435	-0.316618	0.065744	-0.408486	-0.611179	0.141001	-0.086506	0.299693	-0.121128	0.029435	0.19961	0.070847	0.160553	0.22399
NM_131188	-0.015303	-0.17998	0.158726	-0.382393	-0.054306	-0.454985	-0.612384	0.113042	0.12867	0.339805	0.013941	-0.013941	0.136763	-0.139589	0.07809	0.146634
NM_152887	-0.219025	-0.172394	0.0923	-0.271356	-0.215688	-0.22179	-0.641612	0.408907	0.150224	0.317169	0.027973	0.007552	0.179667	-0.080915	0.051812	-0.007552
NM_001076620	-0.159846	-0.094163	0.326504	-0.202084	-0.056097	-0.252412	-0.616378	0.440025	0.179003	0.281595	-0.019807	-0.028289	0.059177	0.17702	0.173138	0.019807
NM_213397	-0.083547	0.048919	-0.11198	-0.183894	0.213248	-0.370654	-0.692639	0.121731	0.119983	0.081618	-0.254894	0.016443	-0.016443	0.394267	0.136004	-0.079572
NM_001204169	-0.051338	0.063681	-0.214045	-0.026716	-0.01119	-0.369603	-0.67739	0.320864	0.082429	0.281965	-0.082232	0.153547	0.01119	0.306221	0.137118	-0.137485
NM_001128675	-0.12784	0.060149	-0.238047	-0.002887	0.002887	-0.435932	-0.721987	-0.019982	0.166551	-0.07985	0.052681	0.004519	-0.096719	0.369391	0.102903	0.135467
NM_001256747	-0.3829	-0.16026	-0.004509	0.004509	0.093455	-0.436797	-0.42832	-0.037113	0.036297	0.128886	-0.022976	-0.265874	0.050565	0.486488	0.297156	0.163178
NM_001076733	-0.187114	-0.015202	0.168414	-0.052444	-0.260114	-0.4164	-0.483347	-0.01027	0.030221	0.105063	-0.162186	0.01027	0.132818	0.565483	0.231833	0.171306
NM_001006036	0.062348	0.08095	-0.053843	0.257763	-0.104094	-0.293855	-0.714272	0.446076	-0.009176	0.009176	0.103911	0.109984	-0.215611	-0.121974	-0.069803	0.156731
BI889407	-0.119837	0.076855	-0.16304	0.094046	-0.197508	-0.471201	-0.603036	0.432509	0.002587	0.12519	-0.002587	0.024918	0.03776	-0.013584	-0.091677	0.325926
XM_687364	-0.027592	-0.037902	-0.249643	-0.092788	0.028599	-0.277245	-0.734935	0.221125	0.027592	0.081514	-0.385892	0.065005	0.080195	0.03026	-0.23522	0.192209
NM_205720	0.035191	0.207616	0.236687	0.000766	-0.424228	-0.387731	-0.286172	0.328895	0.372758	-0.094628	-0.102773	-0.121623	0.024793	-0.000766	0.251501	-0.377014
NM_001077784	0.113366	0.00699	0.370264	0.261186	-0.337925	-0.47041	-0.325326	0.143304	0.157287	-0.00699	-0.104715	-0.050925	0.148813	-0.117021	0.185199	-0.459836
NM_199952	0.105296	-0.076858	0.238156	-0.125758	-0.528435	-0.301481	-0.30309	0.132203	0.104635	0.104896	-0.198468	0.076858	0.260152	-0.126615	0.442479	-0.290261
XM_695225	-0.127291	0.135241	0.233853	-0.036095	-0.322068	-0.395769	-0.418305	0.00804	0.169044	0.041666	-0.372968	-0.00804	0.291973	0.141049	0.266982	-0.358062
NM_001005770	0.194327	0.21712	0.262536	-0.044468	-0.607982	-0.263536	-0.238566	0.309171	0.015736	0.275727	-0.037909	-0.171103	0.054717	-0.015736	0.152298	-0.34522
NM_200880	0.139516	0.047237	0.148735	-0.065302	-0.542974	-0.478239	-0.226608	0.210386	-0.07724	0.371342	-0.347942	0.00137	0.116888	0.118925	-0.00137	-0.200092
NM_131669	-0.015504	0.108296	0.178	-0.086997	-0.778228	-0.284632	-0.169938	0.177243	0.022572	0.239333	-0.276272	0.015504	0.111615	-0.038731	0.097464	-0.209804
NM_001006021	0.065361	-0.218828	0.213261	0.014447	-0.467969	-0.525519	-0.190546	0.072705	0.33176	0.188828	-0.096216	-0.002783	0.002783	-0.228304	0.112796	-0.381517
TC418335	-0.010982	-0.085158	0.250931	0.210192	-0.587444	-0.317005	-0.423235	0.022162	-0.007396	0.150408	-0.149098	0.007396	0.04741	0.025825	0.164142	-0.430649
NM_200520	0.00159	-0.071694	0.165918	0.154829	-0.561202	-0.554996	-0.438187	-0.00159	0.160707	0.134873	-0.13564	0.131781	0.039499	0.005921	-0.074134	-0.203727
NM_001045036	-0.016541	0.016541	0.26995	0.137715	-0.468804	-0.376686	-0.509764	0.155098	0.119636	0.135083	-0.24651	0.121149	0.14775	-0.160609	-0.029993	-0.324808
NM_001034971	0.057972	-0.028519	0.234132	0.196314	-0.638067	-0.279482	-0.287253	0.020645	0.046026	0.334055	-0.061679	0.26771	0.010751	-0.25928	-0.010751	-0.278651
NM_001030118	-0.012627	-0.206226	0.149605	-0.108025	-0.626192	-0.259807	-0.254087	0.274061	0.293593	0.357157	-0.299172	0.069893	0.064713	0.033633	0.012627	-0.10173
NM_001044324	-0.082388	-0.051359	0.305223	0.051359	-0.596539	-0.180278	-0.299668	0.211223	0.180931	0.196037	-0.364606	0.258679	0.264835	-0.135573	0.070656	-0.08644
XM_696267	-0.037553	-0.036902	0.195313	0.224745	-0.576388	-0.381161	-0.171118	0.288521	0.209723	0.226035	-0.335933	0.086665	0.21132	-0.159136	0.036902	-0.17821
NM_200547	-0.127303	0.07754	-0.032084	0.145976	-0.462573	-0.101121	-0.433988	0.225187	0.186166	0.173839	-0.236958	0.289684	0.032084	-0.24335	0.217975	-0.423655
NM_001144795	-0.195029	0.12337	0.066637	0.074667	-0.624126	-0.087823	-0.410484	-0.008725	0.081021	0.133113	0.008725	-0.029632	0.099473	-0.166037	0.269094	-0.485588
NM_213533	0.030469	-0.102178	0.305338	0.097291	-0.587917	-0.085675	-0.567703	0.234522	-0.112548	0.058263	-0.030469	0.172151	0.235463	-0.155154	0.133449	-0.108214
NM_212725	-0.285329	0.111805	0.096514	-0.046689	-0.587184	-0.297758	-0.403881	0.24487	-0.114956	0.041874	0.031229	0.226981	0.164501	-0.031229	0.272215	-0.261659
NM_001030000	0.011742	-0.258796	0.214668	0.215176	-0.511149	-0.261124	-0.467047	0.191514	-0.096019	-0.011742	-0.438623	0.022411	0.037468	0.167157	0.090621	-0.128171
NM_212710	-0.091629	-0.101382	0.162907	0.133264	-0.441923	-0.421833	-0.448596	0.279927	0.116999	0.063301	-0.417171	-0.024462	0.03509	0.024462	0.226883	-0.196366
AB032265	-0.052122	-0.069536	0.259261	0.232419	-0.503696	-0.297769	-0.453744	0.35464	0.007806	0.208858	-0.156409	-0.007806	0.197587	0.262174	0.128579	-0.068319
NM_200976	-0.057469	-0.013215	0.266534	0.282718	-0.333255	-0.011801	-0.529744	0.360405	0.011801	0.147404	-0.309111	0.211815	0.183645	0.261645	-0.123448	-0.210069
NM_001014324	-0.12072	0.016225	0.003481	-0.003481	-0.348657	-0.237798	-0.564161	0.180966	0.151801	0.197168	-0.510642	0.158735	0.311719	-0.049812	0.08676	-0.030908
XM_688768	-0.145366	-0.085407	0.015242	-0.015242	-0.112127	-0.480255	-0.484546	0.114487	0.19829	0.108695	-0.473488	0.317629	0.301219	0.047794	0.019459	-0.101946
NM_001033731	-0.134843	-0.014149	0.183949	0.014149	-0.046053	-0.196037	-0.558386	0.356513	0.178651	0.208792	-0.485316	0.037088	0.184957	0.165	-0.022507	-0.306227
NM_212729	0.015141	-0.057331	0.115724	0.082142	-0.261054	-0.239129	-0.532938	0.225363	0.270948	-0.02601	-0.639078	-0.015141	0.128626	0.08757	0.075021	-0.06018
NM_200327	0.116439	-0.070182	0.008403	0.128492	-0.238523	-0.257014	-0.291855	0.32262	0.369489	0.237168	-0.328845	-0.008403	0.251894	-0.026365	0.147623	-0.515563
NM_001114447	0.034757	-0.363487	0.00142	0.125159	-0.253968	-0.368518	-0.38542	0.208528	0.258397	0.046652	-0.391583	-0.019525	0.022044	0.320352	-0.00142	-0.364537
NM_001002696	0.169956	0.118956	0.470766	0.307066	-0.339133	-0.454033	-0.412696	-0.192075	0.185006	-0.02757	0.098888	-0.174775	-0.090952	0.0878	0.02757	-0.143643
BC115255	0.123853	0.193609	0.286245	0.252138	-0.399086	-0.571907	-0.465952	-0.127575	0.059903	0.081508	0.055331	-0.072805	-0.114575	0.180078	-0.121326	-0.055331
NM_001105113	0.165488	0.101476	0.23765	0.260238	-0.574546	-0.476086	-0.438814	0.132386	0.046449	-0.019263	0.042698	-0.0324	-0.143069	-0.025837	0.019263	-0.210622
NM_001003453	0.276082	-0.032696	0.300204	0.266524	-0.348119	-0.502123	-0.443524	0.053401	0.009512	0.290011	0.163679	-0.077258	-0.141914	-0.105692	-0.009512	0.200787
NM_001020824	0.045025	-0.086019	0.373203	0.165887	-0.474395	-0.657033	-0.339222	-0.041741	0.12238	0.156738	-0.012806	0.022186	-0.040135	-0.049148	0.076345	0.012806
NM_001110402	-0.011656	-0.049071	0.428704	0.47874	-0.470511	-0.397045	-0.368644	0.011656	0.197649	-0.059911	0.013845	-0.061884	-0.029527	0.052638	0.107543	0.086794
NM_001005978	-0.011554	-0.147587	0.294565	0.366993	-0.502244	-0.368845	-0.349043	0.057566	0.188897	-0.270349	0.049009	0.011554	-0.084501	0.309462	-0.097462	0.13957
BC088382	0.029619	-0.167161	0.210179	0.114825	-0.600853	-0.172506	-0.648813	0.149767	-0.011835	0.097761	0.011835	-0.165727	-0.110807	0.127205	0.037381	-0.111752
BC090171	0.106125	-0.035514	0.311272	0.34398	-0.447903	-0.216101	-0.594839	0.050915	0.035514	0.090305	-0.125873	-0.054546	-0.128348	0.20888	-0.048644	0.278957
XM_680985	0.035565	-0.024996	0.255999	0.147006	-0.651747	-0.259492	-0.555408	-0.043224	0.024996	0.094498	-0.111872	-0.07944	0.069672	0.096833	-0.026315	0.25535
NM_212897	0.2979	0.060626	0.493745	0.430815	-0.258331	-0.267266	-0.454076	0.04662	0.004606	-0.041683	-0.314429	-0.003134	0.003134	-0.157768	-0.014154	0.07704
NM_213144	0.018824	0.014764	0.42149	0.423975	-0.332066	-0.363801	-0.370062	0.134812	0.040553	-0.177008	-0.317271	-0.014764	-0.185535	0.088885	-0.067325	0.252126
NM_001020519	0.181148	0.132281	0.267024	0.19381	-0.428578	-0.340981	-0.323837	0.126725	0.033828	0.166658	-0.411098	-0.387167	-0.193109	-0.175587	0.053492	-0.033828
NM_199876	0.038169	0.009307	0.281586	0.08401	-0.324013	-0.362259	-0.444986	0.192036	0.1419	0.183144	-0.556613	-0.260902	-0.085356	-0.009307	0.027246	-0.036347
BC122359	0.047333	0.113811	0.184762	0.110471	-0.472045	-0.411439	-0.404468	0.20302	0.199447	0.138297	-0.230111	-0.300806	-0.325684	-0.047333	0.154746	-0.083356
NM_001115125	0.058758	0.042494	0.21233	0.155767	-0.444177	-0.449624	-0.278784	0.166301	0.147619	0.189754	-0.157822	-0.361768	-0.410827	-0.042494	0.132964	-0.136813
NM_001013471	-0.067968	0.048709	0.158887	0.06739	-0.248004	-0.586932	-0.526685	0.114238	0.139593	0.123877	-0.005792	-0.425479	-0.179687	0.026811	0.005792	-0.133572
NM_001083548	0.104558	-0.069537	0.181169	0.306099	-0.238443	-0.456022	-0.480245	0.115319	0.125826	0.063931	-0.063931	-0.36837	-0.290421	0.081691	0.131664	-0.284452
XM_001342341	0.115951	0.19369	-0.101936	0.390582	-0.331634	-0.30513	-0.325284	0.101936	0.251937	0.122775	-0.330666	-0.142292	-0.264284	0.147316	0.310418	-0.266023
TC402621	-0.066516	0.113321	0.217066	0.280452	-0.376252	-0.135908	-0.39636	0.149991	0.247282	0.24743	-0.424176	-0.233586	-0.208964	0.129542	0.066516	-0.30919
NM_001040094	0.137663	-0.033435	0.110565	0.097246	-0.555108	-0.519604	-0.490363	0.006093	0.022548	-0.107699	-0.262817	-0.194429	0.096657	0.052421	0.092265	-0.006093
NM_170761	-0.050611	0.07059	0.116199	0.196462	-0.63506	-0.434641	-0.335446	0.014217	0.16751	0.098719	-0.228421	-0.251377	-0.095298	0.239482	0.124938	-0.014217
NM_001020678	0.214793	0.013724	-0.045006	-0.013724	-0.38282	-0.370465	-0.628579	0.192733	0.215839	0.073195	-0.14045	-0.193746	0.115264	0.129354	0.297089	-0.088997
NM_001109715	0.136247	0.07008	-0.07017	0.199591	-0.55329	-0.430404	-0.504222	0.032247	0.165309	0.045381	-0.032247	-0.248337	-0.059998	0.141854	0.227697	-0.132064
XM_693091	0.201567	0.122405	-0.162167	0.028634	-0.500514	-0.406345	-0.502261	-0.028634	0.161364	0.061597	-0.041808	-0.406721	-0.052682	0.128925	0.160266	0.08043
NM_212575	-0.090853	0.02372	0.235665	0.021366	-0.303729	-0.414729	-0.421235	0.104945	0.29156	0.081771	-0.455189	-0.021366	-0.35169	0.035205	0.164528	-0.176473
NM_212944	0.067863	0.05571	0.478557	-0.087094	-0.348374	-0.46008	-0.277347	0.169115	-0.011384	0.055991	-0.498656	0.107731	-0.15107	0.011384	0.066797	-0.161825
NM_001077378	-0.000625	0.000625	0.214129	-0.101855	-0.351967	-0.318747	-0.336952	0.293214	0.419977	0.331056	-0.139159	0.224957	-0.34554	0.065385	0.063393	-0.187458
NM_001017737	-0.037161	0.164907	0.153346	-0.107832	-0.468351	-0.530729	-0.226589	0.308302	0.312901	0.250473	-0.171925	0.204258	-0.142069	0.158883	0.037161	-0.100659
NM_001079981	0.09369	0.026774	0.176353	0.244988	-0.540292	-0.399247	-0.242013	0.272603	0.209283	0.374081	-0.056328	-0.165641	-0.214577	-0.214271	0.090401	-0.026774
NM_201486	0.054549	-0.055583	0.202107	0.195015	-0.482406	-0.576312	-0.152417	0.261899	0.261012	0.346679	-0.219461	0.005652	-0.134228	-0.055026	0.028255	-0.005652
NM_001017888	0.032433	-0.021341	0.106994	0.253981	-0.337244	-0.599691	-0.243243	0.252895	0.23032	0.272977	0.021341	-0.034586	-0.351145	-0.185447	0.03675	-0.194406
NM_001002048	0.299707	0.049717	0.329853	0.212974	-0.446897	-0.366899	-0.161699	0.224781	0.391162	0.303461	0.104328	-0.091045	-0.049717	-0.262804	-0.061302	-0.05452
DQ017630	0.314698	0.014224	0.222056	0.066304	-0.413174	-0.427069	-0.150515	0.33525	0.367192	0.20332	-0.040908	0.139581	-0.014224	-0.171733	-0.069952	-0.356367
NM_001013270	0.082238	-0.021441	0.549879	0.305289	-0.567361	-0.415417	-0.082584	0.175956	0.021441	0.140036	-0.148033	-0.079752	-0.071589	0.069505	0.052398	-0.062556
NM_199662	-0.02487	-0.078225	0.3524	0.164156	-0.617318	-0.367408	-0.064555	0.212506	0.231694	0.36903	-0.045936	-0.257111	0.02487	0.026011	0.11602	-0.062414
XM_682578	0.014214	0.017788	0.41671	0.162563	-0.746324	-0.359267	-0.02262	0.066197	0.07705	0.069821	0.083199	-0.082412	-0.029706	-0.278042	-0.07433	-0.014214
NM_001193542	0.167948	0.048431	0.393642	0.042352	-0.176956	-0.701391	-0.414668	0.171787	-0.010968	-0.059388	-0.129349	-0.021325	0.036207	-0.249752	0.057761	0.010968
NM_001006014	-0.004809	-0.194188	0.330991	0.151245	-0.055111	-0.489008	-0.558575	0.011436	0.038678	0.124628	-0.195819	0.014643	0.128323	-0.272661	0.004809	-0.359323
NM_001001822	0.000878	-0.154421	0.351319	0.029316	-0.276222	-0.607596	-0.385773	-0.000878	0.040692	0.123531	-0.309048	-0.04174	0.015961	0.01055	0.125966	-0.356616
NM_200907	0.074047	0.254482	0.542001	-0.040911	-0.078355	-0.548222	-0.411726	0.155647	0.078999	0.208873	0.090857	-0.190297	-0.140892	-0.107386	0.040911	-0.080578
NM_198922	0.3022	0.057634	0.448309	0.053472	-0.015705	-0.42825	-0.349923	0.244544	0.015705	0.216404	-0.135235	-0.244846	-0.146215	-0.056103	0.360917	-0.235621
NM_001003555	-0.510274	0.005754	-0.005754	0.065231	-0.196462	-0.719025	-0.108196	0.185235	0.229815	0.201005	0.069062	-0.114624	-0.134431	0.020619	0.049848	-0.039724
BC115337	-0.271746	0.036014	0.01634	-0.103536	-0.342616	-0.786635	-0.23113	0.010606	0.154154	0.196785	0.081845	-0.015976	-0.071723	0.222545	0.004688	-0.004688
NM_201073	-0.257031	0.018238	-0.063358	0.149971	-0.121955	-0.721347	-0.038759	0.378325	0.356889	0.259939	-0.090508	-0.01487	0.086732	0.079359	0.01487	-0.099285
NM_212567	-0.172347	0.117171	-0.188717	0.24778	-0.259358	-0.720971	-0.122508	0.223183	0.276898	0.27801	-0.063745	-0.027678	-0.095484	0.11936	0.157327	0.027678
NM_001082849	-0.124452	0.106097	-0.173837	0.188691	-0.182327	-0.852576	-0.199602	0.139988	0.156397	0.144517	-0.083769	0.06351	-0.114769	0.040705	0.122407	-0.040705
NM_212669	-0.167534	0.057994	-0.176483	-0.128599	0.098155	-0.749265	-0.446438	0.176711	0.139891	0.091371	-0.017224	0.017224	-0.063073	0.259591	-0.136571	0.028104
NM_001003471	-0.258092	-0.085193	-0.068055	0.03245	0.014881	-0.770396	-0.426617	0.159861	0.021795	-0.016238	0.035951	-0.221245	-0.014881	0.227319	0.054897	0.115182
XM_685301	-0.293527	-0.047018	0.05438	0.030445	0.122619	-0.713384	-0.308298	0.100435	0.216631	0.153245	-0.030445	0.103281	-0.359016	0.207178	-0.126274	-0.094306
NM_001002455	-0.43369	-0.053105	0.014285	-0.056533	-0.207672	-0.423676	-0.437472	0.146665	0.199004	0.195664	0.078772	0.082568	-0.014285	0.305092	0.014895	-0.430993
AI331619	-0.274607	0.043143	-0.140991	-0.143915	-0.103571	-0.374451	-0.567832	0.178628	0.188548	0.16193	-0.02164	0.107077	0.02164	0.216976	0.035917	-0.504297
NM_199603	-0.262534	-0.236269	-0.017098	-0.053537	0.017098	-0.352994	-0.584366	0.387038	0.148808	0.11772	0.038458	0.14021	0.057096	0.180347	-0.064382	-0.398554
XM_688512	-0.099239	0.254486	-0.156535	0.120315	-0.19168	-0.495722	-0.517992	0.268996	0.266312	0.205115	-0.066298	0.035485	0.071222	0.199877	-0.035485	-0.313562
EH501024	-0.002664	0.148866	-0.091814	-0.015622	-0.1136	-0.464976	-0.43501	0.235223	0.338557	0.306401	0.002664	0.019924	0.169884	0.223124	-0.155075	-0.42882
NM_207048	-0.188541	-0.065405	0.081406	-0.032036	-0.266283	-0.807435	-0.171273	0.18155	0.184808	0.191587	-0.177885	0.08061	0.076405	0.032036	0.089229	-0.208669
GO943055	-0.095825	-0.084361	0.071383	0.026349	-0.426826	-0.789455	-0.203643	0.019173	0.103025	0.072695	-0.095317	0.080026	0.099492	0.130152	-0.019173	-0.268439
NM_198818	-0.185551	-0.068236	0.079703	0.010017	-0.297168	-0.684734	-0.410937	0.290844	0.181759	0.189224	-0.006602	0.006602	0.027873	0.241983	-0.076563	-0.098534
NM_212868	-0.132004	-0.019119	0.181576	0.095881	-0.317732	-0.69196	-0.40805	0.165342	0.106484	0.0689	0.083117	-0.024243	-0.037753	0.310021	0.019119	-0.212029
CO356168	-0.154128	-0.067601	0.043035	-0.043035	-0.070897	-0.798443	-0.385955	0.187763	0.275933	0.055246	0.064482	0.069963	-0.061572	0.130125	0.058847	-0.169664
NM_001199994	-0.205422	-0.014438	0.059086	0.070189	-0.107752	-0.762025	-0.292096	0.190027	0.225166	0.26854	0.014438	0.056219	-0.030689	0.179681	-0.036509	-0.273331
NM_212749	-0.177133	0.023088	-0.003454	-0.112562	-0.276453	-0.723942	-0.403421	0.241951	0.089375	0.125478	-0.097655	0.003454	0.013994	0.038153	0.143255	-0.279547
BC093211	-0.059207	-0.013333	0.160089	-0.124054	-0.353394	-0.665362	-0.540607	0.068799	0.048774	0.157013	0.031667	0.019213	0.013333	0.041803	-0.032191	-0.243621
NM_001030115	-0.233693	0.06575	0.061104	0.164493	-0.235272	-0.629348	-0.494462	0.113504	0.000905	0.07255	-0.000905	0.014286	0.178671	-0.050066	-0.009988	-0.401829
NM_131797	-0.446411	0.000202	-0.006462	0.019999	-0.29093	-0.622284	-0.298449	0.031733	0.011027	0.07811	0.005965	-0.037255	0.024732	-0.000202	0.010028	-0.479543
NM_001013495	-0.250773	0.003636	0.097696	-0.003636	-0.243659	-0.678716	-0.206689	-0.021349	0.073914	0.092083	0.068441	0.07622	0.14511	-0.003657	0.024069	-0.564141
NM_213358	-0.125475	-0.136328	-0.053942	0.04188	-0.141257	-0.564435	-0.453004	0.092969	0.045929	0.049178	0.00675	0.189687	0.127351	0.116724	-0.00675	-0.581521
XM_002665722	-0.030209	0.006626	0.094215	-0.006626	-0.160474	-0.691984	-0.487503	0.059443	0.134502	-0.030622	-0.157615	0.074832	0.105052	0.142226	0.040382	-0.402457
XM_001342541	-0.083746	0.044549	0.057692	0.082188	-0.044813	-0.610726	-0.351322	0.005578	0.132513	0.049553	-0.06466	0.020968	-0.149516	0.13	-0.005578	-0.646949
NM_001126387	0.060295	-0.124954	-0.022838	0.032646	-0.121288	-0.648443	-0.48218	0.131221	0.063707	0.022838	0.093289	0.127386	-0.038497	0.457136	-0.109658	-0.205589
NM_182968	-0.224116	-0.072786	-0.108365	0.028823	0.003093	-0.623611	-0.547427	0.047886	0.197201	0.079345	0.096227	0.005923	-0.003093	0.246843	-0.14342	-0.324102
XM_691681	-0.098811	0.019962	-0.019962	0.286825	-0.173309	-0.699064	-0.443979	-0.114749	0.197616	0.091097	0.183121	0.04774	0.170422	0.190008	-0.103257	-0.13852
NM_001081554	-0.388462	0.015571	0.052032	0.278536	-0.394985	-0.341712	-0.390614	0.361632	-0.000869	0.241604	0.000869	-0.1181	0.20262	0.063307	-0.151237	-0.268648
NM_131729	-0.368632	-0.144648	0.060709	-0.292796	-0.336109	-0.259907	-0.365664	0.341653	0.335485	0.229017	-0.003954	0.137542	0.215309	0.207014	-0.22283	0.003954
NM_213473	-0.383779	-0.046251	0.050499	-0.200664	-0.366963	-0.360472	-0.378562	0.339399	0.190741	0.170534	0.106502	0.046251	0.102225	0.127795	-0.281539	-0.315697
NM_182942	-0.232044	0.114508	0.093543	-0.045244	-0.465072	-0.371707	-0.466998	0.225339	0.259555	0.311954	-0.031703	0.162091	0.031703	0.256088	-0.038618	-0.197188
NM_001128672	-0.207163	0.123469	-0.094427	0.009826	-0.495297	-0.205738	-0.600246	0.297808	0.173534	0.22491	0.11891	0.120836	-0.009826	0.154956	-0.241657	-0.065175
NM_131003	-0.424213	-0.103434	0.147583	-0.088414	-0.410748	-0.077421	-0.203571	0.304384	0.140307	0.231337	0.094654	0.016567	0.043115	0.169072	-0.016567	-0.598158
NM_207637	-0.128006	-0.024772	-0.125813	0.042103	-0.484109	-0.236293	-0.309504	0.14996	0.161226	0.141495	0.087474	0.024772	0.107176	0.460964	-0.081544	-0.521554
NM_194424	-0.469884	-0.026946	-0.114023	0.05227	-0.466674	-0.475094	-0.20281	0.105221	0.136773	0.263297	-0.003615	0.044697	0.087062	0.17666	0.003615	-0.371756
NM_001114741	-0.354222	-0.002266	0.002266	-0.208873	-0.436542	-0.481473	-0.254248	0.145679	0.11959	0.07108	-0.340999	0.050403	0.125676	0.051713	0.114794	-0.390919
NM_001130777	-0.272437	0.223886	0.207031	0.145481	-0.102048	-0.582442	-0.258303	0.006465	0.411835	-0.036475	-0.085448	0.255577	0.153611	-0.029161	0.3566	-0.006465
NM_131862	-0.02416	0.056383	0.142471	0.632902	-0.098524	-0.647464	-0.246839	-0.112056	-0.064922	0.164289	0.169203	-0.015797	0.014695	0.065988	0.089999	-0.014695
NM_131044	-0.234071	0.06905	-0.113792	0.425099	-0.370135	-0.478233	-0.498602	-0.123034	-0.012823	0.095291	0.102	0.012823	0.032163	-0.222658	0.10016	0.192041
XM_001920739	-0.092771	0.082328	0.00058	0.323034	-0.505104	-0.694384	-0.167908	-0.104231	0.017694	-0.221245	0.191446	0.049436	0.050068	-0.012313	-0.00058	0.11354
AF013752	-0.42879	0.185907	0.28836	0.290103	-0.426411	-0.365497	-0.395677	0.165532	-0.150205	-0.035667	0.121026	-0.059961	0.161574	0.023533	0.213545	-0.023533
NM_001005603	-0.427531	-0.099135	0.183658	0.12825	-0.476239	-0.434479	-0.464792	0.046971	-0.079224	-0.274233	0.13761	0.008977	0.017123	0.037519	0.145322	-0.008977
BC133834	-0.409476	-0.075171	0.123527	0.061782	-0.494699	-0.47139	-0.490055	0.020777	-0.025641	-0.224684	0.057567	0.162932	0.081819	0.072299	0.082026	-0.020777
NM_001017607	-0.469135	0.070702	0.118593	-0.027761	-0.288312	-0.435973	-0.426668	-0.061014	0.125966	-0.510773	0.044991	0.010455	0.110673	0.083924	0.053136	-0.010455
NM_001045214	-0.26873	0.120373	0.293604	0.263235	-0.153835	-0.686402	-0.293142	-0.087016	0.012647	-0.169854	0.185263	0.113652	0.200634	-0.012647	0.229	-0.019422
NM_205674	-0.152189	0.066256	0.075225	0.058397	-0.26248	-0.849725	-0.332191	-0.001505	-0.020418	-0.010147	-0.01034	0.00237	0.070151	0.207227	0.116615	0.001505
XM_002667046	-0.210206	0.109255	0.082565	0.046125	-0.145943	-0.802295	-0.495997	-0.102471	-0.060795	0.007467	0.058157	-0.007467	0.05082	-0.015007	0.034611	0.047393
XM_002666523	-0.390882	0.137732	0.072573	0.113278	-0.111255	-0.723775	-0.457275	0.128047	0.042708	-0.022082	0.003182	-0.003182	0.011879	0.206859	-0.029013	-0.04809
EH475578	-0.055312	0.075532	0.23656	0.214543	-0.124716	-0.687485	-0.571005	-0.022786	-0.014838	-0.062489	0.014838	0.169364	-0.051602	0.147	0.037821	0.125533
BC085650	-0.350591	0.191007	0.214527	0.145351	-0.364763	-0.307852	-0.332002	0.035895	-0.335942	-0.343626	0.045904	-0.035895	-0.320509	0.049257	0.134294	0.27676
CA473166	-0.230096	0.116685	0.208644	0.086573	-0.299945	-0.560301	-0.284406	-0.117276	-0.174846	-0.017247	-0.272394	0.036856	0.017247	0.226267	0.147842	0.451766
NM_001002306	-0.206104	0.164905	0.056525	0.099726	-0.474402	-0.43704	-0.244282	0.148478	-0.326009	-0.188958	-0.227247	-0.056525	0.21379	0.173332	0.268247	0.273636
NM_001145603	-0.379674	0.167261	0.105361	0.104634	-0.51091	-0.282651	-0.504588	0.016837	-0.252656	-0.123811	-0.133652	-0.016837	0.044257	0.021852	0.211572	0.255928
DQ400973	-0.283759	0.140873	0.202844	0.164747	-0.398543	-0.266461	-0.381351	0.110752	-0.118007	0.068858	-0.377023	0.162915	-0.156341	-0.068858	0.148508	0.453016
NM_001008584	-0.358535	-0.310386	0.015263	0.160396	-0.279643	-0.315534	-0.36138	0.107185	-0.120449	-0.015263	-0.358843	0.044977	0.252393	0.312333	0.327183	0.124386
NM_001002113	-0.285924	-0.092817	0.228751	0.059624	-0.483929	-0.288436	-0.340593	-0.056766	-0.030925	0.030925	-0.411567	0.076903	0.349613	0.168655	0.26011	0.146957
NM_212621	-0.262931	-0.004741	0.199464	-0.037631	-0.43546	-0.293216	-0.406364	0.135431	0.062214	-0.011074	-0.547359	0.078287	0.190489	0.13613	0.004741	0.256913
NM_001089523	-0.46325	-0.038046	-0.151067	0.080216	-0.443958	-0.409925	-0.193897	0.183223	0.138774	0.016624	-0.121134	-0.016624	0.107507	0.219189	0.253969	0.399757
CN024664	-0.142714	-0.033822	0.078661	-0.011825	-0.368463	-0.600856	-0.146575	0.248916	0.035623	0.230128	0.011825	-0.098988	-0.036021	0.078469	0.298538	0.480811
NM_001009985	-0.42579	-0.102128	0.045392	0.012425	-0.398331	-0.579735	-0.365706	-0.012425	0.11251	-0.017539	-0.204096	0.034494	0.115046	0.117261	0.238546	0.194167
NM_173259	-0.302747	-0.048752	0.230155	-0.049777	-0.35677	-0.711043	-0.283292	0.212089	0.03863	-0.010308	-0.098416	0.025756	0.195229	0.156149	0.133659	0.010308
NM_001130400	-0.1102	-0.160234	0.044968	-0.089164	-0.462668	-0.690583	-0.031821	0.064059	-0.013331	0.013331	-0.014412	0.133187	0.251596	0.212821	0.201674	0.297588
EF616482	-0.51846	0.164637	0.029556	0.007928	-0.526697	-0.282738	-0.513198	-0.007928	0.026273	-0.034547	0.07477	0.145967	-0.04036	-0.153651	0.025196	0.166489
NM_131354	-0.216169	0.17951	-0.016446	0.160699	-0.625752	-0.398276	-0.403519	-0.01617	-0.104739	0.01617	0.049872	0.178723	0.16451	0.085926	-0.031771	0.317106
BC134121	-0.274955	0.151535	0.218054	-0.042179	-0.449057	-0.198473	-0.603232	0.157844	0.119057	0.15618	-0.224615	0.042179	0.180986	-0.217059	-0.079726	0.212691
NM_001002400	-0.324025	0.280557	0.215006	-0.04096	-0.529345	-0.229151	-0.398723	0.171033	0.112619	0.162461	0.04096	0.056291	-0.071008	-0.310184	-0.225863	0.226381
NM_200434	-0.509007	0.00913	0.073122	0.084334	-0.322646	-0.362356	-0.504279	0.159631	0.003497	0.253159	-0.37847	-0.003497	0.061972	0.021157	-0.014291	-0.036638
NM_001042720	-0.281741	0.130262	0.025386	0.014106	-0.429359	-0.514646	-0.566721	0.16597	-0.113845	0.005945	-0.291803	0.021434	-0.052402	0.055078	-0.005945	0.021522
NM_001080572	-0.00865	0.027907	0.004831	0.043505	-0.476959	-0.365514	-0.644497	0.052119	-0.085251	-0.042366	-0.427454	0.105003	-0.004831	0.089208	0.064501	0.055683
BC056513	-0.079519	0.34508	0.054649	0.053595	-0.314922	-0.462653	-0.637596	-0.021263	0.077355	-0.087182	-0.208065	0.100566	0.155432	-0.233337	0.021263	0.049871
NM_131676	0.144418	-0.006605	-0.025737	0.066372	-0.0947	-0.519914	-0.654451	0.184971	0.07203	0.115938	0.080115	0.006605	-0.343281	0.244308	-0.071909	-0.156343
CB361990	-0.009191	-0.115412	0.009191	-0.054766	-0.048507	-0.553125	-0.584868	0.122386	0.117923	0.058727	0.01521	0.012687	-0.531683	0.051667	0.054058	-0.11017
NM_001006661	0.008563	0.071904	0.092569	-0.206449	-0.043401	-0.485413	-0.494482	0.305332	0.138083	0.229369	-0.167356	-0.197929	-0.473624	0.040912	0.058217	-0.008563
NM_001013353	-0.119118	-0.106113	0.275683	0.005383	-0.224117	-0.460791	-0.503479	0.243667	0.166975	-0.173747	0.099837	-0.005383	-0.415704	0.170347	0.064387	0.221498
NM_199761	0.101037	-0.072333	0.169289	0.052883	-0.380478	-0.453632	-0.444398	0.36588	-0.137603	0.080566	-0.028093	-0.315896	-0.245826	0.188069	0.028093	0.220471
NM_212886	0.011896	-0.019779	0.0955	0.189017	-0.358122	-0.400032	-0.567995	0.136068	0.037509	0.082472	0.138131	-0.264515	-0.459868	0.094238	-0.086332	-0.011896
XM_685028	0.13511	0.088377	0.020505	0.093695	-0.355347	-0.675202	-0.137553	0.018109	0.404834	0.011739	0.187238	-0.192933	-0.299578	-0.011739	-0.186307	-0.049123
NM_001012481	0.003702	-0.003702	0.37479	0.258413	-0.323338	-0.44691	-0.309198	-0.085611	0.419027	0.174504	0.196214	-0.29087	-0.144584	0.118509	-0.114507	0.091206
NM_001126429	0.140908	0.144705	0.029679	-0.073685	-0.389897	-0.51488	-0.3251	-0.201565	0.30361	-0.070088	0.291587	0.13492	-0.105741	0.418002	-0.029679	0.04848
XM_695734	-0.020406	0.134746	-0.07574	0.099085	-0.439085	-0.315564	-0.489618	-0.147511	0.392458	0.1335	0.16873	0.159862	-0.300482	0.026681	-0.307768	0.020406
TC389608	-0.107537	0.078177	0.133345	0.210543	-0.468016	-0.476938	-0.335274	-0.033496	0.2376	0.033496	0.264791	0.135118	-0.415748	0.15022	-0.131599	-0.0387
NM_201209	-0.394472	0.235661	0.057025	0.07326	-0.31201	-0.594219	-0.427423	-0.129052	0.087612	0.011666	-0.011666	-0.029614	-0.254276	0.206099	0.107222	0.054693
NM_001013521	-0.291677	0.194804	0.121657	0.146826	-0.491309	-0.432767	-0.473649	-0.109503	0.074561	0.203329	0.142498	-0.067559	-0.302976	0.073537	-0.05761	0.05761
NM_001128545	-0.310314	0.062677	-0.06457	0.110562	-0.522502	-0.484596	-0.360536	0.038472	-0.007135	0.060898	0.007135	-0.071193	-0.447661	0.13343	0.070477	0.109666
XM_001343513	-0.327041	0.398958	0.122572	0.123655	-0.330565	-0.293271	-0.339423	-0.338675	0.166529	0.180568	-0.106097	0.012421	-0.241578	0.093038	-0.012421	0.373435
NM_212946	0.108057	0.006922	0.225894	-0.115465	-0.368221	-0.103911	-0.657715	0.306788	-0.222638	0.019448	-0.114908	0.310252	-0.134372	-0.006922	0.264574	0.057563
NM_001002681	0.214103	-0.004095	0.4101	-0.022592	-0.265432	-0.244655	-0.615419	0.203665	-0.166092	0.03778	0.004095	0.201395	-0.102584	-0.077726	0.164498	0.348865
NM_001089535	0.128951	0.092753	0.438154	-0.001939	-0.04883	-0.173311	-0.722279	-0.088502	-0.257924	-0.201591	0.014578	0.107189	0.001939	-0.088721	0.190631	0.24034
NM_131507	-0.007575	0.132199	0.121551	0.169118	-0.223167	-0.224247	-0.681101	-0.012064	-0.263509	-0.152142	0.031093	-0.004186	0.138956	0.004186	0.268665	0.435752
XM_680391	0.062966	-0.162127	0.485008	-0.045433	-0.396313	-0.192248	-0.385075	0.045433	-0.422528	-0.129228	0.113128	0.061375	0.076781	-0.364571	0.18256	0.064439
NM_001006098	0.449462	-0.091429	0.318438	0.099426	-0.387976	-0.280218	-0.46667	0.352747	-0.016852	-0.052663	0.143041	-0.231186	0.016852	-0.152606	0.044139	0.067765
NM_205647	0.170869	-0.005548	0.220676	0.173571	-0.452871	-0.318948	-0.536163	0.255475	-0.22942	0.055016	0.002754	-0.002754	-0.052547	-0.332893	0.225652	0.110532
NM_001163798	0.275164	-0.07903	0.240527	-0.022198	-0.260675	-0.251328	-0.73712	0.093624	0.056366	0.036438	0.226513	0.022198	-0.309974	-0.110922	0.078504	-0.074894
NM_001003610	0.056928	-0.043459	0.191332	-0.266625	-0.34453	-0.21934	-0.596901	0.148653	0.448515	0.014099	0.102332	-0.014099	-0.126487	-0.107562	0.199467	0.250168
NM_001079702	0.232161	0.180694	-0.006061	-0.376036	-0.460928	-0.164686	-0.566	0.231365	-0.023572	0.033761	0.168107	-0.057027	0.017783	-0.094164	0.006061	0.340767
NM_001005774	-0.139862	-0.265496	0.088907	-0.618993	-0.388482	-0.367608	-0.404034	0.158978	0.0069	0.133864	0.031577	-0.080454	-0.0069	0.115397	0.02881	0.06849
NM_001024461	-0.099018	-0.203419	0.050931	-0.628389	-0.100425	-0.407883	-0.417279	0.124285	0.108785	-0.076887	0.100824	-0.050931	0.133822	0.075634	0.161786	0.324065
NM_001126387	-0.297487	0.027911	-0.219327	-0.419029	-0.351148	-0.429316	-0.410391	0.102389	0.063649	0.091032	0.094073	0.173232	-0.277606	0.061049	-0.027911	0.260277
BC083212	-0.497045	-0.111419	-0.094284	-0.430246	-0.19129	-0.03565	-0.491357	0.113865	0.170537	0.240423	0.03565	0.195784	-0.112619	0.089326	0.06301	0.321171
NM_001033742	0.064916	0.056559	0.060506	-0.460015	-0.253276	-0.643757	-0.286205	0.021653	0.203498	-0.021653	0.213012	0.022929	-0.182583	0.069597	-0.196611	-0.22747
NM_001111242	0.041077	-0.007407	0.139554	-0.525653	-0.410464	-0.397926	-0.521487	-0.131052	0.007407	0.099667	0.148301	0.091072	-0.100909	0.128003	-0.136661	0.031664
NM_200715	-0.008576	0.198684	0.264356	0.30944	-0.252896	-0.06714	-0.752745	0.000747	0.077786	0.078803	-0.278233	0.11753	0.015942	-0.166579	-0.000747	-0.168028
NM_200756	-0.130533	0.005798	0.27449	0.281305	-0.149104	-0.358561	-0.794615	-0.062559	0.066169	0.071901	-0.005798	0.027548	0.069341	-0.121092	0.050603	-0.099767
NM_001006104	0.094288	0.03061	0.050709	0.435142	-0.099273	0.038891	-0.787438	0.034196	0.003504	-0.167709	-0.069293	0.163863	-0.003504	-0.077402	-0.175054	-0.263094
NM_001017717	0.019888	0.15003	0.121249	0.142849	0.012502	0.065079	-0.568957	-0.012502	-0.095898	-0.213231	-0.515175	0.063883	-0.013184	0.121664	-0.128659	-0.507985
NM_001256203	-0.181187	0.250032	0.151417	0.050756	-0.283768	-0.046961	-0.478478	0.026162	-0.026162	0.075424	-0.631154	0.06952	0.179316	-0.273758	0.081199	-0.208672
XM_680213	-0.033479	0.033479	0.315632	0.119826	-0.242782	-0.334683	-0.365338	-0.400924	-0.253637	0.049539	-0.475853	0.099703	0.160902	0.109866	0.15291	-0.232602
NM_194393	0.226288	0.206749	0.269626	0.011312	-0.267345	-0.301397	-0.282965	0.250652	0.357722	0.116247	-0.327205	-0.315424	-0.011312	0.077923	-0.309052	-0.27976
BC142879	0.315491	0.309976	0.249649	-0.133416	-0.216055	-0.210555	-0.217061	0.377529	0.395027	0.355304	-0.224198	-0.217002	0.095335	-0.216274	0.063615	-0.063615
NM_212704	0.085695	0.016594	0.554515	0.119258	-0.236811	-0.081841	-0.07977	0.192598	0.401538	0.225712	-0.464907	-0.265608	-0.113164	-0.016594	0.181807	-0.13942
NM_199515	0.057307	0.347951	0.253997	0.253841	-0.281094	-0.108458	-0.109379	-0.183467	0.242216	0.41213	-0.546394	0.032428	-0.127974	0.243493	-0.073893	-0.032428
NM_213013	0.264518	0.227793	0.301276	0.210292	-0.45859	-0.141553	-0.136985	-0.091382	0.320001	0.318528	-0.481627	0.166805	-0.040199	0.040199	-0.047747	-0.128577
NM_173238	0.014476	0.101024	0.548686	0.152075	-0.540219	0.003859	-0.292618	-0.022449	0.315983	0.288034	-0.215351	-0.071727	-0.003859	-0.101851	0.075274	-0.192446
BC122120	-0.027452	0.027452	0.297097	0.17162	-0.675268	-0.121967	-0.363967	-0.267912	0.179214	0.183605	-0.191037	0.113833	-0.193832	0.02982	0.178934	-0.141079
NM_001045390	0.061674	0.168497	0.17822	0.154863	-0.206715	-0.482308	-0.149316	-0.152273	-0.032015	0.297965	-0.506617	0.032015	0.137597	0.126704	-0.426035	-0.165041
NM_001077793	0.205254	-0.036096	0.235944	0.162094	-0.059147	-0.319234	-0.052091	0.036096	0.341973	0.306479	-0.560187	-0.113729	0.251064	-0.175806	-0.362219	0.049365
XR_117834	0.053724	-0.000483	0.03677	0.212325	-0.484515	-0.150335	0.000483	0.057716	0.065191	-0.168132	-0.429336	0.108695	0.33279	-0.446829	-0.383681	-0.060945
NM_200881	0.073933	0.231584	0.328322	-0.02004	-0.372179	-0.193343	-0.231497	0.187766	0.283584	0.241327	-0.386066	0.02004	0.356065	-0.325375	-0.17602	-0.12735
NM_200665	0.020696	0.048815	0.457004	-0.04639	-0.223869	-0.193944	-0.337687	0.297177	0.216056	0.317512	-0.505739	0.034079	0.088607	-0.287741	-0.020696	-0.024574
CT674719	-0.013069	0.013069	0.241947	0.120544	-0.26212	-0.343768	-0.411613	0.21238	0.25049	0.175218	-0.405692	-0.018646	0.279606	-0.422352	-0.065953	0.076717
NM_001030068	0.189752	-0.039926	0.354124	0.101545	-0.250622	-0.096206	-0.130996	0.377033	0.126725	0.056253	-0.359597	0.039926	0.320733	-0.219515	-0.422911	-0.339508
NM_001030068	0.088517	-0.078502	0.292812	0.096057	-0.274976	-0.264186	-0.461233	0.252829	0.139583	0.082407	-0.192591	0.078502	0.295678	-0.318755	-0.266903	-0.373062
NM_182857	0.010233	0.433099	0.295856	0.096951	-0.307424	-0.570434	-0.07935	-0.210211	0.010822	0.056545	-0.010233	-0.122655	-0.097305	-0.127988	0.380609	0.236272
XM_001343600	0.128518	0.399979	0.175701	0.062683	-0.016075	-0.531508	-0.293784	0.016075	-0.228697	0.041706	-0.178382	-0.067025	-0.060584	-0.490466	0.091164	0.276554
NM_001020688	0.217923	0.018964	0.317305	-0.018964	-0.418951	-0.467821	-0.359579	-0.110842	0.119933	0.023413	-0.478141	0.047986	0.033639	-0.190257	-0.027295	0.176693
NM_001025545	0.035271	-0.006655	0.064361	0.037169	-0.552589	-0.466952	-0.256975	0.003629	0.096484	0.041739	-0.605779	0.037682	0.037786	-0.106829	-0.106988	-0.003629
NM_199613	0.097805	-0.066564	0.136741	0.074094	-0.299908	-0.415581	-0.465287	-0.301738	0.361498	0.096779	-0.374845	0.047127	-0.047127	-0.240494	0.051041	0.214908
NM_001044826	-0.066303	-0.0363	0.255379	0.291462	-0.26852	-0.541513	-0.502781	0.005873	0.256071	0.061331	-0.27902	0.018065	0.084558	-0.098674	-0.005873	0.248037
NM_001006037	0.430811	0.097904	0.042245	0.215366	-0.251512	-0.24933	-0.563752	0.247104	-0.031208	-0.117567	-0.423013	0.019481	0.160068	-0.019481	0.151211	-0.096783
NM_001110477	0.243647	0.208577	0.171457	-0.02293	-0.412392	-0.181526	-0.599277	0.137837	0.224623	-0.129806	-0.417674	0.02293	-0.038177	-0.179894	0.053514	0.084221
NM_001020699	0.345224	0.080561	0.220861	0.196082	-0.169534	-0.345674	-0.008056	-0.268559	-0.023494	0.008056	-0.439678	0.031221	0.109366	-0.49757	0.268098	-0.200897
BC111449	0.275565	0.061573	0.077423	0.013427	-0.393534	-0.528682	-0.04314	-0.039359	-0.00454	0.037661	-0.515996	0.17143	0.00454	-0.359126	0.214485	-0.065109
NM_001128712	0.008045	0.00251	0.102266	0.002562	-0.387154	-0.346741	-0.129953	-0.050027	0.093007	0.013506	-0.460794	-0.00251	0.038854	-0.635792	0.240105	-0.124076
CK700246	-0.079598	0.043726	0.060166	0.191103	-0.326135	-0.313933	-0.32617	0.124255	0.050721	-0.165123	-0.341579	-0.043726	0.179165	-0.328727	0.542609	0.204587
NM_001110026	0.039425	0.252786	0.234503	-0.039425	-0.418364	-0.351026	-0.384628	0.144439	-0.18172	0.117525	-0.207543	-0.385367	0.221597	-0.099583	0.304784	0.143589
XM_001336834	0.025301	0.06128	0.149945	0.036446	-0.394988	-0.267208	-0.237478	0.024945	-0.255679	0.113978	-0.648535	-0.18655	0.156464	-0.093446	0.346067	-0.024945
NM_001135573	0.215536	-0.019386	0.127848	0.352071	-0.607484	-0.03425	-0.235696	0.15924	0.34948	0.152428	-0.257384	0.017231	-0.017231	-0.296774	-0.163071	0.186741
NM_001100060	0.495111	0.042514	0.132369	0.137328	-0.49387	-0.042514	-0.163338	-0.092137	0.390646	-0.134276	-0.112067	0.155527	0.158464	-0.138685	-0.172164	0.392972
TC420901	0.249178	0.061027	0.076033	0.241405	-0.505965	0.012467	-0.226757	-0.182649	-0.157875	0.009843	-0.228089	-0.009843	0.029143	-0.427048	-0.455473	0.247741
CT626186	0.228601	0.192685	0.155504	0.004748	-0.416851	-0.071022	-0.397936	-0.320938	0.028499	0.198667	-0.354439	-0.004748	0.077321	-0.305309	-0.154209	0.396666
NM_200278	0.492852	-0.059181	0.22492	0.223358	-0.103431	-0.295416	-0.327281	0.401929	0.289521	0.368919	-0.13945	0.05229	0.154486	-0.117915	-0.062294	-0.05229
NM_001008589	0.209827	-0.016941	0.23225	0.1768	-0.092257	-0.441629	-0.553235	0.264038	0.288162	0.319708	-0.122939	-0.137109	0.034834	-0.264298	-0.025248	0.016941
NM_001076668	0.378479	-0.068383	0.071378	0.465162	-0.093021	-0.229239	-0.554955	0.000427	0.204906	0.386288	0.023163	-0.000427	-0.203364	-0.14306	0.056112	-0.068675
NM_001161377	0.217912	0.030444	0.020276	0.234254	-0.021323	-0.213287	-0.450817	0.140307	0.329787	0.277673	-0.020276	-0.062636	-0.34642	-0.547265	0.113079	-0.070316
NM_001007390	0.140499	-0.022058	-0.083913	0.386837	-0.218339	-0.32358	-0.388934	0.022058	0.4774	0.36918	0.22349	0.117967	0.156839	-0.136467	-0.107614	-0.189963
BC117616	0.019157	0.015206	-0.016336	0.449316	-0.238104	-0.522	-0.254092	0.012411	0.424827	0.135895	0.255323	-0.041819	0.006477	-0.18375	-0.321907	-0.006477
XM_002660622	0.197237	-0.04796	0.072349	0.139982	-0.103548	-0.578046	-0.569829	-0.145047	0.113742	0.19509	0.098388	0.028834	-0.028834	-0.193352	-0.35005	0.145274
NM_173276	0.218399	0.309062	-0.141326	0.334078	-0.161643	-0.178811	-0.011386	-0.131331	0.279521	0.441301	0.423776	0.211247	0.011386	-0.175925	-0.244122	-0.24891
XM_001333204	0.404825	0.349797	0.011296	0.129406	-0.153235	-0.259592	-0.293416	-0.011296	0.114304	0.44907	0.363049	-0.264854	-0.120055	0.116909	-0.262622	-0.077864
TC411913	0.037974	0.160668	0.081256	0.318661	-0.279571	-0.28615	-0.297282	-0.037974	0.184697	0.394397	0.32298	-0.072246	-0.165947	0.086852	-0.379478	-0.369396
NM_200451	0.156431	-0.154923	0.003346	0.121972	-0.124068	-0.132301	-0.37588	0.385923	0.280297	0.475128	0.396795	-0.003346	-0.225173	0.16394	-0.16079	-0.219814
NM_001075104	-0.083203	-0.217737	-0.130847	0.235676	0.140276	-0.007604	-0.483719	0.184463	0.309438	0.548886	0.330217	0.007604	-0.015038	0.266765	-0.061115	-0.063275
NM_213639	-0.247959	-0.040611	0.260717	0.236686	0.116117	0.001331	-0.157246	0.316408	0.270117	0.590872	0.313335	-0.358871	-0.017418	-0.001331	-0.054741	-0.148951
NM_205749	0.039119	-0.262943	-0.31617	0.158885	0.087371	-0.232708	-0.064721	0.05713	0.340579	0.448607	0.253939	-0.12003	-0.039119	-0.31256	-0.368545	0.322023
NM_001045409	0.088514	-0.11897	0.144699	0.290296	0.211349	-0.066827	-0.231371	0.027791	0.224922	0.400816	0.347774	-0.247931	-0.305494	-0.362338	-0.387705	-0.027791
NM_131772	-0.071558	-0.371744	0.039685	0.297058	-0.000267	-0.360175	0.000267	0.372987	0.384915	0.20498	0.199329	-0.34515	0.193033	-0.085737	-0.319711	-0.046455
NM_001122849	0.285953	-0.013708	-0.269495	0.144479	0.119001	-0.055607	-0.18741	0.427031	0.416863	0.374681	0.008711	-0.332233	0.141691	-0.276586	-0.261805	-0.008711
NM_199530	0.083852	0.01445	0.215099	0.261647	-0.387841	-0.043006	-0.374913	0.094161	-0.01445	0.475007	-0.062514	-0.281944	-0.131808	0.076445	-0.176908	0.461067
NM_200920	0.120371	0.009085	0.066498	0.211848	-0.565612	-0.267656	-0.16656	-0.083527	-0.009085	0.283052	-0.219121	-0.321841	0.108193	0.16351	-0.14857	0.466412
A_15_P106956	0.116602	0.073269	0.059599	0.257056	-0.471676	-0.322982	-0.295256	-0.010241	0.268613	0.000389	0.338872	-0.235059	-0.095032	-0.383129	-0.000389	0.315074
NM_001007053	0.209647	0.032463	0.202534	-0.071224	-0.352503	-0.09832	-0.378001	0.244711	0.281065	0.263524	0.246478	-0.419812	-0.173849	-0.057177	-0.032463	0.39016
NM_001004117	0.266457	-0.082376	0.019192	0.080554	-0.450446	-0.322947	-0.393536	0.196699	0.229386	0.224734	0.286724	-0.280885	-0.019192	-0.050373	-0.078078	0.375988
NM_001039805	0.174284	0.159882	0.403332	0.334386	-0.437709	-0.128024	-0.463914	-0.04244	0.10715	-0.024051	0.182349	-0.096467	-0.103996	0.014875	-0.014875	0.422731
XM_001920421	-0.034071	-0.069527	0.39606	0.289772	-0.576455	-0.143821	-0.213613	0.200915	0.235867	0.22566	0.230543	-0.14717	-0.055909	-0.014476	0.014476	0.359557
NM_001002478	0.285701	-0.26254	0.385526	0.147064	-0.14101	-0.234866	-0.524066	0.337279	0.2411	0.257339	-0.04147	-0.108602	-0.175854	0.04147	-0.100142	0.187622
NM_001017600	0.145783	-0.102197	0.057754	0.187066	-0.120522	-0.17656	-0.77138	0.155505	0.283425	0.204358	-0.239724	-0.248419	-0.114194	-0.016007	0.016007	0.101203
NM_001002319	0.125169	-0.065917	0.206963	0.103965	-0.204291	-0.223025	-0.381303	0.287909	0.228446	0.252056	-0.190874	-0.462418	-0.447034	0.065917	-0.111998	0.154517
NM_001003572	0.043188	0.048583	0.160541	0.183571	-0.278691	-0.333335	-0.525105	0.290016	0.092688	0.08533	-0.043188	-0.290995	-0.44878	-0.092107	-0.118368	0.247718
NM_001002058	0.045731	0.013863	0.237134	0.091304	-0.27618	-0.264131	-0.550612	0.316634	0.134785	0.105976	-0.3455	-0.283717	-0.298302	-0.013863	-0.096023	0.236677
NM_001034178	0.002306	0.030522	0.230471	0.195914	-0.350605	-0.261623	-0.512507	0.221453	0.171695	0.169113	-0.361379	-0.275881	-0.320268	-0.002306	-0.06362	0.18188
NM_200084	0.13746	-0.014246	0.20534	0.161679	-0.207348	-0.260425	-0.632988	0.250749	0.192234	0.197608	-0.099365	-0.249388	-0.179103	-0.018399	0.014246	0.396918
NM_212594	0.094704	-0.0204	0.240262	0.0204	-0.196734	-0.391119	-0.504122	0.213105	0.213588	0.114024	-0.168296	-0.440023	-0.222569	0.026215	-0.072242	0.324399
NM_201092	0.064207	-0.093544	0.124595	-0.003489	-0.1392	-0.364666	-0.622526	0.306288	0.255656	0.191259	-0.287422	-0.249311	-0.210776	0.003489	0.037145	0.212969
NM_131594	0.145607	-0.003538	0.346213	0.003538	-0.173183	-0.355415	-0.355194	0.387098	0.247229	0.207909	-0.31131	-0.372511	-0.240607	-0.108144	0.053244	0.118921
NM_001256190	0.145969	-0.092151	0.356489	0.010881	-0.289753	-0.28633	-0.374032	0.401191	0.28196	0.311958	-0.267077	-0.285972	-0.099253	-0.010881	0.041838	0.185886
NM_001002435	0.214989	0.024766	0.164881	-0.182929	-0.054191	-0.280728	-0.446479	0.176209	0.156765	0.131897	-0.108102	-0.476257	-0.353383	-0.024766	0.136754	0.394596
BC046031	-0.013224	-0.116936	0.106963	0.013224	-0.301712	-0.19878	-0.480694	0.354644	0.152026	0.153929	-0.218602	-0.370264	-0.169134	0.14049	0.096623	0.444729
NM_001033106	-0.0285	0.02188	0.254406	0.174214	-0.432495	-0.216436	-0.38065	0.317847	0.195173	0.211397	-0.239985	-0.222838	-0.188271	0.066221	-0.02188	0.439861
NM_200497	-0.143483	0.017093	0.153001	0.087621	-0.40255	-0.224769	-0.456404	0.31112	0.173383	0.055035	-0.30034	-0.346841	-0.167572	0.166222	-0.017093	0.361621
NM_212767	-0.12854	0.003782	0.283713	0.162255	-0.374723	-0.259373	-0.345727	0.286887	0.14961	0.110289	-0.365164	-0.375502	-0.109058	0.119234	-0.003782	0.363461
NM_201015	-0.148629	0.025286	0.230073	0.127466	-0.462305	-0.243169	-0.458052	0.061184	0.040924	0.046799	-0.464732	-0.233735	-0.089018	0.328623	-0.025286	0.175064
NM_001113618	-0.153484	0.040062	0.226726	0.018811	-0.475805	-0.13936	-0.475258	0.036014	-0.002885	0.002885	-0.419046	-0.353759	-0.145484	0.076706	0.025942	0.348735
NM_001029962	-0.050717	0.115584	0.242786	0.050717	-0.336766	-0.079764	-0.407366	0.158364	0.163779	0.126158	-0.556232	-0.229911	-0.129076	0.193375	-0.053707	0.387065
NM_131630	-0.134012	0.061957	0.177852	0.196371	-0.293753	-0.248743	-0.570696	0.072062	0.175559	0.030177	-0.375058	-0.231517	-0.173502	0.275784	-0.030177	0.309657
NM_001076629	-0.119455	0.123819	0.300866	0.182812	-0.277063	-0.202686	-0.476627	0.134086	0.084419	-0.028118	-0.432707	-0.212608	-0.053455	0.212882	0.028118	0.440613
NM_212703	-0.020825	0.148744	0.160904	0.116872	-0.197655	-0.147361	-0.465228	0.020825	0.136549	-0.044035	-0.423061	-0.206055	-0.218953	0.208087	0.025673	0.571239
XM_687264	-0.018309	0.127803	0.127011	-0.068755	-0.24897	-0.157527	-0.517741	0.324308	0.047622	0.147474	-0.33436	-0.20518	-0.343473	0.346358	0.018309	0.293691
NM_001076763	-0.000288	0.270015	0.127461	0.143888	-0.473147	-0.146603	-0.494952	0.176244	0.003707	0.060047	-0.047412	-0.321971	-0.174267	-0.008713	0.000288	0.478293
NM_199661	0.015837	0.114824	0.125468	0.141644	-0.300308	-0.242443	-0.571506	0.026917	0.007238	-0.059941	0.079469	-0.307843	-0.264374	-0.007238	-0.069991	0.543028
NM_200809	0.007448	0.131177	0.118716	0.073535	-0.265312	-0.23799	-0.409604	0.113603	-0.003536	0.003536	-0.18729	-0.446398	-0.458054	-0.027726	0.07327	0.452991
NM_001100034	0.002958	-0.038974	0.181385	0.203595	-0.319081	-0.201778	-0.448429	0.071731	0.03205	0.033651	-0.198134	-0.307011	-0.246569	-0.002958	0.080452	0.610254
NM_001080647	-0.029	0.170653	0.0841	-0.000693	-0.338034	-0.217866	-0.656415	0.136147	0.000693	0.114616	-0.020949	-0.416736	-0.050584	0.092041	0.202817	0.335268
NM_198821	-0.06133	0.09239	0.098354	0.17222	-0.281018	-0.314065	-0.736899	0.00044	0.009369	0.004755	-0.15895	-0.295899	-0.157635	0.144789	-0.00044	0.262673
NM_206829	-0.007546	0.058277	0.118807	0.007546	-0.278191	-0.151635	-0.423399	0.144099	0.095828	0.033064	-0.114138	-0.512761	-0.189365	0.04624	-0.332698	0.497038
TC385392	-0.280004	-0.012946	0.096442	0.012946	-0.440704	-0.389268	-0.423206	0.075904	0.087088	0.02797	0.084935	-0.33556	-0.196658	0.066621	-0.215544	0.404468
NM_001123053	-0.19574	-0.142548	0.183238	-0.296163	-0.33172	-0.266426	-0.321935	0.139703	0.118866	0.253953	0.022756	0.018194	-0.018194	-0.227567	0.057873	0.61722
NM_200113	0.019166	-0.025684	0.048381	-0.072179	-0.612011	-0.169542	-0.451659	0.281818	0.289217	0.001091	0.118693	-0.001091	-0.123187	-0.25411	0.004465	0.35665
NM_201466	0.156583	-0.007778	0.120428	-0.158091	-0.461114	-0.360235	-0.470482	0.338911	0.153871	0.18282	0.007778	-0.115996	-0.133158	-0.141119	0.027639	0.385086
NM_213384	0.111439	0.076254	0.199102	-0.269437	-0.367548	-0.32719	-0.218664	0.326693	0.152833	0.104732	-0.013112	-0.126916	-0.318376	-0.217173	0.013112	0.523007
NM_001118900	-0.02686	0.055336	0.02686	-0.072833	-0.395069	-0.272382	-0.470287	0.33313	0.110596	0.130007	-0.109921	-0.126318	-0.088303	0.034168	0.040917	0.599968
NM_001030277	-0.112487	0.181454	0.150426	0.030252	-0.356454	-0.184176	-0.541592	0.147114	0.140859	0.072392	-0.107913	-0.09746	-0.062776	0.040432	-0.030252	0.634205
NM_200039	0.014202	-0.018456	0.166825	0.018419	-0.368717	-0.342884	-0.301765	0.238053	0.199083	0.181964	-0.068914	-0.2921	-0.170373	0.014385	-0.014202	0.61464
NM_213112	0.057967	0.002483	0.150734	-0.202899	-0.203594	-0.210477	-0.609576	0.340473	0.225247	0.161554	-0.063388	-0.002483	-0.24112	-0.042652	0.093553	0.458168
NM_001005932	0.0077	0.056203	0.143342	-0.026407	-0.254864	-0.191608	-0.487401	0.404092	0.281562	0.252913	-0.064082	-0.04204	-0.145768	0.0287	-0.0077	0.549337
NM_001080640	0.100417	0.00443	0.204842	0.186584	-0.149468	-0.316004	-0.509311	0.336862	-0.00443	-0.11348	0.019827	-0.028778	-0.324416	0.143291	-0.017415	0.527114
NM_001033108	0.070535	0.154981	0.295433	0.147486	-0.280518	-0.137163	-0.654982	0.205394	0.021255	-0.099285	0.003502	-0.039273	-0.190431	-0.027245	-0.003502	0.494367
NM_213335	-0.038733	-0.052827	0.173979	-0.004523	-0.221004	-0.377224	-0.558408	0.300885	0.024318	0.124608	-0.22141	0.025972	-0.396443	0.090704	0.004523	0.375098
BC058292	-0.096141	-0.005513	0.221234	0.196306	-0.378479	-0.36201	-0.552129	0.188181	0.079809	0.020043	-0.150187	-0.072435	-0.197013	0.08385	0.005513	0.456334
NM_001017546	-0.134872	0.089684	0.059324	-0.127258	-0.355886	-0.219967	-0.66781	0.150152	-0.027755	0.027755	-0.123819	0.086063	-0.09264	0.128617	0.155608	0.486702
NM_001003596	-0.060003	-0.041165	0.141217	0.014292	-0.371074	-0.204536	-0.622711	0.098262	-0.105018	0.039649	0.097532	0.027615	-0.030404	0.137891	-0.014292	0.595469
NM_201302	-0.013093	-0.149808	-0.043216	0.104685	-0.486315	-0.242481	-0.524769	0.388414	0.243331	0.140815	-0.007225	-0.106018	0.057061	0.007225	0.143884	0.358707
NM_001001940	-0.022596	-0.076387	0.118795	0.149378	-0.372558	-0.342955	-0.501973	0.440276	0.152761	0.150466	0.008621	-0.10351	0.000277	-0.000277	-0.041969	0.443243
NM_001002013	0.151136	-0.068716	0.117494	0.310662	-0.316557	-0.309845	-0.536752	0.361919	0.21348	-0.103392	-0.082781	-0.186657	0.036043	-0.005206	0.005206	0.38407
NM_200103	-0.07095	-0.015603	-0.01136	0.036745	-0.497855	-0.322122	-0.486558	0.300834	0.075845	-0.067277	-0.108924	0.104533	0.01136	0.263584	0.039563	0.458411
NM_199275	-0.256615	-0.037603	0.165188	0.049799	-0.413597	-0.384167	-0.373931	0.432719	0.208488	0.004092	-0.144513	-0.086916	0.095646	0.170703	-0.004092	0.383437
NM_001034981	-0.025763	-0.053299	-0.117491	0.235719	-0.496364	-0.244878	-0.369856	0.463714	0.069539	0.272861	-0.133409	0.123657	0.012747	0.150158	-0.012747	0.365665
NM_213286	-0.018194	0.018194	0.279862	-0.106732	-0.396016	-0.283814	-0.482293	0.206603	0.06377	0.120376	-0.056779	-0.21544	0.166686	0.406425	-0.297439	0.217538
NM_200965	-0.013438	0.091146	0.013438	0.158267	-0.381578	-0.236657	-0.446606	0.090741	0.282543	0.104589	-0.413946	-0.079241	-0.187333	0.404646	-0.193786	0.228472
NM_001044878	0.010809	-0.144432	0.091246	0.202178	-0.330209	-0.395435	-0.443971	0.144585	0.329353	0.323099	-0.295455	-0.010809	-0.031685	0.208012	-0.232381	0.218742
EH546725	0.115557	0.027701	0.099344	-0.049642	-0.178069	-0.449047	-0.596055	0.1225	0.156628	0.214764	-0.292214	-0.298236	-0.027701	0.114606	-0.310302	0.121358
NM_201099	0.242828	0.216717	0.624501	0.104874	-0.236666	-0.217126	-0.192349	0.362152	0.124003	0.215659	-0.104874	-0.156628	-0.166879	-0.174915	-0.119474	0.227213
NM_201175	0.064027	0.241172	0.573234	-0.026245	-0.223617	-0.227458	0.027582	0.313818	-0.046535	0.272648	-0.392396	-0.257564	0.011093	-0.198288	-0.011093	0.26662
NM_200508	0.11336	0.034743	0.407376	0.338926	-0.111521	-0.034743	-0.257104	0.258225	0.371677	0.159546	-0.257571	-0.184977	-0.22596	-0.058404	-0.071123	0.484773
NM_001039826	-0.014348	0.203533	0.463164	0.340086	-0.092144	-0.048614	0.014348	0.166582	0.246364	0.179255	-0.169929	-0.295404	-0.15423	-0.109687	-0.062263	0.58371
NM_001020753	0.260323	0.262861	0.370882	0.370699	-0.066612	-0.228802	-0.076539	0.282221	0.066612	0.105972	-0.325211	-0.322807	-0.166981	-0.273034	-0.087922	0.331777
NM_200453	0.182585	0.076338	0.413688	0.029792	-0.148592	-0.036935	-0.244433	0.288941	0.337805	0.2252	-0.429111	-0.125903	-0.281581	-0.029792	-0.236501	0.348151
NM_001002355	0.097325	0.072301	0.308787	0.1609	-0.270456	-0.127524	-0.425622	0.457389	0.253111	0.27216	-0.130551	-0.090402	-0.220595	-0.134904	-0.072301	0.385815
NM_200088	0.087722	0.208559	0.282799	-0.153651	-0.591326	-0.087722	-0.30655	0.190313	0.147482	0.255001	-0.164027	-0.351885	-0.1489	-0.22309	0.132776	0.174917
NM_213421	0.232626	0.065428	0.375055	-0.115644	-0.414943	0.08574	-0.443122	0.040917	0.243868	0.018501	-0.305653	-0.304001	-0.200724	-0.035591	-0.018501	0.349929
NM_001076614	0.3217	-0.068847	0.237109	-0.183328	-0.189669	0.068847	-0.199899	0.323418	0.278537	0.177631	-0.363266	-0.302908	-0.444441	-0.154253	0.153374	0.197409
NM_001002567	-0.207462	0.081153	0.209676	-0.072857	-0.417642	-0.088234	-0.430089	0.379299	0.282096	0.11552	-0.459049	0.048433	0.108665	-0.071854	-0.048433	0.254431
NM_001020547	-0.035114	0.127351	0.265391	0.006961	-0.413385	-0.076976	-0.519709	0.308117	0.148055	0.251477	-0.393285	-0.006961	0.014061	-0.157083	-0.00709	0.324679
NM_001004614	-0.069733	0.012435	0.344321	0.007414	-0.474912	-0.099684	-0.343302	0.368846	0.188028	0.138765	-0.393908	-0.039242	0.068667	-0.080855	-0.007414	0.405422
NM_001104936	-0.026095	0.026095	0.392979	-0.038476	-0.416774	-0.169842	-0.27372	0.366728	0.251071	0.268022	-0.37891	-0.153575	0.136733	-0.064485	0.163459	0.281359
NM_001093727	0.017049	0.111596	0.18558	-0.021468	-0.343919	-0.110557	-0.263951	0.474465	0.339292	0.222436	-0.404087	-0.202276	-0.017049	-0.040574	0.058529	0.391028
NM_001044852	0.028348	0.195242	0.165089	-0.264958	-0.274824	-0.259914	-0.175507	0.469031	0.305721	0.273047	-0.301655	-0.071111	0.058564	-0.043213	-0.028348	0.446732
NM_213178	-0.049995	0.076342	0.265017	0.056162	-0.223986	0.024714	-0.219597	0.256058	0.278429	0.176421	-0.650479	-0.284919	-0.078433	-0.099855	-0.024714	0.352183
NM_001142563	-0.150924	0.133555	0.184298	0.159235	-0.502138	0.053051	-0.157766	0.18975	0.203551	0.140691	-0.443429	-0.359879	-0.08908	-0.056571	-0.053051	0.427659
NM_213108	-0.097808	0.127514	0.434175	-0.032382	-0.397907	0.058298	-0.248542	0.272227	0.113734	0.362071	-0.387442	-0.214487	-0.099537	-0.191993	0.032382	0.314711
NM_201163	-0.03431	0.000986	0.052081	0.11987	-0.335975	-0.202581	-0.436057	0.223083	0.200183	0.15137	-0.398485	-0.057908	-0.000986	-0.240157	0.02129	0.551952
NM_001127186	0.054687	-0.008185	0.248753	-0.074954	-0.385306	-0.244736	-0.504433	0.008185	0.089204	0.100291	-0.356621	-0.235009	0.016142	-0.06925	0.045757	0.508917
NM_212704	0.152728	-0.09307	0.249886	-0.075573	-0.479415	-0.314155	-0.357592	0.003535	0.069604	0.093252	-0.420078	-0.003535	0.005839	-0.041103	0.115828	0.488143
NM_001130620	-0.095447	0.272899	0.072206	-0.007143	-0.491173	-0.0392	-0.372923	0.064877	0.100655	0.170143	-0.372109	-0.198441	-0.027591	0.007143	0.057831	0.551365
NM_214716	0.007077	0.077607	0.411121	0.221022	-0.527867	-0.169701	-0.296178	0.039079	0.07603	0.234756	-0.230116	-0.233729	-0.182804	-0.078476	-0.007077	0.413842
NM_001007777	0.021468	0.013626	0.464856	0.092523	-0.558468	-0.18919	-0.241854	-0.013626	0.025806	0.140929	-0.368354	-0.085485	-0.04865	-0.090162	0.090805	0.431373
NM_001045161	0.046861	0.181991	0.352897	0.118176	-0.431362	0.088418	-0.364179	0.098129	-0.001468	-0.259027	-0.326385	-0.108506	-0.062578	-0.258927	0.001468	0.4834
XM_679191	-0.190686	0.03017	0.419166	0.21837	-0.416617	0.118094	-0.192653	0.350563	0.264569	-0.06571	-0.347413	-0.124638	-0.242571	-0.03017	0.234339	0.258083
BC091882	-0.227974	0.318932	0.142513	0.31906	-0.201845	-0.128814	-0.113336	0.240817	-0.029267	0.029267	-0.252037	-0.340533	-0.539186	0.185104	0.133076	0.268582
NM_001003650	-0.047692	-0.033503	0.266299	0.306033	-0.266131	-0.189766	-0.27606	0.08003	0.268771	0.033503	-0.047031	-0.254062	-0.136627	0.061202	0.171039	0.671412
NM_001003550	-0.011136	0.262513	0.212822	0.438646	-0.233829	-0.027247	-0.331031	0.129257	0.011136	-0.114252	-0.113168	-0.061853	-0.079087	0.321744	0.021796	0.609502
NM_001002470	-0.064167	0.187923	0.263174	0.295351	-0.147893	-0.086132	-0.353846	0.198128	0.042963	-0.042963	-0.052399	-0.216236	-0.067904	0.212436	0.143328	0.697742
NM_001033741	0.003827	0.080716	0.330515	0.294053	-0.214017	-0.025566	-0.418108	0.20785	-0.005952	-0.003827	-0.017953	-0.323604	-0.20035	0.164187	0.032707	0.600025
NM_001077322	0.002691	0.079764	0.27388	0.361184	-0.386446	-0.002691	-0.306988	-0.065192	-0.017513	-0.131461	-0.036793	-0.085211	0.026845	0.146038	0.211973	0.668687
NM_201082	-0.131492	0.257518	0.330052	0.308888	-0.170175	-0.222487	-0.57078	0.15077	-0.042397	0.022255	-0.022255	-0.025673	-0.023857	0.392144	0.172889	0.312062
NM_200523	-0.04192	0.242863	0.256831	0.223804	-0.140606	-0.079502	-0.592507	0.04192	0.045773	-0.043901	-0.316099	-0.074138	-0.102791	0.311533	0.081136	0.469742
NM_130931	-0.060394	0.221632	-0.009368	0.08008	0.009368	0.15171	-0.118064	0.095781	0.040232	-0.101576	-0.15088	-0.37938	-0.484307	0.204648	-0.067677	0.659447
NM_001098744	0.136847	0.177823	0.260654	0.1483	-0.040627	-0.020757	-0.213658	0.169574	0.020757	-0.029085	-0.059699	-0.440883	-0.325387	0.188982	-0.040703	0.663902
NM_198210	0.024531	0.277838	0.174192	0.173863	-0.019897	0.064528	0.008974	-0.008974	-0.149163	-0.216118	-0.232545	-0.441109	-0.486188	0.329681	-0.159253	0.410939
NM_199779	0.106431	0.28135	0.250008	0.3956	-0.01292	-0.048175	-0.191321	0.127602	-0.135035	-0.218092	-0.240031	-0.304014	-0.291937	0.434153	0.01292	0.381337
NM_001159838	0.129293	0.108959	0.383191	0.490233	0.012378	-0.012378	-0.177444	0.127503	-0.078367	-0.034559	-0.424981	-0.290777	-0.173152	0.202709	-0.063248	0.434315
NM_131047	0.038872	0.084187	0.342201	0.349684	-0.084024	0.064225	-0.267886	-0.104709	0.057316	-0.085303	-0.038872	-0.307698	-0.353867	0.474504	-0.0485	0.445679
TC380154	0.07002	0.126681	0.185866	0.311086	-0.208298	-0.119129	-0.442903	0.180368	0.002739	-0.002739	-0.04986	-0.331674	-0.279997	0.414706	-0.004048	0.445588
NM_201465	0.042764	0.159148	0.257077	0.359683	-0.200833	-0.090386	-0.324067	0.039602	-0.050564	-0.080237	-0.004336	-0.373614	-0.391212	0.340241	0.004336	0.452616
NM_001020581	0.1441	-0.066465	0.440041	0.055332	-0.233889	0.031164	-0.386455	0.220941	0.033666	-0.031164	-0.282963	-0.184965	-0.28619	0.219071	-0.038755	0.525831
NM_200034	0.001978	0.0763	0.367601	0.271943	-0.261773	-0.035647	-0.182142	0.150222	0.172354	-0.001978	-0.30636	-0.35771	-0.113967	0.126854	-0.077267	0.61072
NM_001017698	-0.052386	0.052386	0.298577	0.247278	-0.269229	-0.154326	-0.270856	0.19196	0.105423	-0.055436	-0.474922	-0.266793	-0.272162	0.092019	0.138412	0.474437
NM_199850	-0.053523	0.28091	0.40761	0.073116	-0.298736	0.064436	-0.093949	0.037434	-0.037434	-0.16576	-0.233771	-0.295063	-0.222819	0.224554	0.06202	0.607126
NM_153669	-0.092125	0.129091	0.296944	0.139761	-0.11759	0.013959	-0.013959	0.141172	0.056365	-0.144093	-0.453893	-0.402512	-0.259816	0.081276	-0.093302	0.598501
NM_001145555	0.089395	0.166086	0.289143	0.213416	-0.162277	0.243916	-0.086057	0.094374	-0.037866	-0.209351	-0.318871	-0.36459	-0.14962	0.037866	-0.091325	0.648927
NM_199610	0.073474	0.303279	0.240865	0.30243	-0.009496	0.191736	0.009496	-0.057076	-0.039781	-0.220649	-0.133831	-0.117351	-0.125632	0.358866	-0.014717	0.697286
XM_693158	-0.015962	0.3614	0.314203	0.43791	-0.019767	0.254478	-0.020384	0.060319	-0.056888	-0.106593	-0.140811	-0.083461	0.003679	0.419291	-0.003679	0.540572
NM_001079833	-0.050381	0.347139	0.30549	0.346979	-0.065692	0.195634	-0.211912	-0.141238	0.251167	0.050381	-0.201393	-0.17584	-0.148246	0.34495	-0.116724	0.513908
NM_001128533	0.277668	0.253109	0.368402	-0.10515	0.12522	0.062676	-0.351744	-0.148193	-0.026015	0.026015	-0.2266	-0.387967	-0.042805	-0.257456	0.115425	0.511965
NM_001100022	0.197945	0.114989	0.354221	0.431772	-0.182484	-0.223918	-0.359092	0.010242	-0.111112	-0.109327	-0.037873	-0.408843	0.035676	-0.010242	0.136676	0.458542
NM_194369	0.347785	0.214644	0.34734	0.446118	-0.070401	-0.019601	-0.154145	0.019601	-0.109618	-0.152034	0.149762	-0.259045	-0.148902	-0.07442	0.058614	0.572724
NM_001145765	0.674137	0.285494	0.241852	0.398297	-0.004073	-0.009267	-0.199493	-0.096177	0.044877	-0.199269	-0.213017	-0.208958	0.004073	-0.089043	0.010043	0.242779
NM_001004628	-0.196459	0.270854	0.06612	0.100889	-0.367211	-0.331671	-0.287207	0.173684	0.263059	0.011779	-0.305086	-0.52658	0.082394	0.247728	-0.011779	-0.089382
AB247645	-0.292874	0.309845	0.155322	0.176549	-0.459469	-0.315621	-0.02632	-0.038176	-0.13242	0.02632	-0.036295	-0.63458	0.030145	0.066554	0.119912	0.089971
BQ285099	-0.298013	0.199205	0.004876	0.070044	-0.39372	-0.38188	-0.404856	-0.004876	0.154443	-0.230238	-0.083001	-0.241681	0.226072	0.251783	0.28203	0.256105
NM_001128541	-0.268334	0.129893	-0.000115	0.000115	-0.533186	-0.415937	-0.374266	0.01343	0.069317	-0.040619	-0.000418	-0.364759	0.233437	0.249274	0.100057	0.217792
NM_001159977	-0.021456	0.021456	0.086868	0.037625	-0.125515	-0.469349	-0.486063	0.061892	-0.0487	-0.26889	-0.078518	-0.406284	0.283312	0.355691	0.122585	0.215112
NM_001045291	-0.224685	-0.235056	0.207212	6.7e-05	-0.360469	-0.314677	-0.356431	0.120972	-6.7e-05	-0.333969	0.002022	-0.300173	0.213678	0.108157	0.406213	0.238083
NM_213260	-0.239651	-0.008305	0.095967	0.134756	-0.546337	-0.035536	-0.339627	0.241687	-0.155339	0.008305	-0.157806	-0.268388	0.252985	0.424933	0.227288	0.155757
NM_001126472	-0.023725	0.108431	0.023725	0.169017	-0.062852	-0.301372	-0.170289	0.085601	-0.307861	-0.320949	-0.159728	-0.301326	0.396951	0.36744	0.454202	0.120292
NM_001100954	0.188394	0.023108	0.164964	-0.456654	-0.016055	-0.275126	0.115791	-0.113075	0.235419	0.088965	-0.55529	-0.3928	-0.233985	0.207131	0.016055	-0.046852
NM_214775	-0.029654	0.150315	0.383706	-0.061268	0.213714	-0.288571	-0.150032	0.433552	0.029654	0.095183	-0.354321	-0.564146	-0.035808	0.094153	0.126307	-0.079206
XM_001344771	-0.172298	0.255897	0.172186	-0.049518	0.234534	-0.338923	0.068589	-0.087726	0.274331	0.020026	-0.208829	-0.693626	-0.218678	0.201193	-0.020026	0.037021
NM_001002575	-0.252229	0.129595	0.230271	-0.009284	-0.078856	0.014073	-0.11988	0.009284	0.145934	-0.017787	-0.656589	-0.17742	-0.22582	0.162458	0.150782	0.511154
NM_001001591	0.048363	0.109436	0.179534	-0.247385	0.049247	0.012082	-0.012082	0.286284	-0.032996	-0.017578	-0.633915	-0.259284	-0.323387	0.226724	-0.053097	0.422256
NM_200117	0.049091	-0.011588	0.217589	0.111879	0.02368	-0.095534	-0.12219	-0.094384	0.011588	0.316759	-0.6964	-0.446176	-0.167318	0.237658	-0.153125	0.107826
NM_001005967	-0.133327	-0.056898	-0.003962	-0.179005	0.049282	0.062968	0.003962	0.166504	0.126988	0.260242	-0.746459	-0.392855	-0.11629	0.107317	-0.213784	0.216018
NM_001082873	-0.008346	-0.041582	0.400707	0.214639	0.008346	0.272554	-0.14445	0.389651	-0.026247	0.365168	-0.350008	-0.482879	-0.147134	0.066716	-0.158566	0.059665
NM_001002498	-0.110617	0.135859	0.195461	-0.077836	-0.079312	0.215511	-0.016201	0.353841	0.27006	0.091227	-0.464976	-0.519415	-0.387241	0.016201	-0.026741	0.16929
XM_680529	-0.187181	0.063746	0.295925	-0.029394	-0.033169	0.083297	0.029394	0.438021	0.304196	0.272226	-0.52742	-0.264743	-0.130646	-0.096569	-0.100864	0.346741
NM_213058	-0.048892	0.151625	0.127916	0.09568	-0.215622	-0.192632	-0.2099	0.182986	0.083437	0.048892	-0.724718	-0.251425	-0.223298	0.29956	-0.070144	0.21368
NM_001017794	-0.219364	0.004636	0.299754	0.27054	-0.36943	-0.315441	-0.092705	0.310377	0.22457	0.020138	-0.557662	-0.092036	-0.004636	0.122976	-0.095389	0.231012
NM_001024393	-0.00372	0.150312	0.338196	0.322289	-0.233569	-0.216408	-0.212697	0.145027	0.207814	-0.015991	-0.651549	-0.101473	0.00372	0.256795	-0.047322	0.212211
NM_131801	0.146755	0.08973	0.045676	-0.183192	-0.281418	-0.260083	-0.040293	0.040293	0.118317	0.168608	-0.819816	-0.151545	0.113983	-0.071078	-0.153042	0.075639
NM_001017656	-0.03402	0.016254	0.17851	-0.139298	-0.207165	-0.048336	-0.138829	0.298833	0.304576	0.291884	-0.748223	0.078044	0.130776	-0.052444	-0.016254	0.171677
NM_199956	-0.171316	0.092714	0.076441	-0.088113	-0.506216	-0.202666	-0.214448	0.261056	0.204541	0.173185	-0.626255	-0.024202	0.192286	-0.174123	0.024202	0.067025
NM_213642	-0.349056	-0.331407	-0.083355	0.10924	0.065961	-0.336603	-0.347123	0.276376	0.318682	0.04671	-0.339181	-0.04671	0.059617	0.302601	-0.306331	0.158086
NM_001004554	-0.307513	-0.245584	0.01875	0.191565	0.199232	-0.231379	-0.273275	0.411398	0.136689	0.336306	-0.300453	-0.290912	-0.01875	0.340018	-0.19196	0.106856
XM_001343202	-0.36058	-0.338974	0.079214	0.014183	0.064923	-0.327737	-0.336831	0.163743	0.180134	-0.014183	-0.353828	-0.349824	-0.323574	0.29153	0.076761	0.144589
NM_001020549	-0.354675	-0.044066	0.158803	-0.025953	0.295285	-0.177203	-0.17348	0.333403	0.283021	0.334578	-0.409255	-0.0389	-0.255756	0.232274	0.025953	0.324719
TC389385	-0.251917	0.217719	0.166868	-0.007549	0.354301	-0.293675	-0.15644	0.21115	0.007549	0.332891	-0.610375	-0.194593	-0.159351	0.129347	-0.043464	0.122854
NM_001113656	0.190472	0.019409	0.056453	0.149801	-0.019809	-0.446444	-0.326922	0.293638	0.165355	-0.028283	-0.47025	-0.063467	-0.421314	0.334077	-0.019409	0.046002
NM_200965	0.054809	0.201091	0.211195	0.143068	-0.121142	-0.066953	-0.218175	-0.072862	0.148092	0.103454	-0.630364	-0.054809	-0.511737	0.33601	-0.068873	0.083074
XM_001341022	-0.069386	0.19437	0.012935	-0.010338	0.259523	-0.147141	-0.322864	0.081997	0.187647	0.04349	-0.638448	-0.079619	-0.282157	0.381438	0.010338	-0.284416
NM_001168463	-0.052958	0.097993	0.142645	-0.19965	0.119631	-0.37918	-0.39277	0.206248	0.052958	-0.397804	-0.401204	-0.100045	-0.376612	0.191416	0.086827	0.23334
BC151869	0.108563	0.040843	0.006002	0.139049	-0.196741	-0.268882	-0.006002	-0.236289	-0.014479	0.122919	0.247134	-0.735459	-0.302967	-0.0605	0.035434	0.293774
NM_001002149	-0.038302	0.121731	0.068034	0.038302	-0.264486	-0.247318	-0.270857	0.130202	0.227161	0.071741	0.167344	-0.699706	-0.332958	0.241383	-0.040175	-0.105364
NM_213110	0.004557	-0.168165	0.028636	-0.004557	-0.202105	-0.317894	-0.384293	0.092759	0.184287	0.067086	0.132803	-0.676174	-0.326521	-0.176451	0.045983	0.139624
NM_001025302	0.088162	-0.29028	0.016599	0.255291	-0.096442	-0.466789	-0.348431	0.127771	0.227056	0.224113	0.150524	-0.438415	-0.345202	0.025688	-0.016599	-0.202108
NM_001007285	-0.096723	0.338192	0.386802	0.220876	-0.026536	0.285195	0.283422	-0.022402	0.015187	0.395782	-0.03975	-0.376539	-0.295126	-0.015187	-0.186377	0.304461
NM_199775	0.107499	0.308976	0.19646	0.245473	-0.0408	0.28279	0.036461	0.059173	0.061432	-0.067927	-0.101312	-0.55207	-0.599626	-0.036461	-0.121437	-0.09272
NM_001025298	0.018917	0.237543	0.22087	0.206421	-0.017783	0.368407	0.017783	0.09589	-0.022019	0.176953	-0.089146	-0.117983	-0.796435	-0.055705	-0.091089	-0.083055
BC092721	0.518969	0.041979	0.160247	0.101354	-0.256311	-0.019149	-0.050623	0.26482	0.017666	-0.067854	0.052349	-0.504203	-0.358017	-0.40186	-0.017666	0.048436
NM_001044852	0.035817	0.07718	0.074507	-0.204371	-0.391644	-0.381609	0.129957	0.181737	0.108633	0.000189	-0.395175	-0.383876	-0.361924	-0.000189	-0.34844	0.169676
NM_001044916	0.195552	0.092143	0.017834	0.103106	-0.223061	-0.152655	0.076577	0.254188	0.175823	0.18775	-0.151337	-0.604762	-0.277924	-0.131452	-0.499141	-0.017834
NM_001076557	0.10904	-0.061016	0.310135	0.061016	-0.206398	-0.098258	0.379562	0.275912	0.233889	0.232924	-0.175905	-0.476812	-0.389989	-0.114656	-0.178402	0.21844
NM_174860	0.102668	-0.041681	0.041681	-0.085534	-0.396047	0.069656	0.099056	0.275606	0.240713	0.132529	-0.302076	-0.184323	-0.680117	-0.074019	-0.18094	0.172289
NM_200534	0.023422	0.134472	0.177893	-0.004223	-0.385751	0.046699	-0.24987	0.134958	0.004223	0.039782	-0.218055	-0.258781	-0.554789	-0.325796	-0.398076	0.171925
NM_001020576	0.024535	-0.089921	0.144127	-0.004028	-0.235074	0.031749	-0.399949	0.215756	0.004028	0.132653	-0.279489	-0.414941	-0.549947	0.054028	-0.20093	0.306773
NM_001080190	0.208956	0.001479	0.203445	-0.001479	-0.244942	0.167509	-0.319926	0.309322	0.183405	0.09214	-0.066586	-0.346886	-0.498813	-0.130892	-0.037009	0.441188
NM_001017667	-0.037643	0.100501	0.141932	0.181546	-0.06842	-0.008628	-0.285228	0.250634	0.008628	0.12588	-0.123317	-0.141014	-0.57772	0.047369	-0.207524	0.596965
NM_200712	0.043249	0.040772	-0.052637	0.085555	-0.062297	0.191409	-0.052157	0.335181	0.165508	0.126681	-0.181014	-0.553452	-0.577477	-0.040772	-0.074477	0.328005
NM_001020726	0.191183	-0.114915	0	0.031564	-0.096761	-0.181028	-0.150723	0.106503	0.234923	0.195703	-0.192257	-0.668995	-0.541078	0.040144	0	0.025896
NM_001039062	0.110629	-0.057875	0.107056	0.035837	-0.138126	-0.038204	-0.059235	0.265431	0.119985	0.04149	-0.254079	-0.72874	-0.474233	0.071743	-0.035837	0.184667
NM_001076663	0.141839	-0.268968	0.016172	0.17087	-0.191462	-0.085949	-0.166089	0.364384	0.201044	0.150274	-0.118916	-0.416733	-0.617474	0.067283	-0.016172	0.191839
NM_001082795	0.009916	-0.074348	0.305812	0.026926	-0.263679	-0.009916	-0.021659	0.221073	0.226353	0.235616	-0.102503	-0.648795	-0.415704	-0.062955	0.127202	0.223641
XM_003199623	0.110596	0.000176	0.280874	0.094425	-0.08766	-0.012589	-0.038795	0.339383	-0.000176	0.236808	-0.3399	-0.493098	-0.591449	0.004024	0.066132	-0.080473
NM_001044942	0.022308	0.009022	0.203183	0.105649	0.038581	-0.009022	-0.056063	-0.049858	-0.011001	0.073266	-0.203149	-0.722051	-0.538946	-0.158629	0.025105	0.235382
CT706376	0.022289	0.164969	0.210682	-0.129609	0.100329	0.028253	-0.144039	0.208168	-0.022289	0.101612	-0.253541	-0.580941	-0.619503	-0.100532	-0.033937	0.168875
NM_001045264	-0.156868	0.006045	0.030112	0.096651	-0.016886	-0.054752	-0.248052	0.134838	0.173405	0.183466	-0.550944	-0.424018	-0.570054	0.008425	-0.006045	0.099931
EH434200	0.025178	-0.294355	0.049479	0.047227	-0.125456	-0.025178	0.060108	-0.118003	0.094722	-0.132686	-0.351811	-0.558747	-0.58691	0.156745	0.063671	0.196209
NM_194392	0.044947	0.031233	0.212636	-0.077181	-0.031233	-0.492173	0.115666	0.187138	-0.15779	-0.189771	-0.311262	-0.492722	-0.466297	0.05489	0.105053	0.148903
NP13326560	0.175076	0.02177	0.042222	0.050403	-0.129183	-0.081189	-0.012112	0.438451	-0.076071	-0.058371	-0.174745	-0.373569	-0.61876	0.012112	0.430766	0.032123
NM_001005397	0.110643	0.07715	0.359003	0.170205	0.121327	-0.250548	0.058779	-0.310467	-0.074637	-0.266918	-0.223869	-0.6087	-0.365089	-0.058779	0.08369	0.073594
AF246175	0.312327	0.150667	0.369243	0.050264	0.1211	-0.407331	-0.19255	-0.119519	-0.050264	-0.132355	-0.172794	-0.370815	-0.350706	0.216999	0.127904	0.367548
NM_213060	0.391668	0.055466	0.241886	0.102852	0.022888	-0.182395	0.029719	-0.065344	-0.336031	-0.115465	-0.056069	-0.462931	-0.28481	-0.022888	0.404404	0.382892
NM_001040358	0.418036	0.133116	0.21057	0.307913	-0.35941	-0.04145	-0.095066	-0.009468	-0.312108	0.009468	0.143511	-0.464084	-0.295651	0.044975	0.313135	-0.086018
NM_200829	0.287462	0.116526	0.270812	0.050426	-0.31975	-0.133228	-0.1889	0.163832	-0.472161	-0.0075	-0.22941	-0.41899	-0.358477	0.135926	0.217208	0.0075
NM_001007339	0.399193	0.158783	0.479946	0.089711	-0.004421	-0.05218	-0.200677	0.113856	-0.150504	0.126578	-0.142192	-0.534705	-0.224275	0.002088	0.354895	-0.002088
NM_001040347	0.190098	-0.031947	0.343279	0.049373	0.285152	-0.137991	0.069486	-0.0062	-0.452012	0.050629	-0.351835	-0.130357	-0.408126	-0.128955	0.454368	0.0062
GU299116	0.105505	0.089485	0.694487	0.168141	-0.134703	-0.135497	-0.15059	0.031865	-0.177062	0.036775	-0.261429	-0.031865	-0.263281	-0.167755	0.292453	0.353593
NM_200194	0.139288	0.064153	0.454489	0.233319	-0.001273	0.0181	-0.022218	-0.108033	0.001273	-0.075424	-0.466233	-0.093871	-0.47022	-0.275422	0.179796	0.376597
NM_001045128	0.369018	-0.054159	0.22654	-0.049152	-0.199144	-0.229105	-0.07696	-0.144572	0.083324	0.142885	0.351999	0.049152	-0.671311	-0.236337	0.05852	0.156745
AI957930	0.197637	-0.166361	0.269435	0.099425	-0.162026	-0.501104	-0.199119	-0.151033	0.061408	-0.059163	0.113549	-0.25048	-0.632784	0.059163	0.063353	0.141886
EB902964	0.205968	0.264569	0.438637	-0.058471	0.006867	-0.172222	-0.168025	-0.008298	-0.262866	0.008226	0.170615	-0.227912	-0.623512	-0.006867	0.079604	0.297288
U41419	0.039993	0.161147	0.223665	-0.039993	-0.05842	-0.178472	-0.225725	-0.051165	0.287405	0.181526	0.251587	0.074879	-0.2137	0.486693	-0.194508	-0.571966
NM_131771	-0.046574	0.120438	0.430728	-0.105821	-0.126535	-0.222032	-0.313885	-0.012896	0.412552	0.012896	0.228235	-0.106873	0.052175	0.500005	0.137394	-0.342227
EG567275	-0.153394	-0.157561	-0.012811	-0.022596	0.121405	-0.138245	0.012811	0.03833	0.03836	-0.037035	0.1078	0.114172	0.061086	0.812231	-0.036856	-0.472417
NM_212894	-0.151722	0.358728	0.089573	0.170956	0.251818	-0.234045	0.00923	0.189486	0.218319	-0.082425	-0.228086	-0.00923	-0.322957	0.662029	-0.019659	-0.085623
NM_001114903	0.275833	0.140304	0.054079	-0.041131	0.475318	-0.20854	-0.19781	0.024366	0.292876	-0.143305	-0.128138	0.003217	-0.228382	0.583044	-0.003217	-0.274999
NM_131603	-0.001251	0.225279	0.206924	0.245795	0.365665	-0.028999	-0.283375	0.090527	0.306963	-0.289504	0.001251	-0.211383	-0.252114	0.425631	-0.284442	-0.273154
XM_684637	0.073694	0.080557	0.224609	0.025718	0.354756	-0.114296	-0.025718	0.396031	0.163751	-0.150917	-0.057623	-0.061674	-0.342853	0.36567	-0.428518	-0.385938
NM_199759	-0.108819	-0.279927	-0.312586	-0.105017	0.114312	-0.228303	-0.593933	0.027469	-0.027469	0.209477	0.11408	0.248867	0.409308	0.290256	-0.099828	0.032074
NM_131435	-0.327782	-0.313416	-0.132378	0.049139	0.040164	-0.336249	-0.32716	0.164352	0.133427	0.310037	-0.040164	0.139348	0.304868	0.451856	-0.290802	-0.095017
NM_130916	-0.481621	0.094879	-0.152538	-0.451359	-0.010317	0.006078	-0.034924	0.117775	0.292137	0.29398	-0.006078	0.165177	0.189542	0.513999	-0.118739	-0.05919
NM_200576	-0.475141	-0.159522	-0.155384	-0.168991	0.252351	0.041762	-0.355639	-0.079268	0.019352	0.493944	-0.215036	0.230948	0.161139	0.356325	-0.019352	0.02575
NM_001202417	-0.425302	-0.094076	0.003709	0.022039	-0.003709	-0.426007	-0.43456	0.135668	0.060171	0.103838	-0.365854	-0.069738	0.137231	0.304482	0.031092	-0.394209
NM_199754	-0.527251	-0.067099	0.024672	-0.016965	0.16129	-0.28957	-0.29422	0.245631	0.182006	0.248578	-0.273494	0.081073	0.016965	0.178103	-0.126327	-0.485373
NM_001089465	-0.413686	0.106939	-0.05823	-0.146734	0.251132	-0.521426	-0.249047	0.065012	0.141859	0.116809	-0.043314	-0.035977	0.038263	0.287157	0.035977	-0.518793
NM_201332	-0.12107	0.166401	-0.030093	-0.058405	0.275029	-0.308563	-0.163621	0.217017	0.307497	0.09505	-0.039151	0.099821	-0.121305	0.512378	0.030093	-0.561585
NM_001002173	-0.455934	0.068559	-0.098107	-0.00548	0.00548	0.13912	-0.604726	0.090662	0.165419	0.232544	-0.255316	0.035719	-0.071143	0.193495	-0.008216	-0.440454
NM_130916	-0.606373	0.12798	-0.084074	-0.189379	0.072117	0.156006	-0.152062	0.132002	0.24585	0.237819	-0.109002	-0.019362	0.019362	0.395962	-0.080314	-0.458309
NM_200677	-0.431227	-0.008536	-0.374619	-0.336818	0.121283	-0.45891	-0.109526	0.190257	0.016863	0.270715	-0.108238	0.167647	0.064334	0.077788	0.008536	-0.403767
NM_001030281	-0.332667	0.094445	-0.321796	-0.337235	0.253256	-0.3053	-0.31788	-0.01335	0.273568	0.117469	0.01335	0.132111	0.20392	0.2885	-0.323007	-0.262948
NM_001002748	-0.063016	0.00757	-0.403902	-0.227915	-0.00757	-0.192795	-0.134915	0.338919	0.173572	0.479203	-0.058754	0.13423	0.022991	0.343199	0.071311	-0.453831
NM_001099447	-0.029644	-0.015625	-0.517201	-0.268731	0.12636	-0.225788	-0.09265	0.338153	0.173055	0.14449	-0.272349	0.015625	0.080327	0.417627	0.019383	-0.403487
BC163037	-0.117892	-0.111933	-0.366496	-0.415149	0.391031	-0.230849	-0.237535	0.054419	0.192686	0.150721	-0.054419	0.17121	0.121756	0.413379	0.163305	-0.311175
EH494058	-0.112474	-0.055948	-0.328821	-0.301766	0.401163	-0.228732	-0.20594	0.055948	0.239415	0.143684	-0.091521	0.166294	0.122976	0.480886	0.17146	-0.369424
NM_213008	-0.122468	-0.031421	-0.424159	0.031421	0.055417	-0.407342	-0.430559	0.124101	0.069423	0.064351	-0.241907	0.103313	-0.393768	0.03983	0.139738	-0.423102
A_15_P463755	-0.263582	-0.069878	-0.22429	-0.128385	0.593144	-0.268581	-0.291947	0.265749	0.069878	0.107756	0.077981	0.172721	-0.226791	0.152034	0.270301	-0.28111
NM_001109769	-0.417426	-0.051862	-0.086985	0.116432	0.041982	-0.491387	-0.207585	-0.094824	0.067704	0.157246	0.052866	0.183837	0.14965	-0.041982	0.054834	-0.643095
NM_200722	-0.273776	-0.111695	0.083371	-0.01446	0.092159	-0.207448	-0.192902	0.156222	-0.036743	-0.055701	0.037946	0.262257	0.351142	0.01446	0.061842	-0.768285
NM_001030244	-0.213201	0.022797	-0.243885	-0.19744	0.135225	-0.352135	0.03572	-0.131797	0.012496	0.090683	0.149328	-0.012496	0.100193	0.305514	-0.156214	-0.732132
EV759107	-0.36773	0.02554	-0.104711	-0.330335	0.153092	-0.17753	0.024293	-0.17141	0.113509	-0.007362	0.075126	0.046527	0.007362	0.193207	-0.10286	-0.768376
NM_200818	-0.353697	-0.035166	0.053017	-0.288112	-0.00318	0.069513	-0.123384	0.00318	0.098589	0.317558	-0.039113	0.169205	0.223096	-0.158416	0.065902	-0.740157
NM_205590	-0.350969	0.042792	-0.110679	-0.303614	-0.318335	0.38768	-0.228397	-0.011567	0.305021	0.292197	-0.057224	0.092517	0.198466	0.161079	0.011567	-0.459245

## Sheet: cluster I-BP
Category	Term	Count	%	PValue	Genes	List Total	Pop Hits	Pop Total	Fold Enrichment	Bonferroni	Benjamini	FDR
GOTERM_BP_DIRECT	GO:0006260~DNA replication	29	1.71192	7.29e-11	NM_131455, AY648733, NM_173246, NM_131711, NM_173241, NM_001039810, NM_001024813, NM_213183, NM_001077304, NM_001003887, NM_001024439, NM_001002874, NM_212569, NM_199581, NM_001082849, NM_212567, NM_001045013, NM_131404, NM_001045096, NM_173257, NM_001017611, NM_001128523, NM_214782, NM_001044324, NM_213303, NM_200227, NM_178436, NM_201448, NM_212595	1245	84	14912	4.13509	1.14e-07	1.14e-07	1.22e-07
GOTERM_BP_DIRECT	GO:0006281~DNA repair	38	2.24321	3.37e-08	NM_213421, XM_681387, NM_001007335, BC092364, NM_201341, NM_131711, XM_702004, NM_001012500, NM_213206, NM_001079703, NM_212982, AY398346, NM_001083540, NM_201064, NM_001003887, NM_001040637, NM_001077295, NM_174860, NM_001045013, NM_213524, NM_001045096, NM_001089523, NM_001040247, NM_001017611, NM_001128523, NM_201073, NM_200207, XM_686544, NM_001089496, NM_200248, XM_001920421, NM_001080588, N…	1245	168	14912	2.7092	5.29e-05	2.64e-05	5.63e-05
GOTERM_BP_DIRECT	GO:0007049~cell cycle	37	2.18418	4.04e-08	NM_001003452, NM_207081, NM_001100093, NM_001079974, NM_001003867, NM_001002592, NM_001003863, NM_001003593, NM_001012500, NM_001162502, NM_001145694, NM_001045147, NM_001003887, NM_200378, NM_207048, NM_200310, NM_213438, NM_001017888, NM_001024440, NM_212566, NM_001080196, NM_001089355, NM_212564, NM_001045013, NM_213176, NM_001002110, NM_001008655, NM_001003872, NM_206888, NM_213077, NM_201073…	1245	162	14912	2.7356	6.33e-05	2.11e-05	6.75e-05
GOTERM_BP_DIRECT	GO:0055114~oxidation-reduction process	86	5.07674	2.32e-06	NM_001002468, NM_199813, NM_198815, NM_001013471, NM_001015061, NM_001001730, NM_001045298, NM_001006056, NM_001256747, NM_201513, BC085460, NM_001113578, NM_001110402, NM_001004630, AI331619, NM_001030266, NM_201158, NM_001083016, NM_001007285, NM_001077793, NM_213393, NM_212921, NM_200951, NM_001007283, NM_205642, NM_001017740, NM_001017717, NM_212724, NM_213453, NM_001005933, NM_001002094, NM_…	1245	616	14912	1.67218	0.00362532	0.000908	0.00387129
GOTERM_BP_DIRECT	GO:0007067~mitotic nuclear division	21	1.23967	7.72e-06	NM_001003452, NM_001024440, NM_212566, NM_001100093, NM_207081, NM_001080196, NM_001089355, NM_213176, NM_001079974, NM_001002592, NM_001003863, NM_001012500, NM_001162502, NM_001145694, NM_200378, NM_207048, NM_001002341, NM_001104942, NM_200310, NM_001005770, NM_213385	1245	81	14912	3.10528	0.0120246	0.00241657	0.0128943
GOTERM_BP_DIRECT	GO:0006974~cellular response to DNA damage stimulus	25	1.4758	1.18e-05	NM_213421, NM_001003452, BC092364, NM_173241, NM_001012500, NM_001024813, NM_001079703, AY398346, NM_001083540, NM_001003887, NM_001077295, NM_174860, NM_001045013, NM_213524, NM_200045, NM_001017611, NM_201073, XM_686544, XM_001920421, NM_001080588, NM_001130601, NM_001077283, NM_201481, NM_131025, NM_001198567	1245	111	14912	2.69764	0.0182451	0.00306423	0.0196257
GOTERM_BP_DIRECT	GO:0051301~cell division	24	1.41677	1.67e-05	NM_001003452, NM_001024440, NM_001100093, NM_207081, NM_001080196, NM_001089355, NM_212564, NM_001127333, NM_213176, NM_001079974, NM_001002110, NM_001002592, NM_001008655, NM_001003593, NM_001003863, NM_001012500, NM_001162502, NM_001145694, NM_207048, NM_175042, NM_001104942, NM_200310, NM_213385, NM_131025	1245	106	14912	2.71189	0.0258443	0.0037336	0.0279066
GOTERM_BP_DIRECT	GO:0006270~DNA replication initiation	10	0.590319	2.22e-05	NM_213183, NM_212569, AY648733, NM_199581, NM_001082849, NM_212567, NM_001127333, NM_173257, NM_178436, NM_001024813	1245	21	14912	5.70358	0.0341723	0.0043368	0.0370555
GOTERM_BP_DIRECT	GO:0015031~protein transport	33	1.94805	0.000147	NM_200907, NM_001002465, NM_001002013, NM_200380, NM_200665, NM_001145555, NM_001003885, NM_001003538, NM_001002154, NM_001002228, NM_001002678, NM_200338, NM_201459, NM_001025525, NM_001005774, NM_200103, NM_201092, NM_212904, NM_001013507, NM_201450, NM_201292, NM_001079664, NM_213155, NM_199530, BC100120, NM_153669, NM_131507, BC152242, NM_201329, NM_131508, NM_213384, NM_001083850, NM_201302	1245	194	14912	2.03741	0.205499	0.0252362	0.244908
GOTERM_BP_DIRECT	GO:0051603~proteolysis involved in cellular protein catabolic process	15	0.885478	0.000186	NM_153655, NM_001045564, NM_001089525, NM_213166, BC059539, NM_001030187, NM_001129823, NM_001002609, NM_001017801, NM_131795, NM_001003427, NM_001003889, NM_131152, NM_001024441, NM_131676	1245	57	14912	3.15198	0.252782	0.0287193	0.310129
GOTERM_BP_DIRECT	GO:0006629~lipid metabolic process	32	1.88902	0.000226	NM_001077732, NM_200881, NM_200243, NM_198815, NM_001004118, NM_001007447, NM_001007422, NM_213514, NM_001030196, NM_001079702, BC152133, NM_001024438, NM_201009, NM_200128, NM_001045360, NM_001002649, BC093211, NM_200453, NM_001044984, NM_001093727, NM_212700, NM_131818, NM_213270, NM_200537, NM_001002685, NM_199532, NM_199613, NM_131645, BC059674, NM_001007349, NM_200280, NM_001025469	1245	190	14912	2.01726	0.298466	0.0317123	0.377146
GOTERM_BP_DIRECT	GO:0030001~metal ion transport	8	0.472255	0.000254	NM_001001591, NM_130931, NM_001013540, NM_001042720, NM_001256633, NM_213347, NM_199539, NM_001130777	1245	17	14912	5.63648	0.328857	0.032685	0.424163
GOTERM_BP_DIRECT	GO:0045454~cell redox homeostasis	15	0.885478	0.000331	NM_001045409, NM_200278, NM_001020557, NM_001002468, NM_001013460, NM_001020554, NM_199779, NM_001013471, NM_200023, NM_001002113, NM_001083547, NM_001024406, NM_001005942, NM_200280, NM_001020824	1245	60	14912	2.99438	0.404739	0.0391186	0.551433
GOTERM_BP_DIRECT	GO:0006633~fatty acid biosynthetic process	12	0.708383	0.000496	NM_001004630, NM_001002649, NM_199532, NM_200453, NM_199613, NM_200881, NM_131645, NM_001024438, NM_001044984, BC059674, NM_198815, NM_200280	1245	42	14912	3.42215	0.54049	0.0540281	0.825438
GOTERM_BP_DIRECT	GO:0006457~protein folding	22	1.2987	0.000703	NM_198821, NM_001003471, NM_001037384, NM_001020557, NM_181330, BC045938, NM_199779, NM_199662, NM_001045073, NM_001004581, NM_200023, NM_001034178, NM_131047, NM_001123236, NM_001002146, NM_201326, NM_001004677, NM_001113625, NM_201465, NM_001005594, NM_198210, NM_001003520	1245	118	14912	2.2331	0.668022	0.0708753	1.16851
GOTERM_BP_DIRECT	GO:0007017~microtubule-based process	11	0.649351	0.00106157	NM_200908, NM_212772, NM_001037410, NM_198809, NM_213024, NM_001017762, NM_194388, NM_198818, NM_199975, NM_001030000, NM_001003558	1245	39	14912	3.37827	0.810689	0.0987953	1.75846
GOTERM_BP_DIRECT	GO:0006631~fatty acid metabolic process	11	0.649351	0.00131116	NM_201009, NM_199532, NM_200453, NM_001005933, NM_131645, NM_001024438, NM_001044984, BC059674, NM_198815, NM_001007447, NM_200280	1245	40	14912	3.29382	0.872028	0.113911	2.16766
GOTERM_BP_DIRECT	GO:0009058~biosynthetic process	13	0.767414	0.00137092	NM_213379, NM_001006037, NM_131617, NM_001014323, NM_213359, NM_200497, NM_001114741, NM_200344, NM_213057, NM_131682, XM_693091, XM_695734, NM_001098757	1245	54	14912	2.88347	0.883481	0.112572	2.26538
GOTERM_BP_DIRECT	GO:0007076~mitotic chromosome condensation	5	0.295159	0.00137354	NM_200330, NM_001100947, NM_001080196, NM_199542, NM_001162502	1245	7	14912	8.55536	0.88396	0.10717	2.26967
GOTERM_BP_DIRECT	GO:0008299~isoprenoid biosynthetic process	6	0.354191	0.0019283	NM_001017656, BC083212, NM_001002351, NM_001007349, NM_201085, NM_001007422	1245	12	14912	5.98876	0.951421	0.140348	3.17256
GOTERM_BP_DIRECT	GO:0061136~regulation of proteasomal protein catabolic process	4	0.236128	0.00217249	NM_001002228, NM_131375, NM_131376, NM_131374	1245	4	14912	11.9775	0.966892	0.149801	3.5675
GOTERM_BP_DIRECT	GO:0008152~metabolic process	53	3.12869	0.00243479	NM_200649, NM_200492, NM_201158, NM_213393, NM_198070, NM_213397, BC111449, NM_001079981, NM_001002649, NM_212724, NM_001005933, NM_212621, NM_212729, NM_001002685, BC075994, NM_001045307, NM_200886, NM_001005974, NM_200940, NM_199577, NM_001037377, NM_131455, NM_001077732, NM_001003846, NM_001145361, NM_001076745, NM_131370, NM_001045128, NM_131617, NM_201085, NM_001017547, GU299116, NM_00103983…	1245	419	14912	1.51505	0.978072	0.159396	3.99005
GOTERM_BP_DIRECT	GO:0007264~small GTPase mediated signal transduction	41	2.42031	0.00280077	NM_001017707, NM_199818, NM_001076644, NM_201018, NM_001039818, NM_199876, NM_001002591, NM_001002178, NM_199275, NM_001044396, NM_001034179, NM_001002129, NM_001007161, NM_001005947, XM_001343600, NM_200258, NM_200818, NM_201454, NM_001002423, NM_001005931, NM_212704, NM_001001729, BC078191, NM_001089562, NM_200123, NM_001017761, BC109418, NM_212749, XM_683840, NM_001089500, NM_201332, NM_001003…	1245	305	14912	1.61009	0.987661	0.173938	4.57669
GOTERM_BP_DIRECT	GO:0008654~phospholipid biosynthetic process	8	0.472255	0.00442316	NM_001002685, NM_001079702, NM_200537, NM_001077732, XM_001337076, NM_001109717, NM_213514, NM_213270	1245	26	14912	3.68539	0.999038	0.251314	7.13698
GOTERM_BP_DIRECT	GO:0031573~intra-S DNA damage checkpoint	5	0.295159	0.00672027	NM_001003452, NM_200207, NM_213524, NM_001089496, XM_702004	1245	10	14912	5.98876	0.999974	0.344691	10.6518
GOTERM_BP_DIRECT	GO:0006511~ubiquitin-dependent protein catabolic process	18	1.06257	0.00722766	NM_153655, NM_201489, NM_199863, NM_199973, NM_213062, NM_213166, NM_173241, BC059539, NM_001030187, NM_200572, NM_131795, NM_001003427, NM_001002112, NM_200987, NM_001024405, XM_680529, NM_001163837, NM_001024441	1245	107	14912	2.01491	0.999988	0.354149	11.4111
GOTERM_BP_DIRECT	GO:0031101~fin regeneration	13	0.767414	0.00779705	NM_200119, NM_181330, NM_001044858, NM_173254, NM_001003872, NM_001030178, NM_131850, NM_201326, NM_175042, NM_130916, NM_212595, NM_001024406, NM_131204	1245	66	14912	2.35921	0.999995	0.365102	12.2559
GOTERM_BP_DIRECT	GO:0006779~porphyrin-containing compound biosynthetic process	4	0.236128	0.00955692	NM_131347, NM_001040094, NM_131631, NM_001039979	1245	6	14912	7.98501	1	0.415745	14.8196
GOTERM_BP_DIRECT	GO:0046034~ATP metabolic process	5	0.295159	0.00987049	NM_001076763, NM_001024429, XM_002666640, NM_182878, NM_201135	1245	11	14912	5.44432	1	0.414914	15.2689
GOTERM_BP_DIRECT	GO:0000724~double-strand break repair via homologous recombination	8	0.472255	0.0122659	NM_001083540, XM_001343084, BC092364, NM_001089496, NM_001045096, NM_001130601, NM_001012500, NM_213206	1245	31	14912	3.09097	1	0.475154	18.6286
GOTERM_BP_DIRECT	GO:0000070~mitotic sister chromatid segregation	5	0.295159	0.0138416	NM_001025521, NM_200378, NM_001080196, NM_001164240, NM_001162502	1245	12	14912	4.99063	1	0.505673	20.7699
GOTERM_BP_DIRECT	GO:0051225~spindle assembly	5	0.295159	0.0138416	NM_001007438, NM_001077171, NM_001079974, NM_001256249, NM_001002425	1245	12	14912	4.99063	1	0.505673	20.7699
GOTERM_BP_DIRECT	GO:0006302~double-strand break repair	7	0.413223	0.0148342	NM_001079703, NM_200582, NM_001100947, NM_200501, NM_213524, XM_702004, NM_201481	1245	25	14912	3.3537	1	0.518983	22.0914
GOTERM_BP_DIRECT	GO:0019985~translesion synthesis	4	0.236128	0.0156945	NM_001077171, NM_131404, NM_173241, NM_201481	1245	7	14912	6.84429	1	0.528181	23.22
GOTERM_BP_DIRECT	GO:0007095~mitotic G2 DNA damage checkpoint	4	0.236128	0.0156945	NM_001003887, NM_173241, NM_001077312, NM_200193	1245	7	14912	6.84429	1	0.528181	23.22
GOTERM_BP_DIRECT	GO:0006950~response to stress	6	0.354191	0.0173288	NM_001002216, NM_212602, NM_001113625, NM_198210, NM_001045073, NM_200576	1245	19	14912	3.78237	1	0.553205	25.3219
GOTERM_BP_DIRECT	GO:0009408~response to heat	5	0.295159	0.0186957	NM_001123236, NM_001113589, NM_001008615, NM_199662, NM_001045073	1245	13	14912	4.60673	1	0.570425	27.0382
GOTERM_BP_DIRECT	GO:0010950~positive regulation of endopeptidase activity	3	0.177096	0.0197041	NM_131375, NM_131376, NM_131374	1245	3	14912	11.9775	1	0.57947	28.2805
GOTERM_BP_DIRECT	GO:0019628~urate catabolic process	3	0.177096	0.0197041	NM_001080172, NM_001002332, NM_001045452	1245	3	14912	11.9775	1	0.57947	28.2805
GOTERM_BP_DIRECT	GO:0034501~protein localization to kinetochore	3	0.177096	0.0197041	NM_212566, NM_200378, NM_001104942	1245	3	14912	11.9775	1	0.57947	28.2805
GOTERM_BP_DIRECT	GO:0042176~regulation of protein catabolic process	3	0.177096	0.0197041	NM_200572, NM_201184, NM_200546	1245	3	14912	11.9775	1	0.57947	28.2805
GOTERM_BP_DIRECT	GO:0042759~long-chain fatty acid biosynthetic process	3	0.177096	0.0197041	NM_199532, NM_200453, NM_198815	1245	3	14912	11.9775	1	0.57947	28.2805
GOTERM_BP_DIRECT	GO:0006878~cellular copper ion homeostasis	3	0.177096	0.0197041	NM_001045232, NM_001042720, NM_001256633	1245	3	14912	11.9775	1	0.57947	28.2805
GOTERM_BP_DIRECT	GO:0030163~protein catabolic process	6	0.354191	0.0215559	NM_001003832, NM_001004581, XM_686620, NM_001002091, NM_001002064, NM_199750	1245	20	14912	3.59325	1	0.602637	30.5102
GOTERM_BP_DIRECT	GO:0031297~replication fork processing	4	0.236128	0.0235716	NM_001128749, BC092364, XM_702004, NM_001130601	1245	8	14912	5.98876	1	0.626059	32.863
GOTERM_BP_DIRECT	GO:0006695~cholesterol biosynthetic process	5	0.295159	0.024481	NM_001045488, NM_001007349, NM_001007422, NM_001017909, NM_131098	1245	14	14912	4.27768	1	0.630599	33.8998
GOTERM_BP_DIRECT	GO:0032402~melanosome transport	7	0.413223	0.0254921	NM_200299, NM_001020581, NM_001113796, NM_200123, NM_001089562, NM_152887, NM_001014324	1245	28	14912	2.99438	1	0.636364	35.0349
GOTERM_BP_DIRECT	GO:0043161~proteasome-mediated ubiquitin-dependent protein catabolic process	14	0.826446	0.0278029	AY398346, NM_212690, NM_001079969, NM_001002112, CN014428, NM_001037687, NM_201184, NM_200291, NM_001002131, NM_001007446, NM_201481, NM_200546, NM_001129823, NM_200306	1245	87	14912	1.92742	1	0.65961	37.5606
GOTERM_BP_DIRECT	GO:0006418~tRNA aminoacylation for protein translation	8	0.472255	0.0310961	NM_001163798, NM_205555, XM_689843, NM_001077155, NM_001005932, NM_001118900, NM_001105701, NM_201213	1245	37	14912	2.58973	1	0.692291	41.0011
GOTERM_BP_DIRECT	GO:0016310~phosphorylation	69	4.0732	0.033179	NM_213081, NM_001045552, NM_001126403, AF016244, NM_001017607, NM_131630, NM_001076564, NM_001004295, NM_199333, NM_131432, NM_001115125, BC088382, NM_198922, NM_001004585, NM_001013270, NM_001045315, NM_194408, NM_213397, NM_001080079, NM_001033090, NM_212566, NM_001007056, NM_212564, AB032265, NM_001145586, XM_680391, NM_200045, NM_131721, NM_001008655, NM_206888, NM_199914, NM_213406, NM_13092…	1245	654	14912	1.26368	1	0.707595	43.0842
GOTERM_BP_DIRECT	GO:0006513~protein monoubiquitination	4	0.236128	0.0331999	NM_200205, AY398346, NM_173241, NM_001077295	1245	9	14912	5.32334	1	0.69954	43.1047
GOTERM_BP_DIRECT	GO:0046835~carbohydrate phosphorylation	4	0.236128	0.0331999	NM_001006002, BC122359, NM_001007432, NM_001115125	1245	9	14912	5.32334	1	0.69954	43.1047
GOTERM_BP_DIRECT	GO:0006012~galactose metabolic process	3	0.177096	0.0372357	NM_001006002, NM_001040299, NM_001007432	1245	4	14912	8.98313	1	0.733235	46.9444
GOTERM_BP_DIRECT	GO:0000075~cell cycle checkpoint	3	0.177096	0.0372357	NM_200207, NM_001003887, NM_001077283	1245	4	14912	8.98313	1	0.733235	46.9444
GOTERM_BP_DIRECT	GO:0015992~proton transport	7	0.413223	0.0403039	NM_213307, NM_001024429, XM_002666640, NM_182878, NM_201135, NM_001005772, NM_200041	1245	31	14912	2.7046	1	0.753747	49.699
GOTERM_BP_DIRECT	GO:0043039~tRNA aminoacylation	4	0.236128	0.0445483	NM_001005932, NM_001105594, NM_001003572, NM_201213	1245	10	14912	4.791	1	0.781148	53.2886
GOTERM_BP_DIRECT	GO:0006694~steroid biosynthetic process	6	0.354191	0.0448562	NM_001037690, NM_001045360, NM_199613, NM_200881, NM_001007349, NM_001007422	1245	24	14912	2.99438	1	0.776474	53.5394
GOTERM_BP_DIRECT	GO:0001878~response to yeast	6	0.354191	0.0448562	NM_001004630, NM_001045360, NM_213058, NM_001001730, NM_001083573, NM_213480	1245	24	14912	2.99438	1	0.776474	53.5394
GOTERM_BP_DIRECT	GO:0030148~sphingolipid biosynthetic process	5	0.295159	0.0476944	NM_199532, NM_200453, NM_001024438, NM_001044984, NM_212700	1245	17	14912	3.5228	1	0.790455	55.7923
GOTERM_BP_DIRECT	GO:0030097~hemopoiesis	14	0.826446	0.0480497	AF016244, NM_001007053, NM_131885, NM_001005937, NM_200091, NM_001001822, NM_001030207, NM_206888, NM_131603, NM_200948, NM_001003744, NM_201326, NM_212836, NM_001003738	1245	94	14912	1.78388	1	0.786316	56.067
GOTERM_BP_DIRECT	GO:0006915~apoptotic process	17	1.00354	0.0497136	NM_001002455, NM_001048066, NM_001076647, NM_001077756, NM_001002631, NM_001017621, NM_201185, DQ812117, NM_206888, NM_200665, BC090064, NM_001007182, NM_001039836, NM_205747, NM_001077780, NM_201486, NM_001003738	1245	123	14912	1.65543	1	0.791278	57.3323
GOTERM_BP_DIRECT	GO:0043065~positive regulation of apoptotic process	9	0.531287	0.0534572	NM_001002455, NM_131840, NM_194411, NM_205570, NM_213027, NM_201185, NM_001013296, DQ812117, NM_206888	1245	50	14912	2.15595	1	0.809017	60.0547
GOTERM_BP_DIRECT	GO:0001889~liver development	13	0.767414	0.0569558	NM_201461, NM_131885, NM_213335, NM_131818, NM_213077, NM_199530, NM_131850, BC044335, NM_131862, NM_131645, NM_131003, NM_200142, NM_201289	1245	87	14912	1.78974	1	0.823391	62.4505
GOTERM_BP_DIRECT	GO:0006636~unsaturated fatty acid biosynthetic process	4	0.236128	0.0575525	NM_199532, NM_200453, NM_131645, NM_198815	1245	11	14912	4.35546	1	0.820947	62.8454
GOTERM_BP_DIRECT	GO:0007080~mitotic metaphase plate congression	3	0.177096	0.0586638	NM_001100947, NM_001076721, NM_001104942	1245	5	14912	7.18651	1	0.821366	63.5704
GOTERM_BP_DIRECT	GO:2000045~regulation of G1/S transition of mitotic cell cycle	3	0.177096	0.0586638	NM_131375, NM_131376, NM_131374	1245	5	14912	7.18651	1	0.821366	63.5704
GOTERM_BP_DIRECT	GO:0030261~chromosome condensation	3	0.177096	0.0586638	NM_001003834, NM_001080196, NM_001162502	1245	5	14912	7.18651	1	0.821366	63.5704
GOTERM_BP_DIRECT	GO:0006887~exocytosis	10	0.590319	0.0595806	NM_001113796, NM_201092, NM_001128533, NM_199759, NM_200123, NM_001030216, NM_213384, NM_001110475, NM_001020733, NM_201302	1245	60	14912	1.99625	1	0.820741	64.1585
GOTERM_BP_DIRECT	GO:0006888~ER to Golgi vesicle-mediated transport	10	0.590319	0.0595806	NM_001076733, NM_001002129, NM_001007161, NM_213384, NM_213335, NM_001001940, NM_001002013, NM_200092, NM_201302, NM_200401	1245	60	14912	1.99625	1	0.820741	64.1585
GOTERM_BP_DIRECT	GO:0007059~chromosome segregation	7	0.413223	0.059646	NM_001003834, NM_212566, NM_001044324, NM_001076721, NM_001002341, NM_001002592, NM_001003863	1245	34	14912	2.46596	1	0.815606	64.2002
GOTERM_BP_DIRECT	GO:0015986~ATP synthesis coupled proton transport	6	0.354191	0.0605532	NM_213307, NM_001024429, NM_199968, NM_001256697, NM_200041, NM_001003843	1245	26	14912	2.76404	1	0.815039	64.7727
GOTERM_BP_DIRECT	GO:0015991~ATP hydrolysis coupled proton transport	8	0.472255	0.0633358	NM_001024429, XM_002666640, NM_182878, NM_131690, NM_173254, NM_201135, NM_178099, NM_001005772	1245	43	14912	2.22837	1	0.824091	66.4756
GOTERM_BP_DIRECT	GO:0016192~vesicle-mediated transport	20	1.18064	0.064064	NM_001005774, NM_201015, NM_201092, NM_200103, NM_201292, NM_001029962, NM_001002013, NM_213155, NM_199530, NM_001100066, NM_199759, NM_001002154, BC152242, NM_131508, NM_200338, NM_213384, NM_001001940, NM_001099973, NM_001017879, NM_201302	1245	157	14912	1.5258	1	0.822563	66.9083
GOTERM_BP_DIRECT	GO:0006096~glycolytic process	7	0.413223	0.0671319	BC122359, NM_144764, NM_199333, XM_693543, NM_201300, NM_201289, NM_001115125	1245	35	14912	2.3955	1	0.832225	68.6742
GOTERM_BP_DIRECT	GO:0006829~zinc II ion transport	5	0.295159	0.0680986	NM_001001591, NM_130931, NM_001013540, NM_205651, NM_001130777	1245	19	14912	3.15198	1	0.831791	69.2121
GOTERM_BP_DIRECT	GO:0061077~chaperone-mediated protein folding	5	0.295159	0.0680986	NM_001003471, BC045938, NM_001004677, NM_001005594, NM_001003520	1245	19	14912	3.15198	1	0.831791	69.2121
GOTERM_BP_DIRECT	GO:0006508~proteolysis	55	3.24675	0.0696789	NM_001123052, NM_213286, NM_001017899, NM_001076620, NM_001100054, NM_001030115, NM_001129823, NM_001004581, NM_001017801, NM_001002228, NM_001020497, NM_131676, NM_001040347, NM_001003832, NM_001048066, NM_001002355, NM_001089525, NM_200373, BC059539, NM_001030187, NM_001002609, NM_001002212, NM_001002683, NM_001004571, NM_001007297, AY398334, NM_200987, XM_679191, NM_001163837, NM_001077313, NM…	1245	529	14912	1.2453	1	0.834116	70.0726
GOTERM_BP_DIRECT	GO:0007029~endoplasmic reticulum organization	4	0.236128	0.0721228	NM_199530, NM_001005774, NM_001076733, NM_213335	1245	12	14912	3.9925	1	0.840035	71.359
GOTERM_BP_DIRECT	GO:0048511~rhythmic process	4	0.236128	0.0721228	NM_001004120, NM_001077279, NM_131721, NM_213233	1245	12	14912	3.9925	1	0.840035	71.359
GOTERM_BP_DIRECT	GO:0006464~cellular protein modification process	7	0.413223	0.0751387	NM_001105524, NM_001004554, NM_001076638, NM_001002058, NM_213062, NM_001075102, NM_001003453	1245	36	14912	2.32896	1	0.84788	72.8749
GOTERM_BP_DIRECT	GO:0006810~transport	108	6.37544	0.0755546	NM_200341, NM_001002465, NM_213443, NM_194405, NM_001007447, NM_001044852, AB247645, NM_200920, NM_001007038, NM_001007182, NM_001002678, NM_200338, NM_001045048, NM_001079861, NM_201459, NM_001080572, BC168468, NM_001002575, NM_200935, NM_001005774, NM_200715, NM_212904, NM_001003648, NM_199530, NM_131669, NM_213307, NM_001080580, XM_681507, NM_001007451, NM_212669, NM_201329, NM_213384, NM_0010…	1245	1120	14912	1.15497	1	0.84514	73.0779
GOTERM_BP_DIRECT	GO:0051726~regulation of cell cycle	10	0.590319	0.0828986	NM_212802, NM_001002075, NM_001002216, NM_207048, NM_001002190, NM_001077780, NM_001130400, NM_173241, NM_001163837, NM_200576	1245	64	14912	1.87149	1	0.867866	76.4359
GOTERM_BP_DIRECT	GO:0006166~purine ribonucleoside salvage	3	0.177096	0.0832172	NM_001002056, NM_199518, NM_198802	1245	6	14912	5.98876	1	0.86496	76.5723
GOTERM_BP_DIRECT	GO:0006273~lagging strand elongation	3	0.177096	0.0832172	NM_001044942, AY648733, NM_200501	1245	6	14912	5.98876	1	0.86496	76.5723
GOTERM_BP_DIRECT	GO:0045899~positive regulation of RNA polymerase II transcriptional preinitiation complex assembly	3	0.177096	0.0832172	NM_001003832, NM_001002091, NM_199750	1245	6	14912	5.98876	1	0.86496	76.5723
GOTERM_BP_DIRECT	GO:0006048~UDP-N-acetylglucosamine biosynthetic process	3	0.177096	0.0832172	NM_001007053, NM_200294, NM_212621	1245	6	14912	5.98876	1	0.86496	76.5723
GOTERM_BP_DIRECT	GO:0046855~inositol phosphate dephosphorylation	3	0.177096	0.0832172	XM_678559, NM_001002745, NM_001001822	1245	6	14912	5.98876	1	0.86496	76.5723
GOTERM_BP_DIRECT	GO:0000281~mitotic cytokinesis	4	0.236128	0.0881509	NM_001145694, NM_131355, NM_212566, NM_131435	1245	13	14912	3.68539	1	0.877017	78.5915
GOTERM_BP_DIRECT	GO:0006259~DNA metabolic process	4	0.236128	0.0881509	NM_001003834, NM_001113660, XM_001920421, NM_213206	1245	13	14912	3.68539	1	0.877017	78.5915
GOTERM_BP_DIRECT	GO:0006520~cellular amino acid metabolic process	5	0.295159	0.0922835	NM_200344, NM_199545, NM_213057, NM_213379, NM_001006104	1245	21	14912	2.85179	1	0.885532	80.1557
GOTERM_BP_DIRECT	GO:0006289~nucleotide-excision repair	5	0.295159	0.0922835	NM_001007335, NM_001089496, NM_001037687, NM_199927, NM_001040637	1245	21	14912	2.85179	1	0.885532	80.1557
GOTERM_BP_DIRECT	GO:0006310~DNA recombination	7	0.413223	0.092699	NM_001083540, NM_201073, NM_001080588, NM_131711, NM_001045096, NM_200227, NM_174860	1245	38	14912	2.20638	1	0.88317	80.3069
GOTERM_BP_DIRECT	GO:0005975~carbohydrate metabolic process	21	1.23967	0.0928317	NM_212740, NM_212886, NM_199687, NM_001007053, NM_001007401, BC122359, NM_001004117, NM_001017547, NM_001034981, NM_001115125, NM_001015059, NM_001110402, NM_001007437, NM_001040299, NM_001113618, NM_200834, NM_001045332, NM_199603, NM_200940, NM_200159, NM_199598	1245	175	14912	1.4373	1	0.880016	80.3549

## Sheet: cluster I-CC
Category	Term	Count	%	PValue	Genes	List Total	Pop Hits	Pop Total	Fold Enrichment	Bonferroni	Benjamini	FDR
GOTERM_CC_DIRECT	GO:0000502~proteasome complex	26	1.53483	5.13153e-14	NM_001003832, NM_153655, NM_001045564, NM_001002091, NM_201184, NM_001002064, NM_213166, BC059539, NM_200546, NM_001129823, NM_001030187, NM_001002609, NM_200572, NM_001017801, NM_200948, NM_131795, NM_001003427, NM_001003889, NM_131375, NM_131376, NM_131374, NM_200291, NM_131152, NM_001024441, NM_131676, NM_199750	1189	55	15208	6.04646	1.97475e-11	1.97475e-11	7.11431e-11
GOTERM_CC_DIRECT	GO:0005737~cytoplasm	264	15.5844	7.10558e-11	NM_001003452, NM_001007333, NM_207081, NM_001100054, NM_001076564, XM_696267, NM_001017801, NM_001020480, NM_001017804, NM_001002190, NM_001003650, NM_001003456, NM_213181, NM_001003832, NM_001080079, NM_182942, NM_200088, NM_182941, NM_212904, NM_200278, NM_001089355, NM_200084, NM_001006061, NM_001004120, NM_198209, NM_214775, NM_001002683, NM_001113589, NM_199631, NM_194388, NM_200987, XM_6785…	1189	2335	15208	1.44613	2.73565e-08	1.36782e-08	9.85577e-08
GOTERM_CC_DIRECT	GO:0005739~mitochondrion	84	4.95868	1.28991e-10	NM_001002465, NM_001076763, NM_001079994, NM_001044891, NM_199813, XM_681387, NM_131631, EH481941, NM_001089581, NM_001105701, NM_001007447, NM_001089335, NM_201158, NM_001083016, NM_001002678, NM_001089331, NM_213393, NM_212921, NM_200951, NM_200784, NM_001126455, NM_200142, XM_693091, NM_001004606, NM_213379, NM_001089525, NM_001114720, NM_001002498, NM_001017611, NM_201332, NM_001037110, NM_21…	1189	514	15208	2.09029	4.96615e-08	1.65538e-08	1.78917e-07
GOTERM_CC_DIRECT	GO:0005789~endoplasmic reticulum membrane	51	3.01063	7.49084e-09	NM_201015, NM_001040335, BC045938, NM_001033108, NM_198815, NM_001020603, NM_001003596, NM_001004630, NM_001002129, NM_001002228, NM_001004677, NM_200401, NM_001005774, NM_200453, NM_200039, NM_212666, NM_199530, NM_001004546, NM_001002685, NM_199532, NM_001007451, NM_213384, NM_001005594, NM_201082, NM_130931, NM_001003471, NM_001044878, NM_200881, NM_001029962, NM_201185, NM_200092, NM_00108064…	1189	270	15208	2.416	2.88397e-06	7.20993e-07	1.03901e-05
GOTERM_CC_DIRECT	GO:0005839~proteasome core complex	14	0.826446	4.66104e-08	NM_153655, NM_001045564, NM_213166, BC059539, NM_001030187, NM_001129823, NM_001002609, NM_001017801, NM_131795, NM_001003427, NM_001003889, NM_001024441, NM_131152, NM_131676	1189	28	15208	6.39529	1.79449e-05	3.589e-06	6.46508e-05
GOTERM_CC_DIRECT	GO:0005783~endoplasmic reticulum	64	3.77804	4.96471e-08	NM_001123052, NM_201015, NM_001040335, NM_213443, NM_001089535, NM_200034, NM_001020603, NM_001001730, NM_001076629, BC085460, NM_001007285, NM_001002228, NM_153671, NM_131204, NM_001002575, NM_001005774, NM_001039805, NM_200453, NM_199779, NM_001034180, NM_200931, NM_199530, NM_212666, NM_001004546, NM_001002685, NM_199532, NM_001007451, NM_213384, NM_201465, NM_001012481, NM_201082, NM_213421, …	1189	398	15208	2.05678	1.91139e-05	3.18568e-06	6.88628e-05
GOTERM_CC_DIRECT	GO:0000775~chromosome, centromeric region	12	0.708383	1.2385e-05	NM_001024440, NM_205590, NM_200378, NM_001100093, NM_001002341, NM_200310, NM_001104942, NM_001003555, NM_001080620, NM_001002592, NM_001123299, NM_001003863	1189	31	15208	4.95119	0.00475692	0.00068095	0.0171773
GOTERM_CC_DIRECT	GO:0005829~cytosol	61	3.60094	3.19554e-05	NM_213539, NM_001017607, NM_199813, NM_199956, NM_001105701, NM_001007446, NM_001115125, NM_201163, NM_200380, XM_696267, NM_001110402, NM_131347, NM_001045291, NM_001013270, NM_200451, NM_001003456, NM_200935, NM_001003497, NM_001002649, NM_001089525, NM_212904, NM_200084, NM_001089494, NM_001007053, NM_001145586, NM_212621, NM_001037110, BC100120, NM_001002056, NM_001002112, NM_001002058, NM_19…	1189	451	15208	1.72999	0.0122277	0.0015367	0.0443146
GOTERM_CC_DIRECT	GO:0019773~proteasome core complex, alpha-subunit complex	7	0.413223	3.5816e-05	NM_153655, NM_131795, NM_001003427, NM_213166, BC059539, NM_001024441, NM_001030187	1189	10	15208	8.95341	0.0136948	0.00153098	0.049667
GOTERM_CC_DIRECT	GO:0042555~MCM complex	7	0.413223	7.35746e-05	NM_212569, NM_001082849, NM_212567, BC092364, NM_173257, NM_178436, NM_001130601	1189	11	15208	8.13946	0.0279298	0.00282872	0.102003
GOTERM_CC_DIRECT	GO:0005694~chromosome	25	1.4758	0.000182511	NM_001100093, NM_200117, NM_205562, NM_173241, NM_001002592, NM_001003863, NM_199542, NM_200310, NM_001024396, NM_001003555, NM_001005967, NM_001002357, NM_001024440, NM_205590, NM_212566, NM_001126482, NM_001045096, NM_001003872, NM_173253, NM_001099244, NM_201073, NM_001044324, XM_686544, NM_001104942, NM_001077283	1189	139	15208	2.30046	0.0678609	0.00636811	0.252854
GOTERM_CC_DIRECT	GO:0005874~microtubule	22	1.2987	0.000373546	NM_200908, NM_001105524, NM_212772, NM_001017762, NM_001017604, NM_001079974, NM_198818, NM_213242, NM_199975, NM_001002592, NM_001037410, NM_131206, NM_001145694, NM_131355, NM_001161470, NM_198809, NM_001044954, XM_686820, NM_194388, NM_200823, NM_200832, NM_001003558	1189	120	15208	2.34494	0.133975	0.0119153	0.516882
GOTERM_CC_DIRECT	GO:0070652~HAUS complex	5	0.295159	0.00107016	NM_001007438, NM_001077171, NM_001079974, NM_001256249, NM_001002425	1189	7	15208	9.13613	0.33783	0.0312128	1.47419
GOTERM_CC_DIRECT	GO:0005623~cell	19	1.12161	0.00169569	NM_001020581, NM_200278, NM_001076721, NM_001020557, NM_001002468, NM_001013460, NM_001020554, NM_199779, BC122359, NM_001013471, NM_001115125, NM_001002113, NM_213013, NM_001083547, NM_212950, NM_001024406, NM_200280, NM_001005942, NM_001020824	1189	108	15208	2.25019	0.479724	0.0455988	2.32651
GOTERM_CC_DIRECT	GO:0005658~alpha DNA polymerase:primase complex	4	0.236128	0.00179112	AY648733, NM_199581, NM_201448, NM_214782	1189	4	15208	12.7906	0.498523	0.0449707	2.45593
GOTERM_CC_DIRECT	GO:0008540~proteasome regulatory particle, base subcomplex	6	0.354191	0.00218105	NM_001003832, NM_001002112, NM_201184, NM_001002091, NM_200546, NM_199750	1189	13	15208	5.90334	0.568558	0.0511825	2.98312
GOTERM_CC_DIRECT	GO:0005634~nucleus	267	15.7615	0.00303672	NM_001003452, NM_001007333, NM_001017607, NM_001113637, NM_001076564, NM_001007446, XM_696267, NM_001017801, NM_213183, NM_205749, NM_001077304, NM_001110402, NM_001081629, NM_001045147, NM_205747, NM_200784, NM_213181, NM_001080079, NM_182942, NM_001003834, XM_003199497, XM_692360, NM_001126482, NM_001009988, NM_001013324, NM_001123299, NM_001017611, NM_001004120, NM_198209, NM_214775, NM_200984…	1189	2933	15208	1.16437	0.689917	0.0665589	4.13074
GOTERM_CC_DIRECT	GO:0043240~Fanconi anaemia nuclear complex	5	0.295159	0.00339187	NM_212982, NM_001045234, NM_001128749, NM_001089523, NM_001040637	1189	9	15208	7.10588	0.729664	0.0700939	4.60335
GOTERM_CC_DIRECT	GO:0042995~cell projection	17	1.00354	0.0113235	NM_213008, NM_001045404, NM_200299, NM_001105524, NM_200453, NM_152887, NM_001017780, BC109418, NM_213499, NM_001002313, NM_001008655, NM_001079664, NM_213358, NM_001100023, NM_001017542, NM_201329, NM_001083850	1189	110	15208	1.97673	0.98753	0.206069	14.6114
GOTERM_CC_DIRECT	GO:0033178~proton-transporting two-sector ATPase complex, catalytic domain	4	0.236128	0.0131017	NM_001024429, XM_002666640, NM_173254, NM_201135	1189	7	15208	7.3089	0.993764	0.224211	16.7172
GOTERM_CC_DIRECT	GO:0008537~proteasome activator complex	3	0.177096	0.0173413	NM_131375, NM_131376, NM_131374	1189	3	15208	12.7906	0.998811	0.274369	21.5448
GOTERM_CC_DIRECT	GO:0031262~Ndc80 complex	3	0.177096	0.0173413	NM_001024440, NM_200310, NM_001003863	1189	3	15208	12.7906	0.998811	0.274369	21.5448
GOTERM_CC_DIRECT	GO:0030117~membrane coat	6	0.354191	0.0204392	BC152242, NM_131508, NM_200338, NM_001001940, NM_001002013, NM_213155	1189	21	15208	3.65445	0.999648	0.303294	24.9067
GOTERM_CC_DIRECT	GO:0000777~condensed chromosome kinetochore	5	0.295159	0.0251933	NM_001024440, NM_001100093, NM_200310, NM_001164240, NM_001003863	1189	15	15208	4.26353	0.999946	0.347613	29.8069
GOTERM_CC_DIRECT	GO:0005743~mitochondrial inner membrane	20	1.18064	0.0262523	NM_001045404, NM_001002465, NM_001004606, NM_001004662, NM_001013507, NM_001089581, NM_001114720, NM_001007447, NM_200665, NM_213307, NM_001045232, NM_001079702, XM_689787, NM_199531, NM_131682, NM_001002678, NM_001089331, NM_001005592, NM_001099447, NM_001002567	1189	151	15208	1.69412	0.999964	0.347378	30.8573
GOTERM_CC_DIRECT	GO:0031298~replication fork protection complex	4	0.236128	0.0279409	NM_001003452, NM_001044324, NM_001024439, NM_001024813	1189	9	15208	5.6847	0.999982	0.353651	32.5018
GOTERM_CC_DIRECT	GO:0035861~site of double-strand break	4	0.236128	0.0279409	XM_686544, NM_001089496, NM_001020774, NM_201481	1189	9	15208	5.6847	0.999982	0.353651	32.5018
GOTERM_CC_DIRECT	GO:0005759~mitochondrial matrix	10	0.590319	0.0348749	NM_001004581, NM_001005988, NM_201158, NM_001037384, NM_201326, NM_001145583, NM_131682, NM_181330, XM_686620, NM_199598	1189	58	15208	2.20527	0.999999	0.408821	38.8822
GOTERM_CC_DIRECT	GO:0033116~endoplasmic reticulum-Golgi intermediate compartment membrane	4	0.236128	0.0376416	NM_201015, NM_213384, NM_001029962, NM_201302	1189	10	15208	5.11623	1	0.421377	41.2681
GOTERM_CC_DIRECT	GO:0005871~kinesin complex	10	0.590319	0.0384133	NM_131206, NM_131355, NM_001161470, NM_001004644, NM_001044954, NM_001076721, XM_686820, NM_200823, NM_001017604, NM_001144045	1189	59	15208	2.16789	1	0.416433	41.918
GOTERM_CC_DIRECT	GO:0005654~nucleoplasm	10	0.590319	0.0384133	NM_213081, XM_696267, NM_173238, BC100120, CN014428, BC054900, NM_170761, NM_001017611, NM_213206, NM_001030118	1189	59	15208	2.16789	1	0.416433	41.918
GOTERM_CC_DIRECT	GO:0005758~mitochondrial intermembrane space	6	0.354191	0.0478982	NM_001003538, NM_001002355, NM_001002068, NM_001110540, NM_001020679, NM_001003738	1189	26	15208	2.95167	1	0.478801	49.3792
GOTERM_CC_DIRECT	GO:0005794~Golgi apparatus	33	1.94805	0.051865	NM_001045404, NM_201082, NM_201015, NM_001003846, NM_130931, XM_683102, NM_200385, NM_001029962, NM_001002013, NM_201185, NM_001099266, NM_200355, NM_001161470, NM_001002228, NM_001083548, NM_001002575, NM_001003497, NM_201092, NM_213505, NM_213358, NM_001030219, NM_213196, NM_001100066, NM_001007437, BC152242, NM_201329, NM_213384, NM_001089477, NM_205651, NM_001045347, NM_200280, NM_001025545, …	1189	304	15208	1.38845	1	0.495144	52.2274
GOTERM_CC_DIRECT	GO:0045261~proton-transporting ATP synthase complex, catalytic core F(1)	3	0.177096	0.0520078	NM_001024429, NM_199968, NM_200041	1189	5	15208	7.67435	1	0.484854	52.3271
GOTERM_CC_DIRECT	GO:0033180~proton-transporting V-type ATPase, V1 domain	4	0.236128	0.0614215	XM_002666640, NM_182878, NM_201135, NM_001005772	1189	12	15208	4.26353	1	0.533569	58.4898
GOTERM_CC_DIRECT	GO:0005856~cytoskeleton	33	1.94805	0.0628285	NM_001118892, NM_207081, NM_001079974, NM_198818, NM_199975, NM_173241, NM_001002592, NM_213349, NM_001037410, NM_001145694, NM_001017542, NM_001013270, NM_207048, NM_200832, NM_213438, NM_001003558, NM_200299, NM_212772, NM_001105524, NM_001017762, NM_152887, NM_001089355, NM_001006061, NM_200060, NM_213499, NM_001079664, NM_001100032, NM_198809, NM_200840, NM_194388, NM_200987, NM_001083850, BC…	1189	309	15208	1.36598	1	0.530946	59.3446
GOTERM_CC_DIRECT	GO:0005777~peroxisome	8	0.472255	0.064384	NM_200205, NM_001080172, NM_001130620, NM_001005933, NM_001002332, NM_213482, NM_001089418, NM_001045452	1189	46	15208	2.22445	1	0.529323	60.2707
GOTERM_CC_DIRECT	GO:0000776~kinetochore	7	0.413223	0.0723118	NM_001024440, NM_001100093, NM_200310, NM_001104942, NM_001164240, NM_001002592, NM_001003863	1189	38	15208	2.35616	1	0.562052	64.6938
GOTERM_CC_DIRECT	GO:0031597~cytosolic proteasome complex	3	0.177096	0.0740391	NM_001003832, NM_001002091, NM_199750	1189	6	15208	6.39529	1	0.560735	65.5947
GOTERM_CC_DIRECT	GO:0005876~spindle microtubule	4	0.236128	0.0753618	NM_001145694, NM_212566, NM_194397, NM_001002592	1189	13	15208	3.93556	1	0.55749	66.2702
GOTERM_CC_DIRECT	GO:0005643~nuclear pore	7	0.413223	0.0800876	XM_696267, NM_213663, NM_001003885, BC100120, NM_001030123, NM_001044852, NM_201580	1189	39	15208	2.29575	1	0.570766	68.5843
GOTERM_CC_DIRECT	GO:0000790~nuclear chromatin	9	0.531287	0.0803048	NM_001020544, NM_001003452, NM_201073, NM_200117, NM_001002631, NM_001024396, XM_702004, NM_001005967, NM_213077	1189	58	15208	1.98475	1	0.562377	68.687
GOTERM_CC_DIRECT	GO:0031410~cytoplasmic vesicle	9	0.531287	0.086876	NM_199530, NM_001100066, NM_201092, NM_200777, NM_201329, NM_001013295, NM_001002013, NM_213358, NM_001025545	1189	59	15208	1.95111	1	0.583036	71.6515
GOTERM_CC_DIRECT	GO:0005788~endoplasmic reticulum lumen	4	0.236128	0.0905519	NM_001123052, NM_199779, NM_200931, NM_212703	1189	14	15208	3.65445	1	0.589876	73.1941
GOTERM_CC_DIRECT	GO:0005622~intracellular	105	6.19835	0.0966041	NM_001020700, NM_001045552, AF016244, NM_001126403, NM_213443, NM_213639, NM_001020603, NM_001077274, NM_001126409, NM_200920, NM_001002129, NM_001128533, NM_200508, NM_001003453, NM_201454, NM_001045359, NM_200935, NM_001013521, XM_681577, NM_200123, NM_213110, NM_001089562, NM_001020576, NM_201332, NM_001003649, NM_199633, DQ400973, NM_199631, NM_001004571, NM_201329, NM_130929, NM_001017884, N…	1189	1175	15208	1.14299	1	0.605952	75.5652
GOTERM_CC_DIRECT	GO:0031595~nuclear proteasome complex	3	0.177096	0.098414	NM_001003832, NM_001002091, NM_199750	1189	7	15208	5.48168	1	0.60449	76.2355
GOTERM_CC_DIRECT	GO:0005779~integral component of peroxisomal membrane	3	0.177096	0.098414	NM_200205, NM_001103120, NM_001030172	1189	7	15208	5.48168	1	0.60449	76.2355

## Sheet: cluster I-MF
Category	Term	Count	%	PValue	Genes	List Total	Pop Hits	Pop Total	Fold Enrichment	Bonferroni	Benjamini	FDR
GOTERM_MF_DIRECT	GO:0000166~nucleotide binding	203	11.9835	5.8359e-11	NM_001007333, NM_001017607, NM_001017604, NM_001076564, NM_213186, NM_001017804, NM_001007038, NM_201315, NM_001007339, NM_001007030, NM_001003832, NM_001080079, NM_001003834, NM_182942, NM_200497, NM_001003649, NM_214775, NM_001113589, NM_201326, BC092721, NM_201329, NM_194388, NM_130929, NM_001044921, NM_213385, NM_001003470, NM_001077163, NM_001003572, NM_200193, NM_001017542, NM_174860, NM_00…	1230	1678	15797	1.55372	7.575e-08	7.575e-08	9.52686e-08
GOTERM_MF_DIRECT	GO:0016740~transferase activity	165	9.74026	4.7245e-10	NM_001045552, AY648733, NM_001126403, XM_683102, NM_001017607, NM_001080569, NM_001077279, NM_001076564, NM_001004295, NM_199333, NM_001007447, NM_001115125, NM_001003596, NM_001020480, NM_198922, NM_001004585, NM_200501, NM_198070, NM_194408, NM_213397, NM_001033090, NM_001080079, NM_213379, NM_212566, NM_182941, NM_212564, NM_213112, NM_001020479, NM_001025302, NM_001126482, XM_680391, NM_00100…	1230	1319	15797	1.6066	6.1324e-07	3.0662e-07	7.71255e-07
GOTERM_MF_DIRECT	GO:0016491~oxidoreductase activity	83	4.89965	8.94113e-09	NM_001002468, NM_198815, NM_001013471, NM_001015061, NM_001001730, NM_001045298, NM_001006056, NM_001256747, NM_201513, BC085460, NM_001113578, NM_001110402, NM_001004630, AI331619, NM_001030266, NM_201158, NM_001007285, NM_001077793, NM_213393, NM_212921, NM_200951, NM_001007283, NM_205642, NM_001017740, NM_001017717, NM_212724, NM_213453, NM_001012488, NM_001013460, NM_001030070, NM_203460, NM_…	1230	553	15797	1.92762	1.16055e-05	3.86852e-06	1.4596e-05
GOTERM_MF_DIRECT	GO:0004298~threonine-type endopeptidase activity	14	0.826446	1.43253e-08	NM_153655, NM_001045564, NM_213166, BC059539, NM_001030187, NM_001129823, NM_001002609, NM_001017801, NM_131795, NM_001003427, NM_001003889, NM_001024441, NM_131152, NM_131676	1230	26	15797	6.91551	1.8594e-05	4.64854e-06	2.33854e-05
GOTERM_MF_DIRECT	GO:0004175~endopeptidase activity	17	1.00354	1.71435e-08	NM_153655, NM_001045564, NM_201184, NM_213166, BC059539, NM_200546, NM_001030187, NM_001129823, NM_001002609, NM_001017801, NM_131795, NM_001003427, NM_001003889, XM_679191, NM_131152, NM_001024441, NM_131676	1230	40	15797	5.45831	2.2252e-05	4.45044e-06	2.7986e-05
GOTERM_MF_DIRECT	GO:0005524~ATP binding	186	10.9799	2.25799e-07	NM_001045552, NM_001126403, NM_001017607, NM_001127333, NM_001044858, NM_001017604, NM_001076564, NM_001002064, NM_001004295, NM_001105701, XM_001921567, NM_001115125, NM_001004581, NM_131206, NM_213186, NM_001081629, NM_001007038, NM_001004585, NM_201315, NM_194408, NM_213397, BC168468, NM_001003832, NM_200614, NM_001201361, NM_001033090, NM_001080079, NM_001003834, NM_212569, NM_212566, XM_0031…	1230	1668	15797	1.43214	0.000293045	4.88467e-05	0.000368607
GOTERM_MF_DIRECT	GO:0005525~GTP binding	74	4.36836	1.5567e-06	NM_001017707, NM_001024811, BC155645, NM_199818, NM_001079994, BC115337, BC142879, NM_201018, NM_001039818, NM_198818, NM_213242, NM_001034179, NM_001002129, NM_001017804, NM_200508, NM_001007339, NM_001128672, NM_001006016, NM_201454, NM_182867, NM_001003558, NM_001002423, NM_001005931, NM_212772, NM_182942, NM_001001729, NM_001089562, NM_200123, NM_001004578, NM_200497, NM_201332, NM_001003649,…	1230	535	15797	1.77643	0.00201856	0.000288615	0.00254122
GOTERM_MF_DIRECT	GO:0003824~catalytic activity	67	3.95514	7.65714e-06	NM_200649, NM_199813, NM_001168463, NM_199333, NM_200451, NM_198070, NM_213397, NM_182866, BC111449, NM_001002649, NM_001079981, NM_213379, NM_001089525, NM_213112, NM_131625, NM_001017611, NM_213057, NM_199536, NM_001005400, NM_131398, NM_201034, NM_001037377, NM_131455, NM_200113, NM_001003846, NM_001012496, NM_131370, NM_199687, NM_001099417, NM_001077163, NM_001006037, NM_001045128, NM_131617…	1230	490	15797	1.7561	0.00988978	0.0012416	0.0124992
GOTERM_MF_DIRECT	GO:0000287~magnesium ion binding	23	1.35773	2.4506e-05	NM_001003834, NM_001126403, NM_199518, NM_213533, NM_212886, NM_001002354, NM_001007053, NM_001105594, NM_199333, NM_001001822, NM_001103117, NM_001079703, NM_001017804, NM_001002056, XM_678559, NM_001006104, NM_200951, NM_001002745, NM_001005770, NM_001003453, NM_131398, NM_001006005, NM_201289	1230	108	15797	2.7351	0.0313086	0.00352812	0.0399975
GOTERM_MF_DIRECT	GO:0003924~GTPase activity	27	1.59386	9.85984e-05	NM_200908, NM_001024811, NM_001079994, NM_201018, NM_001080695, BC059523, NM_001045161, NM_198818, NM_213242, NM_199975, NM_001037410, NM_200508, NM_001128672, NM_001006016, NM_001007339, NM_001003558, NM_182867, NM_001083032, NM_212772, NM_212704, NM_182942, NM_001017762, NM_001003649, NM_198809, NM_001100068, NM_194388, NM_001045036	1230	151	15797	2.29645	0.120135	0.0127172	0.160836
GOTERM_MF_DIRECT	GO:0030170~pyridoxal phosphate binding	15	0.885478	0.000160421	NM_213379, NM_001014367, NM_001014323, NM_212604, NM_213359, NM_200064, NM_001004552, NM_001114741, NM_001126409, NM_200344, NM_213057, NM_131682, NM_001005400, NM_001007348, NM_001098757	1230	60	15797	3.21077	0.18799	0.0187531	0.261558
GOTERM_MF_DIRECT	GO:0003887~DNA-directed DNA polymerase activity	8	0.472255	0.000370913	AY648733, NM_213303, NM_199581, NM_173246, NM_200248, NM_001039810, NM_001128523, NM_214782	1230	19	15797	5.40762	0.382166	0.0393334	0.603783
GOTERM_MF_DIRECT	GO:0016787~hydrolase activity	108	6.37544	0.00042307	NM_001007335, NM_001004290, NM_001042720, NM_001100054, NM_001002064, NM_001045452, NM_001017801, AF190144, NM_001007030, NM_131676, NM_001003832, NM_001002452, NM_212569, NM_001002319, NM_001082849, NM_212567, NM_001017611, NM_001030187, NM_001002609, NM_001007297, BC092721, NM_001004571, NM_200987, NM_001163837, NM_001045405, NM_001145361, NM_213421, NM_153655, NM_001044974, NM_200725, NM_00104…	1230	1003	15797	1.3829	0.422623	0.0413707	0.688409
GOTERM_MF_DIRECT	GO:0042578~phosphoric ester hydrolase activity	10	0.590319	0.000894608	NM_001045405, NM_001044974, NM_001008640, NM_001044878, NM_199615, NM_001007030, NM_001025469, NM_001077283, NM_001017611, NM_001012500	1230	34	15797	3.77738	0.687053	0.0796305	1.45044
GOTERM_MF_DIRECT	GO:0009055~electron carrier activity	12	0.708383	0.00093338	BC134185, NM_001045409, NM_200278, NM_001005933, NM_001002068, NM_200886, NM_001045307, NM_001003523, NM_001003738, NM_200280, NM_001005942, NM_001032728	1230	48	15797	3.21077	0.702426	0.0776275	1.51285
GOTERM_MF_DIRECT	GO:0016829~lyase activity	17	1.00354	0.00144497	NM_001002649, NM_213421, NM_001080172, NM_131631, NM_131110, NM_001044984, NM_212604, NM_213359, NM_001004552, NM_001007422, NM_200344, NM_001079702, NM_131347, NM_001005400, NM_200451, NM_200280, NM_001007348	1230	90	15797	2.42592	0.846941	0.110689	2.33292
GOTERM_MF_DIRECT	GO:0003678~DNA helicase activity	6	0.354191	0.00214228	NM_212569, NM_001082849, NM_212567, NM_173257, NM_178436, NM_174860	1230	13	15797	5.92758	0.938188	0.151041	3.44036
GOTERM_MF_DIRECT	GO:0004518~nuclease activity	14	0.826446	0.00261977	NM_001079703, NM_001045405, NM_213421, NM_001044974, NM_001008640, NM_001007335, NM_001113660, NM_199615, XM_702004, NM_200226, NM_001025469, NM_001077283, NM_001017611, NM_001012500	1230	70	15797	2.56862	0.966791	0.172348	4.19188
GOTERM_MF_DIRECT	GO:0051082~unfolded protein binding	13	0.767414	0.0026363	NM_198821, NM_001037384, NM_001013295, EH481941, NM_001045073, NM_199662, NM_001004581, BC090171, NM_131047, NM_201326, NM_001113625, NM_201465, NM_198210	1230	62	15797	2.69291	0.967497	0.165013	4.2178
GOTERM_MF_DIRECT	GO:0044824~retroviral 3' processing activity	8	0.472255	0.00377131	NM_001045405, NM_001044974, NM_001008640, NM_199615, NM_001025469, NM_001077283, NM_001017611, NM_001012500	1230	27	15797	3.80536	0.992586	0.217468	5.98176
GOTERM_MF_DIRECT	GO:0043765~T/G mismatch-specific endonuclease activity	8	0.472255	0.00377131	NM_001045405, NM_001044974, NM_001008640, NM_199615, NM_001025469, NM_001077283, NM_001017611, NM_001012500	1230	27	15797	3.80536	0.992586	0.217468	5.98176
GOTERM_MF_DIRECT	GO:0015035~protein disulfide oxidoreductase activity	7	0.413223	0.00552209	NM_200023, NM_001076638, NM_001003538, NM_001045409, NM_200278, NM_200280, NM_001005942	1230	22	15797	4.08644	0.999244	0.289839	8.64304
GOTERM_MF_DIRECT	GO:0016831~carboxy-lyase activity	6	0.354191	0.00597354	NM_001079702, NM_001080172, NM_131347, NM_001007422, NM_001004552, NM_001007348	1230	16	15797	4.81616	0.999581	0.297771	9.31769
GOTERM_MF_DIRECT	GO:0016779~nucleotidyltransferase activity	11	0.649351	0.00913903	NM_001017794, AY648733, NM_200294, NM_173246, NM_200248, NM_200497, NM_001024461, NM_001039810, XM_695734, NM_001077553, NM_214782	1230	55	15797	2.56862	0.999993	0.404367	13.9186
GOTERM_MF_DIRECT	GO:0004812~aminoacyl-tRNA ligase activity	9	0.531287	0.00919507	NM_001163798, NM_205555, XM_689843, NM_001077155, NM_001005932, NM_001118900, NM_001105594, NM_001105701, NM_201213	1230	39	15797	2.96379	0.999994	0.393227	13.998
GOTERM_MF_DIRECT	GO:0016746~transferase activity, transferring acyl groups	18	1.06257	0.01058	NM_001110026, NM_001077732, NM_001076745, NM_131370, NM_001013492, NM_001083549, NM_001007447, NM_001003872, NM_001030196, NM_213270, NM_001002685, NM_200537, NM_001020480, NM_001039640, NM_200492, NM_131682, NM_001089468, NM_001005974	1230	119	15797	1.94265	0.999999	0.424342	15.9396
GOTERM_MF_DIRECT	GO:0008565~protein transporter activity	11	0.649351	0.0132092	XM_696267, NM_200907, NM_001002465, NM_001003421, NM_213539, BC100120, BC152242, NM_001002678, NM_200338, BC090771, NM_213155	1230	58	15797	2.43576	1	0.485128	19.5127
GOTERM_MF_DIRECT	GO:0016301~kinase activity	68	4.01417	0.0149474	NM_213081, NM_001045552, NM_001126403, NM_001017607, NM_131630, NM_001076564, NM_001004295, NM_199333, NM_131432, NM_001115125, BC088382, NM_198922, NM_001004585, NM_001013270, NM_001045315, NM_194408, NM_213397, NM_001080079, NM_001033090, NM_212566, NM_001007056, NM_212564, AB032265, NM_001145586, XM_680391, NM_200045, NM_131721, NM_001008655, NM_206888, NM_199914, NM_213406, NM_130929, NM_0010…	1230	661	15797	1.32123	1	0.515195	21.7963
GOTERM_MF_DIRECT	GO:0008483~transaminase activity	6	0.354191	0.0163502	NM_200344, NM_001006021, NM_213057, NM_213379, NM_213359, NM_200064	1230	20	15797	3.85293	1	0.5343	23.5945
GOTERM_MF_DIRECT	GO:0016209~antioxidant activity	5	0.295159	0.0193999	NM_178287, NM_001002468, NM_001013460, NM_131294, NM_001013471	1230	14	15797	4.58682	1	0.583907	27.3712
GOTERM_MF_DIRECT	GO:0003688~DNA replication origin binding	4	0.236128	0.0195434	NM_001077304, NM_213183, NM_178436, NM_001024813	1230	8	15797	6.42154	1	0.57427	27.5444
GOTERM_MF_DIRECT	GO:0004386~helicase activity	13	0.767414	0.0203642	NM_212569, NM_001100093, NM_212567, NM_001082849, NM_173257, NM_001045096, NM_001037101, BC092721, XM_686544, NM_001202472, NM_001020774, NM_178436, NM_174860	1230	80	15797	2.087	1	0.57746	28.5283
GOTERM_MF_DIRECT	GO:0016773~phosphotransferase activity, alcohol group as acceptor	6	0.354191	0.0244104	NM_001006002, NM_198802, BC122359, NM_001007349, NM_001007432, NM_001115125	1230	22	15797	3.50266	1	0.633014	33.1978
GOTERM_MF_DIRECT	GO:0016820~hydrolase activity, acting on acid anhydrides, catalyzing transmembrane movement of substances	4	0.236128	0.0276441	NM_001024429, XM_002666640, NM_182878, NM_201135	1230	9	15797	5.70804	1	0.668009	36.7221
GOTERM_MF_DIRECT	GO:0016538~cyclin-dependent protein serine/threonine kinase regulator activity	5	0.295159	0.0311558	NM_001020623, NM_001002110, BC122359, NM_001003593, NM_001115125	1230	16	15797	4.01347	1	0.701307	40.3512
GOTERM_MF_DIRECT	GO:0016887~ATPase activity	19	1.12161	0.032561	NM_001201361, NM_001076721, NM_001017604, NM_001080037, NM_131206, NM_213186, NM_131355, XM_689787, NM_001161470, NM_001081629, NM_001007038, NM_001130620, NM_201326, NM_001044954, NM_201315, NM_213482, BC168468, NM_201481, NM_174860	1230	145	15797	1.68289	1	0.707019	41.748
GOTERM_MF_DIRECT	GO:0070569~uridylyltransferase activity	3	0.177096	0.0326401	NM_200294, NM_212621, NM_212729	1230	4	15797	9.63232	1	0.697747	41.8256
GOTERM_MF_DIRECT	GO:0051213~dioxygenase activity	8	0.472255	0.0328544	NM_001007390, BC085460, NM_001007285, NM_001077387, NM_170761, NM_001020578, NM_001005390, NM_001256747	1230	40	15797	2.56862	1	0.690231	42.0357
GOTERM_MF_DIRECT	GO:0030234~enzyme regulator activity	4	0.236128	0.0372506	NM_200572, NM_201184, NM_001005592, NM_200546	1230	10	15797	5.13724	1	0.726569	46.1902
GOTERM_MF_DIRECT	GO:0003906~DNA-(apurinic or apyrimidinic site) lyase activity	4	0.236128	0.0372506	NM_213421, XM_681387, NM_001007335, NM_001077276	1230	10	15797	5.13724	1	0.726569	46.1902
GOTERM_MF_DIRECT	GO:0016874~ligase activity	21	1.23967	0.0372543	BC111449, NM_201009, NM_001163798, NM_001105524, NM_213026, NM_213062, NM_131617, NM_001020603, NM_001105701, NM_201213, NM_213077, NM_001004554, NM_001017804, NM_205555, XM_689843, NM_001002058, NM_212927, NM_213103, NM_001006104, NM_182866, NM_200306	1230	168	15797	1.60539	1	0.717361	46.1937
GOTERM_MF_DIRECT	GO:0030145~manganese ion binding	5	0.295159	0.0463074	NM_001079703, NM_001076620, NM_001114847, NM_131398, NM_001103117	1230	18	15797	3.56752	1	0.785314	53.884
GOTERM_MF_DIRECT	GO:0005200~structural constituent of cytoskeleton	9	0.531287	0.0463332	NM_212772, NM_001037410, NM_198809, NM_001017762, NM_194388, NM_198818, NM_199975, NM_001003863, NM_001003558	1230	52	15797	2.22284	1	0.777296	53.9044
GOTERM_MF_DIRECT	GO:0046873~metal ion transmembrane transporter activity	4	0.236128	0.0483261	NM_001001591, NM_130931, NM_001013540, NM_001130777	1230	11	15797	4.67021	1	0.783637	55.452
GOTERM_MF_DIRECT	GO:0061133~endopeptidase activator activity	3	0.177096	0.0516212	NM_131375, NM_131376, NM_131374	1230	5	15797	7.70585	1	0.798083	57.9043
GOTERM_MF_DIRECT	GO:0003841~1-acylglycerol-3-phosphate O-acyltransferase activity	3	0.177096	0.0516212	NM_001002685, NM_001077732, NM_213270	1230	5	15797	7.70585	1	0.798083	57.9043
GOTERM_MF_DIRECT	GO:0005528~FK506 binding	5	0.295159	0.0551672	NM_001003471, BC045938, NM_001004677, NM_001005594, NM_001003520	1230	19	15797	3.37976	1	0.812513	60.4014
GOTERM_MF_DIRECT	GO:0016671~oxidoreductase activity, acting on a sulfur group of donors, disulfide as acceptor	4	0.236128	0.0608115	NM_200023, NM_001076638, NM_001002094, NM_212921	1230	12	15797	4.28103	1	0.836292	64.0912
GOTERM_MF_DIRECT	GO:0046961~proton-transporting ATPase activity, rotational mechanism	6	0.354191	0.0621165	NM_199968, XM_002666640, NM_173254, NM_201135, NM_001005772, NM_200041	1230	28	15797	2.75209	1	0.836275	64.8971
GOTERM_MF_DIRECT	GO:0016853~isomerase activity	10	0.590319	0.0634701	NM_001034178, NM_001003834, NM_001002146, NM_001040299, NM_001044324, NM_200084, NM_199779, NM_144764, NM_200280, NM_201300	1230	65	15797	1.97586	1	0.836502	65.7151
GOTERM_MF_DIRECT	GO:0003684~damaged DNA binding	7	0.413223	0.0639693	NM_001003988, NM_001020549, NM_001007335, NM_213524, NM_001037687, NM_001040247, NM_001077283	1230	37	15797	2.42977	1	0.832646	66.0122
GOTERM_MF_DIRECT	GO:0032182~ubiquitin-like protein binding	3	0.177096	0.0735042	NM_199772, NM_205538, NM_213331	1230	6	15797	6.42154	1	0.86766	71.2437
GOTERM_MF_DIRECT	GO:0051920~peroxiredoxin activity	3	0.177096	0.0735042	NM_001002468, NM_001013460, NM_001013471	1230	6	15797	6.42154	1	0.86766	71.2437
GOTERM_MF_DIRECT	GO:0036402~proteasome-activating ATPase activity	3	0.177096	0.0735042	NM_001003832, NM_001002091, NM_199750	1230	6	15797	6.42154	1	0.86766	71.2437
GOTERM_MF_DIRECT	GO:0016818~hydrolase activity, acting on acid anhydrides, in phosphorus-containing anhydrides	4	0.236128	0.0746303	NM_001081629, XM_003199497, NM_001044888, NM_001044858	1230	13	15797	3.95172	1	0.866481	71.809
GOTERM_MF_DIRECT	GO:0008233~peptidase activity	36	2.12515	0.0749929	NM_213286, NM_153655, NM_200725, NM_001100054, NM_199973, NM_001030115, NM_213166, NM_001144795, NM_001129823, NM_001030281, NM_001017801, BC090064, NM_131795, NM_001002149, NM_001002694, NM_001003889, NM_001020497, NM_131676, NM_001003832, NM_001045564, NM_001002355, BC059539, NM_001030187, NM_001002609, NM_001002212, NM_001003427, NM_001004571, NM_001007297, NM_200987, XM_686620, NM_001024405, …	1230	350	15797	1.321	1	0.862482	71.9888
GOTERM_MF_DIRECT	GO:0019904~protein domain specific binding	5	0.295159	0.0754018	NM_001013341, NM_001082798, NM_201484, NM_213164, NM_201513	1230	21	15797	3.05788	1	0.858702	72.1902
GOTERM_MF_DIRECT	GO:0005385~zinc ion transmembrane transporter activity	5	0.295159	0.0867333	NM_001001591, NM_130931, NM_001013540, NM_205651, NM_001130777	1230	22	15797	2.91888	1	0.891604	77.2609
GOTERM_MF_DIRECT	GO:0008536~Ran GTPase binding	5	0.295159	0.0867333	NM_213539, NM_201450, BC090771, NM_001044852, NM_201580	1230	22	15797	2.91888	1	0.891604	77.2609
GOTERM_MF_DIRECT	GO:0043910~ATP:coenzyme F420 adenylyltransferase activity	3	0.177096	0.0977233	NM_200294, NM_201448, NM_214782	1230	7	15797	5.50418	1	0.915569	81.3388
GOTERM_MF_DIRECT	GO:0008905~mannose-phosphate guanylyltransferase activity	3	0.177096	0.0977233	NM_200294, NM_201448, NM_214782	1230	7	15797	5.50418	1	0.915569	81.3388
GOTERM_MF_DIRECT	GO:0052630~UDP-N-acetylgalactosamine diphosphorylase activity	3	0.177096	0.0977233	NM_200294, NM_201448, NM_214782	1230	7	15797	5.50418	1	0.915569	81.3388
GOTERM_MF_DIRECT	GO:0043814~phospholactate guanylyltransferase activity	3	0.177096	0.0977233	NM_200294, NM_201448, NM_214782	1230	7	15797	5.50418	1	0.915569	81.3388
GOTERM_MF_DIRECT	GO:0003896~DNA primase activity	3	0.177096	0.0977233	NM_200294, NM_201448, NM_214782	1230	7	15797	5.50418	1	0.915569	81.3388
GOTERM_MF_DIRECT	GO:0033677~DNA/RNA helicase activity	3	0.177096	0.0977233	NM_200294, NM_201448, NM_214782	1230	7	15797	5.50418	1	0.915569	81.3388
GOTERM_MF_DIRECT	GO:0004779~sulfate adenylyltransferase activity	3	0.177096	0.0977233	NM_200294, NM_201448, NM_214782	1230	7	15797	5.50418	1	0.915569	81.3388
GOTERM_MF_DIRECT	GO:0008192~RNA guanylyltransferase activity	3	0.177096	0.0977233	NM_200294, NM_201448, NM_214782	1230	7	15797	5.50418	1	0.915569	81.3388
GOTERM_MF_DIRECT	GO:0043338~CTP:2,3-di-O-geranylgeranyl-sn-glycero-1-phosphate cytidyltransferase activity	3	0.177096	0.0977233	NM_200294, NM_201448, NM_214782	1230	7	15797	5.50418	1	0.915569	81.3388
