# Supplementary material for: Microarray and metabolome analysis of hepatic response to fasting and subsequent refeeding in zebrafish (Danio rerio)
Source: BMC Genomics. 2019 Dec 2;20:919. doi: 10.1186/s12864-019-6309-6 (PMC6889435; doi:10.1186/s12864-019-6309-6)
Supplement: Supplementary file 2 — Additional file 2. Cluster II gene lists and GO analysis. [file 12864_2019_6309_MOESM2_ESM.xls]

## Sheet: cluster II-gene list
GenbankAccession	C1_a_NS	C1_b_NS	C2_a_NS	C2_b_NS	Fa_NS	Fb_NS	Fc_NS	R1_a_NS	R1_b_NS	R1_c_NS	R2_a_NS	R2_b_NS	R2_c_NS	R3_a_NS	R3_b_NS	R3_c_NS
NM_001002616	-0.476496	-0.182707	-0.400094	0.200829	0.000855	-0.112756	-0.377726	-0.397877	0.235535	-0.078152	0.082896	0.350754	0.102182	0.152026	0.020639	-0.000855
NM_001002343	-0.260744	-0.012306	-0.406072	-0.022736	0.125233	0.012306	-0.538661	-0.428667	0.188118	0.061759	0.183325	0.104525	0.023821	-0.316903	0.235099	-0.191576
NM_001025507	-0.17748	-0.035383	-0.169421	-0.417204	0.311516	0.310823	-0.419647	-0.224549	0.128774	0.359526	0.204413	0.300982	0.044003	-0.229926	-0.100182	0.035383
NM_201205	0.095395	-0.703631	-0.21663	-0.108899	-0.031007	0.143898	0.031007	-0.099585	-0.199731	-0.032284	0.207087	0.141553	0.188353	0.1193	0.105432	-0.489681
NM_001082931	-0.157495	-0.48904	-0.477248	0.084467	0.085931	-0.123349	-0.003666	0.033355	-0.480432	0.099138	0.183279	0.125205	-0.001996	0.110384	0.001996	-0.418696
XM_002666233	0.0125	-0.509332	-0.473799	-0.082488	-0.181216	0.239156	0.033853	-0.155283	-0.0125	0.435108	0.16075	-0.020581	0.145438	0.134491	0.203714	-0.31203
NM_199797	-0.294232	-0.185203	-0.60025	-0.205615	0.004526	0.036533	-0.004526	-0.29241	-0.085919	0.024406	0.386322	0.144756	0.174419	0.095293	0.108273	-0.400335
NM_001044353	-0.0465	-0.39913	-0.548801	0.051822	0.0465	0.062274	0.190128	-0.492547	-0.051588	-0.058761	0.106854	0.104855	0.076096	0.086358	-0.195246	-0.412283
BC083258	0.011949	-0.510164	-0.510543	9.9e-05	-9.9e-05	0.090227	0.270931	-0.308304	-0.019883	-0.21429	0.141286	0.07624	0.124288	0.002682	-0.134918	-0.443387
NM_207051	0.017941	-0.261208	-0.396005	0.005393	-0.083465	0.188392	0.018508	-0.545039	-0.275231	-0.261876	0.21625	0.21251	0.169852	0.002879	-0.002879	-0.411837
NM_001024437	-0.080482	-0.616602	-0.241538	0.129315	0.179922	-0.014972	0.077309	-0.46027	0.122404	-0.011038	0.388762	0.174567	0.215448	-0.181475	0.011038	-0.107953
NM_001079665	0.005236	-0.346396	-0.482114	-0.005236	-0.143797	0.069871	-0.399974	-0.064593	-0.053673	0.183373	0.449028	0.222807	0.137534	0.274827	0.225928	-0.156669
NM_212660	-0.004136	-0.317105	-0.426449	0.085128	-0.117064	0.004136	-0.262223	-0.259711	-0.301145	-0.150206	0.477384	0.286142	0.315511	0.09503	0.162332	0.04937
XM_002667206	-0.004938	-0.655575	-0.548009	0.153411	0.111474	0.147127	-0.176289	-0.016985	0.004938	-0.014845	0.360107	0.131695	0.105173	-0.077619	0.02374	-0.126466
XM_001919219	-0.260815	-0.499489	-0.543817	0.050336	0.066991	-0.048771	-0.465397	0.046307	-0.017433	-0.16239	0.28979	0.031418	0.017433	0.131397	0.072996	-0.155158
NM_213213	-0.391619	-0.334386	-0.384355	0.030256	-0.030256	0.051532	0.21489	-0.21653	0.103603	-0.101292	0.298838	0.378799	-0.21491	0.243265	0.303951	-0.194947
NM_213249	-0.200964	-0.327284	0.018908	0.051074	-0.135628	-0.277967	-0.051821	-0.362261	0.109417	-0.018908	0.343245	0.386241	0.03416	0.382855	0.437279	-0.040837
XM_003198686	-0.423748	-0.246889	-0.182739	0.327632	-0.015758	-0.064148	0.015758	-0.196479	-0.152687	-0.142536	0.537186	0.136985	0.126897	0.298252	0.192819	0.286933
NM_001083569	0.053704	-0.366491	-0.446486	-0.04473	0.316464	0.148789	-0.242259	-0.135198	-0.092178	-0.236234	0.366227	0.133492	0.064867	0.442713	0.04473	-0.209151
NM_001083868	-0.24002	-0.218044	-0.315284	0.037623	0.162441	-0.237636	-0.134681	0.006736	-0.006736	-0.293377	0.384903	0.242823	0.040845	0.395012	0.225405	-0.437318
TC393078	0.067132	-0.309611	0.036652	-0.038096	0.322907	-0.046353	-0.036652	-0.133444	-0.22814	-0.501838	0.227692	0.294161	0.136059	0.377507	0.327913	-0.24588
TC390256	-0.032669	-0.137547	-0.043404	-0.088993	0.396335	0.032669	0.161726	-0.169805	-0.119655	-0.414519	0.340065	0.460964	0.078381	0.207457	0.032669	-0.438802
NM_213146	-0.004296	-0.134254	-0.116449	0.206278	0.057419	0.004296	-0.176837	-0.048805	0.126871	-0.274075	0.46104	0.598848	0.216663	0.278392	-0.165232	-0.273387
NM_213245	-0.268716	-0.224795	-0.081341	-0.213354	0.061527	0.013143	0.16205	-0.204915	-0.013143	0.21714	0.101499	0.318337	0.424129	0.270181	-0.312011	-0.493677
NM_212746	-0.214485	-0.182903	-0.131965	0.004218	0.072311	-0.019416	0.030253	0.027274	-0.161848	0.337167	0.044529	0.510928	0.476854	-0.114125	-0.004218	-0.5025
NM_200176	-0.254471	-0.098891	-0.39878	-0.263603	0.09489	0.043098	0.063671	-0.111688	0.034821	0.111153	0.060688	0.507544	0.370833	-0.321004	-0.034821	-0.391073
XM_683292	0.034213	-0.295744	-0.450026	0.097708	-0.032032	-0.010577	0.109575	-0.062682	0.029399	0.148755	0.010577	0.43852	0.265392	-0.211161	-0.428969	-0.409612
NM_200870	0.223535	-0.362049	-0.493077	-0.101694	-0.230615	0.058809	0.158851	0.012347	-0.012347	0.175675	0.323142	0.307097	0.174678	-0.101409	-0.023116	-0.460851
NM_207052	0.027827	-0.097849	-0.190217	-0.084495	-0.053774	-0.008623	-0.053774	0.200952	0.029488	0.564992	0.008623	0.333754	0.214364	0.180571	-0.088984	-0.618113
NM_131358	0.146407	-0.078303	-0.110848	-0.097543	-0.186042	-0.133152	-0.290254	0.144853	0.236656	0.207863	0.078303	0.290184	0.27383	-0.243277	0.170449	-0.663544
NM_200551	0.061574	-0.160685	-0.134948	0.09329	-0.103333	-0.08327	-0.18764	0.026949	-0.026949	0.301694	0.246772	0.497468	0.390651	-0.252265	0.140866	-0.503709
NM_001089469	0.163441	0.027664	-0.078581	-0.058644	-0.115597	-0.182504	-0.188453	0.134079	0.154313	0.237921	0.190605	0.459104	0.541891	-0.027664	-0.137796	-0.470978
NM_199554	0.157975	-0.012701	-0.407685	-0.080542	-0.299021	-0.167549	0.096272	-0.026483	0.207015	0.012701	0.399892	0.233934	0.455732	-0.280462	0.102263	-0.346798
BC124735	-0.011907	0.011907	-0.244348	-0.223127	-0.386778	-0.105856	-0.066781	0.174848	0.232842	0.06451	0.279797	0.453914	0.327492	-0.092458	0.179216	-0.45141
NM_001163932	0.069461	-0.074858	-0.464392	-0.028398	-0.332843	0.064518	-0.153501	0.20291	0.028398	0.14908	0.262562	0.378546	0.407077	-0.325325	-0.157093	-0.248856
DN860739	0.070828	-0.060954	-0.241953	-0.087269	-0.62756	-0.339012	0.008359	0.120597	0.135404	0.134368	-0.008359	0.276803	0.439581	-0.253113	0.098899	-0.146899
NM_001005588	-0.169392	0.035065	-0.200173	0.258532	-0.375001	-0.105365	-0.181537	0.120204	-0.035065	0.157328	0.360006	0.337678	0.106063	-0.504703	0.073821	-0.350715
NM_001080090	0.159549	-0.269917	-0.382987	-0.265362	-0.320187	0.17192	-0.165263	0.114618	-0.170586	0.162193	0.200778	0.088072	0.26299	-0.088072	0.219089	-0.532609
NM_131667	-0.019698	0.021082	-0.555291	-0.132959	-0.374099	0.040723	-0.191249	0.098367	-0.290345	0.189704	0.019698	0.143533	0.102225	-0.277094	0.284027	-0.419644
XM_680022	0.116159	-0.092191	-0.339527	-0.410726	-0.356936	0.007117	0.030239	-0.088763	-0.061274	0.248229	0.167685	0.412551	0.400508	-0.007117	0.150258	-0.333261
NM_212668	-0.157365	0.002613	-0.407055	-0.313578	-0.384797	0.064227	-0.015623	-0.002613	-0.109783	0.006463	0.114246	0.320704	0.351006	0.189743	0.112099	-0.508909
NM_001002367	-0.003118	-0.001497	-0.11778	-0.075737	-0.330494	-0.061785	0.001497	0.020954	-0.218024	0.145032	0.314996	0.403284	0.367249	0.094929	0.118851	-0.615188
NM_200251	0.102097	0.227999	-0.52585	-0.090835	-0.120872	-0.031485	0.037936	-0.064849	-0.162163	-0.254063	0.348501	0.271326	0.359058	0.348649	0.031485	-0.306907
NM_001004597	0.181334	-0.047822	-0.55692	-0.076999	0.009545	-0.199903	-0.286867	0.076138	-0.049338	-0.009545	0.369833	0.253955	0.254559	0.424147	0.207869	-0.169986
NM_212584	0.005842	-0.005842	-0.455472	-0.02216	-0.092693	-0.103744	-0.245867	0.291853	-0.195578	0.031496	0.297737	0.357772	0.257154	0.254241	0.1952	-0.449713
CN171981	0.17616	-0.17588	-0.389689	-0.378025	-0.038028	-0.345184	-0.163651	0.267543	-0.174808	0.195523	0.108331	0.038028	0.215021	0.287674	0.080043	-0.454917
NM_001044963	-0.005605	-0.245342	-0.693199	0.005605	-0.030545	-0.017448	-0.190562	0.307376	0.216585	-0.118489	0.164682	0.105251	0.127019	0.00702	0.20164	-0.413762
NM_001002688	-0.004507	-0.280741	-0.646231	0.000873	-0.000873	-0.028144	0.179627	0.230448	0.172586	-0.252228	0.358502	0.128607	0.144356	0.149828	-0.140093	-0.340591
AY766119	-0.066177	0.087392	-0.507657	-0.028218	0.028218	-0.098503	-0.282854	-0.114798	0.291251	0.330293	0.295149	0.305604	0.234599	-0.093156	0.061041	-0.428858
NM_199770	0.138196	-0.394196	-0.506034	-0.143901	-0.059023	-0.095674	-0.209162	0.060693	0.14436	0.057083	0.55506	0.251987	0.248947	-0.057083	0.057589	-0.156293
NM_205745	-0.059278	-0.201581	-0.619169	-0.125692	0.078949	-0.256163	-0.176616	-0.005146	0.215183	0.186091	0.3154	0.376123	0.211196	0.005146	0.277277	-0.101089
BC129248	-0.261122	-0.19425	-0.482187	-0.235828	-0.019287	-0.014458	-0.031071	0.071834	0.154964	0.534264	0.183618	0.139928	0.423458	-0.068003	0.228823	0.014458
NM_001001943	-0.236044	-0.040896	-0.029578	0.099997	0.029578	-0.072583	0.040425	-0.138364	-0.174411	-0.148489	0.340205	0.523629	0.36474	0.240939	0.284252	-0.436501
NM_182874	0.002339	-0.170923	-0.002339	0.087145	-0.219887	-0.097845	-0.216926	0.029158	-0.040843	-0.080529	0.254555	0.401161	0.353968	0.29678	0.379847	-0.515569
NM_001037661	-0.110395	0.022034	-0.022034	0.064366	-0.052347	-0.046579	-0.224256	-0.079703	-0.024119	0.028461	0.337316	0.380138	0.402042	0.328713	0.14915	-0.607891
NM_200197	-0.065425	0.004167	-0.351909	0.184399	0.271346	0.06977	-0.041362	-0.151418	-0.08639	-0.004167	0.401538	0.370235	0.257874	-0.011383	0.141204	-0.585124
NM_001044941	-0.355561	-0.049523	-0.039599	0.243081	0.031616	-0.071698	0.048264	-0.247532	-0.031616	0.05441	0.33651	0.321765	0.506983	-0.082588	0.237037	-0.447164
NM_213273	-0.069034	-0.099982	-0.15589	0.250506	0.063415	-0.178832	-0.171066	-0.131436	0.376077	-0.063415	0.431899	0.315464	0.408514	0.235419	0.390068	-0.098351
NM_153663	-0.163541	-0.208568	-0.14159	0.083985	-0.021813	-0.109043	-0.229529	-0.098858	0.088794	0.107349	0.521183	0.423034	0.437844	0.021813	0.336808	-0.228493
NM_001045351	-0.050548	-0.018928	-0.027083	0.111563	-0.052082	-0.042299	-0.043053	-0.030984	0.070976	0.23045	0.45929	0.56332	0.52756	-0.019358	0.333343	0.018928
XM_001336167	0.27844	-0.028385	-0.282324	0.065956	-0.201136	0.028385	-0.068445	-0.188343	-0.076175	-0.070614	0.229477	0.588717	0.408797	0.089874	0.41035	-0.050728
NM_001089493	0.20729	-0.164936	-0.279015	-0.045107	-0.042411	-0.0325	-0.105945	0.035435	-0.111631	0.0325	0.532289	0.331877	0.437607	0.162787	0.416492	-0.190137
EH472235	0.073364	-0.139939	0.140301	0.231442	-0.295489	-0.212899	-0.076114	0.076507	-0.01088	-0.128975	0.627277	0.264589	0.470701	-0.147874	0.01088	-0.183624
NM_001008578	-0.089712	-0.012385	-0.210347	-0.275838	-0.334547	0.089315	-0.081411	0.029536	0.012385	0.088837	0.597024	0.419534	0.293405	-0.299538	0.129871	-0.104396
NM_001002550	0.074468	-0.161156	-0.224216	-0.291769	0.048595	-0.052498	-0.003007	-0.116694	-0.215377	0.238807	0.563821	0.370496	0.308866	-0.195532	0.349456	0.003007
NM_001093748	0.035698	0.0529	-0.232612	-0.411815	-0.117952	0.036231	-0.056595	-0.264303	-0.035698	0.156386	0.35751	0.530866	0.154542	-0.140129	0.424401	-0.157938
AW077599	-0.112141	0.169274	-0.179908	-0.275785	-0.006901	0.124092	0.186526	-0.217762	-0.028712	-0.097949	0.376246	0.538839	0.446824	-0.182915	0.277857	0.006901
NM_199942	-0.247616	-0.218863	-0.329199	0.071049	0.002166	0.066092	0.290569	-0.291301	-0.14883	-0.002166	0.296845	0.555701	0.210524	-0.358515	0.044839	-0.09883
NM_001077179	-0.029747	-0.042737	-0.154966	0.029747	-0.171729	0.149767	0.223586	-0.108375	-0.179768	0.258212	0.278984	0.609168	0.441175	-0.255201	0.191448	-0.120042
XM_702261	-0.041642	-0.035051	-0.09738	0.035051	0.129885	0.053324	0.231569	-0.114932	-0.259858	-0.24493	0.555821	0.582418	0.147979	-0.1263	0.232763	-0.179126
NM_001002671	-0.003146	0.143975	-0.114705	-0.686454	0.003146	0.116822	0.246201	-0.221867	-0.257385	-0.153108	0.222806	0.104167	0.246769	-0.125487	0.16893	-0.340627
NM_001003772	0.023516	-0.194644	-0.143028	-0.616277	-0.018336	0.031019	-0.145337	-0.401956	0.268357	0.163108	0.316135	0.012549	0.298493	-0.012549	0.216574	-0.206005
NM_199611	-0.143755	-0.212994	-0.323092	-0.209097	-0.182685	0.036829	0.156528	-0.153001	0.017438	0.258133	0.269054	0.48895	0.521564	0.180121	-0.017438	-0.14157
NM_001136487	0.04213	-0.396065	-0.29475	-0.465562	-0.146552	0.01419	-0.01419	-0.073872	0.094386	0.15363	0.310376	0.291868	0.47071	-0.113211	-0.228587	0.098625
NM_001100149	0.108549	-0.43308	-0.001344	-0.603158	-0.130784	0.317354	0.144607	-0.120624	-0.022262	-0.059335	0.301885	0.368242	0.169254	-0.042171	0.001344	0.149658
NM_001045280	-0.082374	0.012384	-0.074668	-0.012384	-0.201527	0.216867	0.342769	-0.193324	-0.09577	0.306027	0.488739	0.124448	0.410248	0.429902	-0.074953	-0.170025
XM_678423	0.110641	-0.020661	0.114969	-0.117749	-0.517886	0.020661	0.110376	-0.19009	0.050048	0.303165	0.300599	-0.033401	0.341805	-0.095876	-0.174447	-0.548593
NM_212709	0.168373	-0.185076	-0.03745	-0.041119	-0.021018	-0.289899	-0.476523	0.021018	0.206074	0.124971	0.372706	0.27883	0.253722	-0.421522	0.312294	-0.089338
NM_001002471	0.315664	-0.009796	-0.251448	0.051158	-0.143298	-0.289554	-0.495436	0.190506	0.186341	-0.095007	0.229403	0.402155	0.132365	-0.392736	0.009796	-0.135385
NM_001089522	0.09057	-0.077951	-0.310057	-0.073341	-0.219249	-0.065021	-0.667823	0.065021	0.071328	0.098082	0.197578	0.234611	0.13888	-0.47989	0.117719	-0.0973
NM_001037436	0.091943	-0.022624	-0.165901	-0.017978	0.017978	-0.305807	-0.152574	0.138167	0.268149	0.198185	0.509331	0.428704	0.358512	-0.363569	-0.087456	-0.06504
NM_001025551	-0.048862	-0.304726	0.086392	-0.317199	0.061275	-0.09272	-0.591286	0.043002	-0.112293	0.153303	0.076196	0.116686	0.348948	-0.447682	0.230846	-0.043002
BC090726	0.013071	-0.155987	-0.013071	-0.541663	-0.157835	-0.024201	-0.513099	0.138071	0.229231	0.13642	0.185143	0.382471	0.058193	-0.308702	0.115455	-0.101797
BC124691	-0.294986	-0.531199	0.00502	-0.263486	-0.242527	0.178505	-0.614643	-0.071118	0.073469	0.081432	0.003944	0.087526	0.10882	-0.164797	-0.003944	0.170626
NM_001002448	-0.391318	-0.383877	-0.376262	-0.045389	-0.303557	-0.022005	-0.391341	0.022005	0.047403	0.264236	0.31592	0.187545	0.157028	-0.066477	0.066199	0.262882
NM_001045383	-0.363694	-0.402845	-0.211481	-0.002213	-0.403052	0.047356	-0.408785	-0.057476	0.002213	0.153708	0.246646	0.139644	0.155545	-0.389758	0.037037	0.210165
NM_001014337	0.092715	-0.433067	-0.400947	-0.069477	-0.052353	-0.058669	-0.473406	0.234333	0.19986	0.052353	0.363492	0.120047	0.308802	-0.197861	-0.053167	0.162807
EH536946	-0.0832	-0.397298	-0.140061	-0.062488	-0.192801	-0.121121	-0.358213	0.171308	0.301113	0.076715	0.250726	0.275252	0.337496	-0.326752	0.062488	0.377423
NM_001145596	-0.109171	-0.078826	-0.131578	-0.036821	-0.168279	0.036821	-0.554732	0.204503	-0.081758	0.145755	0.387235	0.138937	0.510621	-0.072444	0.130497	0.322153
NM_001128813	-0.410263	-0.185209	0.092871	0.033004	-0.210538	0.180116	-0.520485	0.261158	-0.294921	-0.046516	0.137242	0.272091	0.2464	-0.206363	-0.033004	0.29222
NM_001013301	0.461709	0.00569	0.027413	0.09665	-0.435446	-0.332021	-0.334017	-0.186091	-0.213596	-0.030243	-0.138077	0.194347	0.321157	-0.00569	0.317747	0.152117
NM_001080052	0.300684	-0.057714	-0.00889	0.043757	-0.462825	-0.199371	-0.425782	0.037052	0.004455	0.014493	-0.004455	0.13046	0.492118	-0.048764	0.442194	-0.101403
XM_001338739	0.309038	0.090199	0.02464	0.007717	-0.751231	-0.033013	-0.351364	-0.041527	-0.007717	-0.063236	0.129852	0.27998	0.055719	-0.253954	0.18826	-0.05222
NM_182862	0.330934	-0.132842	-0.038265	0.183158	-0.546407	-0.140215	-0.133424	-0.029549	0.029549	0.105022	0.326623	0.315009	0.318802	-0.157812	0.38887	-0.073163
NM_205643	0.208223	-0.052242	0.043586	0.150439	-0.541537	-0.164877	-0.205198	-0.239637	-0.039762	-0.176024	0.332244	0.268862	0.363016	-0.22454	0.332244	0.039762
NM_201155	0.208752	-0.18495	0.271881	0.134844	-0.310362	-0.431136	-0.110879	-0.16082	0.085635	0.276	-0.093295	0.424245	0.391561	-0.289741	0.011968	-0.011968
NM_001272080	0.163581	-0.386302	-0.129928	0.221548	-0.344994	-0.143829	-0.168585	-0.291306	0.022819	0.142708	0.229188	0.441098	0.294685	-0.368436	0.11821	-0.022819
NM_001198864	0.350263	-0.231515	-0.163987	-0.003228	-0.304367	-0.123526	-0.009817	0.003228	0.310351	0.19594	0.482776	0.253304	0.345269	-0.218261	0.293601	-0.061757
AI641019	0.104992	-0.226472	-0.239444	-0.269955	-0.284475	-0.231735	-0.096942	-0.186652	0.363719	0.169744	0.167978	0.442113	0.4119	-0.221228	0.125805	0.096942
NM_001077756	0.024175	-0.270435	0.035207	-0.229216	-0.468537	-0.144535	-0.33413	-0.176317	0.161122	0.12106	0.374707	0.201541	0.271979	-0.024175	0.417394	-0.137617
XM_701345	0.168422	-0.024062	-0.024394	-0.422766	-0.429449	-0.332511	-0.219339	-0.034207	0.085206	0.024062	0.396788	0.3195	0.144996	-0.269159	0.224794	0.189992
NM_001128768	0.360509	-0.051331	0.00687	-0.109228	-0.326025	-0.175091	-0.360349	-0.179534	0.510441	0.30593	0.287762	0.169525	-0.00687	-0.031852	0.174845	0.243036
XM_695739	0.37996	0.344243	-0.039361	0.080661	-0.271723	-0.251446	-0.204662	0.010913	0.157094	-0.106449	0.423789	0.374061	-0.037218	-0.291208	-0.010913	0.328897
XM_686588	0.322248	-0.063861	-0.205768	0.22437	-0.339085	0.138263	-0.087269	-0.187183	0.063861	-0.202581	0.30969	0.416858	0.368968	-0.305354	-0.097763	0.262517
NM_212852	-0.027174	-0.011607	-0.02148	-0.006027	-0.030967	-0.041939	-0.031489	0.342297	0.311012	0.585728	-0.015841	0.265465	0.414614	0.440492	0.006027	0.035338
XM_683371	-0.039493	-0.089528	-0.074423	0.015756	-0.310398	-0.219033	0.110622	0.428947	0.22954	0.565638	0.17369	-0.042436	0.434886	0.22221	-0.015756	-0.026968
NM_131540	0.15829	-0.041242	-0.048569	-0.032214	-0.04891	-0.036596	-0.057247	-0.061555	0.391902	0.247491	0.286357	0.433898	0.441107	0.525342	0.032214	-0.048426
NM_001103112	-0.099759	-0.120838	-0.067812	0.038748	-0.122282	-0.092785	-0.110558	0.270586	0.357389	0.235328	0.323891	0.402879	0.296249	0.555868	-0.108477	-0.038748
NM_001002101	-0.063743	0.156571	-0.061668	0.10436	-0.015163	-0.051665	-0.034022	0.45657	-0.060419	0.300805	0.23368	0.531079	0.554883	-0.048973	-0.053919	0.015163
NM_001007175	-0.122853	-0.157326	-0.109032	-0.04068	-0.131035	-0.127105	-0.268944	0.227623	0.12252	0.354291	0.22852	0.609786	0.457814	-0.08935	0.072935	0.04068
XM_686050	-0.040276	-0.020498	-0.040251	-0.028045	0.073276	-0.031	-0.039998	-0.00863	0.339154	0.351231	0.306005	0.268194	0.542484	-0.008411	0.008411	0.537736
BC129191	0.133177	-0.037095	-0.044209	-0.031621	-0.043993	-0.036586	0.153462	-0.030901	0.314034	0.238946	0.32586	0.453761	0.692581	-0.02631	-0.036144	0.02631
NM_001013539	-0.093456	0.301141	-0.056507	0.326375	-0.095062	-0.078316	-0.08189	-0.06345	0.360094	0.298284	0.32489	0.488018	0.447399	-0.04641	-0.012005	0.012005
AI721638	-0.043292	-0.032058	0.456724	0.154957	-0.048019	-0.054051	-0.049291	-0.017616	0.233775	0.213384	0.469249	0.510627	0.417685	-0.014574	-0.022769	0.014574
BC090302	-0.172402	0.040068	-0.050004	-0.155594	-0.15564	0.083068	-0.138049	-0.069656	0.378457	0.237443	0.487559	0.540068	0.216131	-0.040068	-0.115314	0.310349
TC406087	-0.28628	0.161793	0.014318	-0.251218	-0.291102	-0.065597	-0.256605	-0.023364	-0.014318	0.120551	0.435926	0.57427	0.241184	-0.057142	0.079806	0.266001
XM_684956	-0.135945	0.034062	-0.105524	-0.368406	-0.405451	0.267385	-0.401836	-0.167584	0.264157	0.194997	0.358863	0.342525	0.117236	-0.168542	-0.034062	0.104113
NM_001099429	-0.349547	0.169117	0.184255	-0.148379	-0.246363	-0.156077	-0.351834	-0.327237	0.189336	0.202614	0.264759	0.326827	0.34147	-0.021224	-0.325589	0.021224
BC093165	0.009953	0.033288	-0.009953	-0.422265	-0.046224	0.036351	-0.097341	-0.154935	0.313459	-0.039799	0.504202	0.240021	0.356589	-0.297455	-0.295683	0.262136
NM_001025484	-0.084586	-0.013666	-0.270251	0.013666	-0.275833	-0.162722	0.248152	-0.194864	0.223217	0.311606	0.487715	0.235766	0.183864	-0.26394	-0.192774	0.369209
NM_001128543	0.172761	0.218317	-0.182835	-0.162101	-0.480916	-0.397985	-0.236983	-0.249134	0.226356	-0.035947	0.105942	0.171029	0.197534	0.063758	-0.466374	0.035947
XM_002664766	0.029024	0.139093	-0.345941	-0.029024	-0.350087	-0.346818	-0.041483	-0.392288	0.065554	0.197721	0.367938	0.276537	0.356698	0.178618	-0.038049	-0.212158
NM_001100152	-0.081534	-0.22072	-0.220784	0.206528	0.567603	0.081534	-0.175229	0.227741	0.184081	0.32158	-0.12985	0.256386	0.285753	-0.220231	-0.215823	-0.212632
NM_200875	-0.409364	-0.535279	-0.150341	0.009005	0.080517	-0.009005	-0.203541	0.073826	0.077018	0.131889	-0.223269	0.454818	0.209458	-0.117874	-0.361182	0.038946
NM_001080028	-0.331664	0.065318	-0.044624	-0.199318	0.264742	0.133624	0.181185	-0.043982	0.189799	-0.06728	-0.277568	0.567726	0.487386	0.02827	-0.02827	-0.205564
NM_001077165	-0.014523	-0.369899	-0.232803	-0.145927	0.236963	0.273059	0.014523	0.290347	0.182274	-0.138382	0.286	0.374644	0.456198	-0.237931	-0.045108	-0.175944
BC150472	0.017318	-0.099882	-0.159136	-0.03285	0.491531	-0.010184	-0.027743	0.396121	0.03403	0.010184	0.429326	0.410534	0.399099	-0.187827	-0.11055	-0.055063
NM_001040332	-0.01611	-0.036629	0.219874	0.01611	0.305005	-0.432792	-0.357215	0.119067	0.266394	-0.176808	0.371567	0.269314	0.369146	-0.065681	-0.260527	-0.080018
XM_679052	-0.081918	-0.238559	-0.246211	0.106148	0.557483	-0.241876	-0.244348	0.081918	0.127985	-0.182343	0.382692	0.21637	0.23296	-0.229739	-0.233904	0.15532
XM_002663686	0.005014	0.290672	-0.166923	-0.326923	0.225217	-0.051355	-0.183894	0.33374	-0.005014	-0.055602	0.382846	0.308538	0.220648	-0.249301	0.289618	-0.377604
NM_199607	-0.051569	-0.147893	-0.047902	0.229735	0.247428	-0.482445	0.047902	-0.373075	-0.281914	-0.084471	0.356474	0.098612	0.147588	-0.329057	0.255193	0.257582
NM_200802	0.197027	-0.133109	0.076405	0.278235	0.300645	-0.64117	-0.126079	-0.212327	-0.300129	-0.170164	0.307883	0.12978	0.031761	-0.031761	0.244794	-0.071668
NM_001082928	-0.06488	-0.348688	-0.195568	0.27375	0.012753	-0.529961	-0.197813	-0.166999	-0.012753	0.085157	0.357312	0.102215	0.308195	-0.115973	0.351386	0.188524
NM_203420	-0.310539	-0.289756	-0.307385	0.168489	0.007691	-0.293787	-0.102278	-0.282243	-0.007691	0.020389	0.303255	0.033652	0.328594	-0.279081	0.374568	0.317031
NP13323291	0.070941	-0.018576	-0.435789	0.107857	-0.410547	-0.447673	-0.223109	0.010924	-0.010924	-0.254197	0.191659	0.159817	0.110619	-0.411199	0.205479	0.15384
NM_001025180	0.013897	-0.149282	-0.013897	0.080213	-0.365637	-0.58788	-0.110102	-0.042299	0.032594	-0.014547	0.188715	0.067795	0.306838	-0.256656	0.420871	0.314726
TC395939	-0.102896	0.028841	-0.159149	0.153497	-0.320604	-0.655388	-0.248241	-0.028841	-0.182948	0.071697	0.116109	0.311757	0.293477	-0.103565	0.245764	0.195898
NM_001177312	-0.309539	-0.086469	0.276468	0.119136	-0.16301	-0.314593	-0.207296	-0.298932	-0.179273	0.2351	0.365295	0.278778	0.390989	0.086469	0.244621	-0.171612
NM_001007316	-0.039384	0.312391	0.039384	0.108365	-0.101107	-0.550401	-0.121223	-0.439041	-0.201121	0.07878	0.259101	0.260651	0.237617	-0.155758	0.241177	-0.215252
NM_001077335	0.110355	0.124662	0.20526	0.016494	-0.088279	-0.541391	-0.180506	-0.694437	0.092551	-0.016494	0.166088	0.114293	0.135422	-0.169082	-0.131511	-0.021125
DN856916	-0.307695	-0.034674	0.034674	-0.05347	-0.116791	-0.378701	-0.208446	-0.604997	0.043164	0.142776	0.204801	0.180955	0.308591	-0.294237	0.160092	0.170777
NM_200762	0.141659	0.051462	0.154307	0.086876	-0.382862	-0.144204	-0.223765	-0.519049	-0.28946	-0.051462	0.389025	0.250403	0.083213	-0.19221	0.316198	-0.121404
NM_001004549	0.057179	0.163519	0.145547	-0.095679	-0.513154	-0.10439	-0.498263	-0.321066	-0.28268	-0.233717	0.281678	0.212746	0.075322	0.043045	0.213461	-0.043045
NM_001002474	0.087755	-0.038886	0.038886	0.089422	-0.486632	-0.095718	-0.362891	-0.505721	-0.383976	-0.331337	0.130412	0.128724	0.07398	0.086548	0.185182	-0.099033
NM_001089569	0.013757	-0.00057	0.052828	0.00057	-0.349925	-0.458001	-0.465505	-0.1521	-0.456428	-0.174055	0.219622	0.186209	0.18654	0.082753	0.245721	-0.037743
NM_001100137	-0.01272	0.041188	-0.032102	-0.016776	-0.277583	0.065882	-0.592408	-0.275865	-0.283811	-0.014136	0.160518	0.364238	0.283209	0.01272	0.409105	0.038313
NM_200475	0.08419	0.009254	0.367802	0.311012	-0.445136	-0.243393	-0.373864	-0.339815	-0.33116	-0.031954	0.071562	0.146856	0.06258	-0.187084	-0.009254	0.267969
BC107511	0.031828	0.166767	-0.086762	0.121033	-0.602912	-0.305941	-0.361472	-0.307043	-0.257533	0.014442	0.102816	0.196899	0.14776	-0.339281	-0.014442	0.11804
NM_131519	0.140426	-0.032137	0.276787	0.288253	-0.216354	-0.458226	-0.392519	-0.213976	-0.135653	-0.223336	0.383288	-0.077042	0.208592	0.032137	0.189896	0.247346
NM_001017823	0.222574	0.069021	0.355404	0.242367	-0.310252	-0.336734	-0.176561	-0.436706	-0.135392	-0.260059	0.340229	-0.105497	-0.069021	0.175626	0.216437	0.183878
EH590981	0.171041	0.178458	0.390786	0.254715	-0.347193	-0.46147	-0.331181	-0.108247	-0.328231	-0.226652	0.15449	-0.086935	-0.103955	0.086935	0.182868	0.155153
NM_200367	0.439938	-0.228497	0.237203	0.021997	-0.338954	-0.081111	-0.387509	-0.395288	-0.076499	-0.053499	0.249049	-0.021997	0.220402	0.077045	0.173869	0.33711
NM_201287	0.321828	-0.014366	0.014366	-0.092053	-0.444936	-0.396027	-0.503895	-0.274975	0.025724	-0.167863	0.27652	0.09151	0.255826	0.069404	-0.055488	0.127255
XM_001336701	0.092323	-0.042409	0.069795	0.09959	-0.570679	-0.252672	-0.529506	-0.272469	-0.139012	-0.116707	0.284391	0.042409	0.158913	-0.07687	0.189302	0.219397
NM_200276	-0.024929	0.062072	0.126887	0.2667	-0.443011	0.024929	-0.143435	-0.429456	-0.550495	-0.332125	0.081573	0.107001	-0.041761	-0.238993	0.032924	0.122513
NM_001204131	-0.016036	-0.074079	0.017757	0.162885	-0.492258	-0.051151	-0.085638	-0.499994	-0.16515	-0.635394	0.134709	0.016036	0.065432	0.063752	0.084397	0.016559
NM_001009918	0.050477	0.05636	0.050552	0.07307	-0.526472	0.003689	-0.003689	-0.364282	-0.325638	-0.562705	0.277837	-0.072133	0.208933	-0.052936	0.149928	-0.049729
XM_001341568	0.039552	0.055865	-0.064375	-0.01246	-0.31751	0.01246	-0.039565	-0.273476	-0.355973	-0.632681	0.201581	0.311521	0.109923	-0.084608	0.123126	0.33854
NM_001098391	-0.14834	-0.090199	0.061432	0.035105	-0.414219	-0.2346	0.08478	-0.325914	-0.604131	-0.242287	0.200349	0.027542	-0.027542	0.27017	0.054058	0.289108
XM_684261	-0.242734	0.261098	0.067422	0.14338	-0.580674	-0.386105	-0.045601	-0.488207	-0.009091	-0.255675	0.009091	0.046326	0.0597	-0.193952	0.042085	0.102401
XM_001921739	-0.088057	0.601487	0.157378	0.118052	-0.554762	-0.166654	0.042513	-0.265906	-0.337511	-0.129774	0.043942	-0.211915	0.051825	0.054317	-0.015436	0.015436
GW710546	-0.317158	-0.069671	0.203158	-0.172889	-0.319223	-0.220324	-0.310152	-0.210657	0.122417	-0.287731	0.09868	0.069671	0.234517	0.25251	0.283763	0.469817
NM_131582	-0.11452	0.001748	0.051184	-0.129522	-0.378955	-0.350644	-0.391138	-0.385106	-0.001748	-0.38405	0.016465	0.102036	0.202796	0.209603	0.170204	0.356965
JQ400025	-0.419403	-0.126752	0.083495	-0.265203	-0.52127	-0.262786	-0.256363	-0.094645	0.133431	-0.083495	0.298799	0.165647	0.207303	0.117331	0.23692	0.24679
XM_681249	-0.206788	0.064678	-0.077344	-0.285747	-0.344005	-0.157387	-0.334658	-0.033015	0.215875	-0.295027	0.033015	0.436302	0.429736	0.053438	0.264684	0.162932
BC059678	0.081035	-0.013484	-0.041856	0.11811	-0.327447	-0.282413	-0.390783	-0.27355	-0.002987	-0.548761	0.310563	0.176926	0.106599	0.189213	0.294885	0.002987
XM_693409	-0.012799	0.131377	0.012799	-0.209624	-0.050478	-0.416519	-0.427916	-0.424242	-0.086346	-0.422609	0.144556	0.161176	0.13164	0.239808	0.244662	0.178093
AI522807	-0.094341	0.155972	0.305346	0.048562	-0.065356	-0.375667	-0.370475	-0.315583	0.190561	-0.332795	-0.012525	0.375225	0.30686	0.012525	-0.102168	0.310098
TC370171	-0.059613	0.145897	0.280291	-0.020679	-0.185253	0.020679	0.357351	-0.475366	-0.077902	-0.23128	-0.413496	0.065589	0.33572	-0.285266	0.264746	0.093466
NM_001005924	-0.13728	0.069697	0.312077	0.206892	-0.076952	0.06708	0.216377	-0.392766	-0.242535	-0.323511	-0.575716	-0.014977	0.10346	-0.027555	0.014977	0.343149
NM_152941	-0.054199	0.1223	0.400226	-0.240615	0.140162	-0.030887	0.030887	-0.428694	-0.370848	-0.111047	-0.28751	0.1072	0.24816	-0.386761	0.207136	0.246193
XM_684834	0.032551	0.081294	0.100127	0.131204	-0.032551	-0.161051	0.105475	-0.469225	-0.307752	-0.156824	-0.380222	-0.322095	0.166357	-0.301431	0.272533	0.382583
XM_678850	-0.014823	0.069895	0.119584	0.015351	-0.088768	0.014823	0.131456	-0.220054	-0.271304	-0.326572	-0.053249	-0.279089	0.295773	-0.558469	0.453854	0.200549
NM_001079954	0.118129	0.030808	0.356326	0.376444	-0.444958	-0.204101	-0.077182	-0.41852	-0.229536	-0.157534	-0.282295	0.083416	0.108719	-0.030808	0.255136	0.231608
XM_003201558	0.161594	0.050081	0.004449	0.211547	-0.435053	-0.19307	0.034334	-0.271198	-0.228302	-0.387629	-0.351404	-0.004449	0.356845	-0.012175	0.318899	0.26508
NM_001089357	0.10372	0.225457	0.351415	0.155272	-0.357946	-0.362466	0.017521	-0.017521	-0.340752	-0.34286	-0.044467	-0.344717	0.239734	-0.038544	0.166128	0.299431
NM_001128577	0.016441	0.37194	0.329576	0.261694	-0.378398	-0.016441	0.264431	-0.065889	-0.435923	-0.150858	-0.182857	-0.196857	0.133348	-0.070779	0.252416	0.308357
AI544519	-0.006922	0.270062	0.006922	0.316262	-0.245287	-0.028272	-0.066289	-0.216141	-0.147293	-0.266252	0.055919	0.011663	0.546868	-0.23604	0.263218	0.441545
NM_001020630	0.111907	-0.033309	0.093382	0.16972	-0.126694	0.042394	-0.247852	-0.297137	-0.624932	-0.192411	0.033309	-0.039035	-0.100178	0.034689	0.050644	0.580752
NM_001045207	-0.100442	0.153803	0.243906	0.177729	-0.034027	-0.037331	-0.351879	-0.373335	-0.381999	0.038228	0.034027	-0.383028	0.244597	0.099266	-0.111837	0.48165
NM_212822	0.096195	-0.045088	0.142901	0.583152	-0.039494	-0.156255	0.086391	-0.218009	-0.213238	-0.083913	-0.026197	-0.270889	0.326821	0.48568	0.026197	0.278023
XM_002664828	0.387585	-0.163381	0.163223	0.195699	-0.394102	-0.281831	-0.013946	0.013946	-0.063979	-0.136817	0.094982	-0.267152	0.100894	0.286747	-0.016352	0.571957
EH461194	0.252678	-0.266582	0.151044	0.321036	-0.316339	0.082705	0.14136	-0.352632	-0.346097	-0.364658	-0.160143	-0.344922	-0.082705	0.116457	0.115623	0.23837
EH544060	0.251009	0.036918	-0.059168	0.471564	-0.256441	-0.038846	-0.181277	-0.283397	-0.036918	0.363981	-0.146725	0.042311	0.308933	-0.126438	0.382012	0.338804
NM_001089560	0.425985	0.29076	0.442672	0.443622	-0.086122	-0.04233	0.176288	-0.019619	-0.064441	-0.070604	-0.063197	0.372454	-0.059987	-0.038297	0.019619	0.378501
NM_001077300	-0.033628	0.234545	0.223514	0.380817	-0.196692	-0.170753	-0.119319	-0.077225	-0.002594	0.085033	0.002594	0.175888	-0.119146	-0.137362	0.249289	0.726253
BC091964	-0.396315	0.008823	0.094585	-0.380754	-0.004334	-0.186823	-0.598458	-0.009724	-0.221613	0.004334	-0.209662	0.129531	0.215058	0.168708	0.296942	0.151706
NM_001039991	-0.382114	-0.046275	0.046275	-0.371649	0.266754	-0.295601	-0.405	-0.061729	0.067056	0.051862	-0.319078	0.061607	0.383495	0.215134	0.275641	-0.055569
NM_001080987	-0.553601	-0.048783	0.011771	-0.0606	0.129337	-0.171706	-0.617623	-0.196224	-0.262934	0.018048	-0.011771	0.27421	0.259325	0.013212	0.092478	0.019919
NM_001044784	-0.650421	0.071178	-0.250183	0.133344	-0.130209	-0.232161	-0.205203	-0.314965	0.053276	0.083019	-0.224489	0.050528	-0.050528	0.0683	0.334482	0.31237
NM_001128344	-0.542858	-0.030553	-0.143393	-0.230279	-0.198522	-0.322602	0.052961	0.245822	-0.164162	0.030553	-0.386038	0.0993	0.150099	0.181473	0.218271	0.366323
XM_001332509	-0.376325	-0.38448	-0.003115	0.060458	-0.166008	-0.497042	0.003115	-0.083628	0.025485	0.006837	-0.428261	-0.140087	0.20523	0.23102	0.180738	0.305603
BC133168	-0.521228	-0.062745	-0.164259	-0.041989	0.203656	-0.486344	-0.211065	0.041989	0.059569	-0.06639	-0.506486	0.104851	0.172653	0.185143	0.091737	0.152782
NM_001077255	-0.275639	-0.091392	-0.181734	-0.249552	-0.268423	-0.219238	-0.270393	0.233276	0.062775	0.246586	0.276404	0.396256	0.031341	0.352922	0.384758	-0.031341
NM_001002363	-0.247978	-0.206606	-0.204259	-0.116233	-0.245686	-0.194059	-0.222411	-0.016667	0.21565	0.280759	0.209754	0.398478	0.1895	0.405632	0.404953	0.016667
NM_200496	-0.398323	-0.311316	-0.080749	0.011708	-0.373994	-0.273644	-0.232547	0.016584	0.137443	-0.187478	0.153994	0.14197	0.508205	0.164819	0.291848	-0.011708
NP9861904	-0.402236	-0.278797	-0.107761	-0.00066	-0.419848	0.003817	-0.149369	-0.092669	0.054759	0.219861	0.00066	0.457144	0.399723	0.11317	0.25528	-0.208828
NM_131027	-0.270772	-0.097368	-0.093861	-0.435399	-0.221178	-0.355564	0.057649	-0.001833	0.018527	0.068821	0.033672	0.365559	0.535422	0.332587	-0.054839	0.001833
TC368872	-0.594254	-0.346739	-0.095644	0.091739	-0.236654	-0.558413	0.052132	-0.013176	0.005148	0.128034	-0.037062	0.185035	0.211003	0.197249	-0.005148	0.053502
EH493890	-0.476081	-0.112013	-0.204534	-0.014279	-0.135605	-0.536636	-0.150926	0.125691	0.014279	0.195283	0.148645	0.317359	0.2548	0.334856	0.021414	-0.187503
NM_001256655	-0.316314	-0.32547	-0.413796	0.165861	-0.448701	-0.081918	-0.250028	0.081918	-0.23777	0.096417	-0.225467	0.338782	0.096158	0.087801	0.16784	0.20358
NM_001077570	-0.25259	-0.230425	-0.251532	0.019902	-0.262951	-0.273899	-0.265166	0.070606	-0.019902	0.304473	-0.242909	0.359438	0.083313	0.156495	0.407776	0.347796
XM_691120	-0.109887	-0.164438	-0.169999	0.069669	-0.490958	-0.35549	-0.027247	0.166412	-0.016522	0.014669	-0.013282	0.381259	0.013282	0.226565	0.403181	0.41376
NM_001128586	-0.237335	-0.002879	-0.187561	-0.033433	-0.235729	-0.174686	0.020004	0.085297	-0.213937	0.002879	-0.221353	0.493278	0.394235	0.294232	0.447584	0.182169
NM_001083552	-0.378182	-0.006547	0.006547	-0.053127	-0.32911	-0.059944	-0.258719	0.13752	-0.766223	0.13688	0.078301	0.09331	0.085463	-0.045556	0.137106	0.086419
NM_001100004	-0.589053	-0.501406	-0.061652	-0.01732	-0.291942	-0.026728	-0.096169	0.101819	-0.333399	0.01732	0.110901	0.030887	0.117229	0.159228	0.021881	0.357302
NM_199961	-0.232789	-0.323499	-0.046961	-0.569408	-0.454764	0.064917	-0.238926	-0.005355	-0.244924	0.005355	0.128458	0.079057	0.323214	0.200622	0.123748	0.06156
NM_001045136	-0.269363	-0.374136	-0.31757	-0.046274	-0.13164	-0.173375	-0.436351	0.160887	-0.424681	0.046274	0.245158	0.14815	0.17351	0.121636	0.258563	0.210943
NM_001017786	-0.273975	-0.194268	-0.19753	-0.23566	-0.286118	-0.035675	-0.253052	0.035675	-0.253565	0.589388	0.2161	0.043644	0.318501	0.199167	0.115129	0.171921
NM_200654	-0.418378	-0.170801	-0.287847	-0.181527	-0.400592	0.070697	-0.359354	0.080078	-0.382873	0.168245	0.225292	0.033871	0.327955	0.083408	0.19105	-0.033871
TC423597	-0.158998	-0.24976	0.231671	-0.113023	-0.265434	-0.12568	-0.247022	0.290656	-0.262104	0.244295	0.113023	0.425207	0.263259	0.21264	-0.233882	0.350666
NM_131809	-0.411683	0.004546	-0.151608	-0.365076	-0.420608	0.162531	-0.167474	-0.004546	0.064279	-0.152533	0.086622	-0.196894	0.251095	0.356362	0.408917	0.109138
NM_001098489	-0.637641	0.043779	-0.026127	-0.182232	-0.010788	0.09201	-0.029932	0.156512	-0.140187	-0.137151	0.010788	-0.313489	0.217746	0.226676	0.285154	0.454609
BC091809	-0.470916	-0.093409	0.065455	-0.319927	-0.329846	-0.022793	0.026852	0.022304	-0.332006	-0.022304	0.145112	-0.254232	0.414474	0.116477	0.278251	0.305193
NM_001045282	-0.025363	-0.029289	-0.260941	0.129485	-0.438754	-0.240708	-0.277759	-0.091523	0.03596	0.025363	0.382853	0.130047	0.257219	-0.045978	0.395525	0.433048
BC076420	-0.131971	-0.102296	-0.221453	-0.099297	-0.170082	-0.291621	-0.429485	0.219435	0.099297	-0.10999	0.233945	0.142249	0.262636	0.240968	0.422525	0.405147
NM_181498	-0.323862	-0.183762	-0.249127	0.056426	-0.295686	-0.239515	-0.328657	-0.001593	0.088578	0.001593	0.314366	-0.170433	0.325617	0.198584	0.240088	0.452167
NM_001040354	-0.131378	0.117708	-0.418674	-0.013593	-0.392865	-0.536163	0.013593	0.148807	-0.171913	-0.061961	0.267933	-0.119913	0.216092	0.285903	0.074679	0.275131
NM_001004570	-0.027583	0.027583	-0.352198	0.058012	-0.352176	-0.351824	-0.164406	-0.076982	-0.116643	0.157021	0.076308	-0.05883	0.522415	0.305761	0.294184	0.299683
NM_001006066	-0.197452	-0.016879	-0.078981	-0.32661	-0.213741	0.028237	-0.463689	0.404372	-0.017115	-0.00601	0.00601	0.134666	0.295369	0.24248	0.223271	0.45653
NM_001128536	-0.277272	0.082254	-0.196853	-0.258275	-0.131351	-0.225781	-0.26993	0.455992	-0.252759	-0.024007	0.095368	0.250212	0.281067	0.22515	0.024007	0.442091
NM_213353	-0.262501	0.011391	0.01499	-0.190983	-0.124524	-0.423359	-0.24118	0.35026	-0.03342	-0.183077	0.225535	0.034033	0.095345	-0.011391	0.24341	0.60295
NM_001044895	-0.332874	-0.16391	0.019562	-0.152789	-0.157058	-0.139666	-0.152249	0.450637	-0.02071	0.004741	0.195712	0.226226	-0.004741	0.192518	0.407874	0.524209
NM_001025475	-0.208574	-0.194777	0.002151	-0.230281	-0.382074	-0.250893	-0.220734	0.342803	0.102887	0.05283	0.057028	-0.36749	0.098854	-0.002151	0.150477	0.553409
NM_001202525	-0.273116	-0.205124	0.033176	-0.104055	-0.229111	-0.26514	-0.190135	0.284308	0.184272	0.020369	0.136017	-0.216832	0.062657	-0.020369	0.30882	0.657291
NM_001025471	-0.255644	-0.217504	0.074071	-0.186319	-0.084636	-0.435687	-0.422572	0.294702	0.126386	-0.046221	0.09327	-0.167659	0.115491	0.046221	0.227876	0.512264
XM_687145	-0.263275	-0.231757	0.241699	-0.072976	-0.260665	-0.223123	-0.243411	0.125984	-0.002581	0.002581	0.024142	-0.245058	0.399196	0.374238	0.257563	0.440431
NM_001089467	-0.348976	-0.00733	0.235947	-0.065174	-0.267736	-0.172035	-0.225603	0.247948	-0.017354	0.00733	0.223626	-0.326048	0.343481	0.145655	0.391277	0.394496
NM_001080032	-0.300178	-0.024938	0.187434	-0.278301	-0.278329	-0.241696	-0.298888	0.274608	-0.148156	0.002804	0.160188	-0.002804	0.234214	0.330736	0.371567	0.38227
NM_200819	-0.318514	-0.025249	-0.011941	-0.166925	-0.22706	-0.356617	-0.472144	0.08009	0.017184	0.011941	0.0741	-0.075361	0.346013	0.329927	0.238695	0.405807
NM_001004632	-0.340629	0.037589	-0.037589	0.120753	-0.262202	-0.294794	-0.142039	-0.291304	-0.322889	0.41954	0.170156	-0.146711	0.339525	0.165156	0.251245	0.263538
XM_679489	-0.384763	-0.211178	0.004669	0.053522	-0.393374	-0.336457	-0.380498	-0.131506	-0.360265	0.233894	0.154592	-0.004669	0.203312	0.18379	0.278662	0.115195
NP9492908	-0.504918	-0.333979	0.04504	0.033935	-0.228278	-0.473537	-0.22227	-0.199715	-0.033935	0.04504	0.116137	-0.074778	0.209669	0.117309	0.301905	0.30589
NM_152975	-0.282913	-0.263103	0.217629	0.05159	-0.243806	-0.296941	-0.283483	-0.250794	-0.161775	-0.05159	0.059832	0.171845	0.333912	0.263224	0.304926	0.417289
BC122379	-0.200615	-0.403117	-0.00657	0.160653	-0.165739	-0.398965	-0.332299	-0.433598	-0.047564	0.00657	0.018962	0.011912	0.167045	0.193537	0.246437	0.39677
NM_001080189	-0.140937	-0.56405	0.004645	0.149252	-0.004645	-0.533758	-0.305723	-0.040599	-0.042442	0.0376	-0.061929	0.150032	0.195283	0.074241	0.237416	0.360665
NM_001025497	-0.303862	-0.248599	-0.016827	0.016827	-0.407524	0.048771	-0.369115	-0.029861	-0.107025	0.097006	-0.098912	0.149474	0.438614	0.18182	0.318953	0.399432
NM_001104939	-0.145079	-0.244042	-0.241311	0.105054	-0.202481	-0.221046	-0.246375	-0.199242	0.115971	0.172409	-0.105054	0.217291	0.322526	0.249522	0.207859	0.590724
XM_696158	-0.315368	-0.307312	-0.103252	0.083028	-0.304713	-0.282225	-0.223885	-0.233805	0.012578	0.10855	-0.012578	0.021457	0.406155	0.239662	0.294142	0.435635
NM_131262	-0.475915	-0.054542	0.082676	-0.264335	-0.019631	0.019631	-0.473044	-0.307948	-0.118757	0.208216	0.230882	-0.068547	0.220118	0.248751	0.333099	0.194172
XM_002666174	-0.583927	-0.248575	0.031337	0.061167	-0.08791	-0.001829	-0.543888	-0.220796	-0.234238	0.001829	0.186018	-0.134584	0.184029	0.268369	0.163104	0.011915
NM_205640	-0.230117	-0.432185	0.129992	-0.07619	-0.115499	-0.06075	-0.611495	-0.023478	-0.042503	0.135123	0.205586	0.023478	0.164728	0.307407	0.086039	0.392598
BC151899	-0.293986	-0.282749	-0.127355	-0.026648	-0.225543	-0.318877	-0.311932	-0.229662	0.280799	0.200795	0.123841	0.216354	0.094386	0.026648	0.385147	0.418126
NM_001166121	-0.412629	-0.301054	-0.24749	-0.002545	-0.487633	-0.158913	0.042701	-0.184607	0.107285	0.002545	0.231048	0.240275	-0.118766	0.041888	0.344191	0.349205
NM_200559	-0.267262	-0.253574	-0.245575	-0.015395	-0.25298	0.093399	-0.241647	-0.251869	0.017002	0.03381	0.246613	0.015395	-0.1779	0.378542	0.294936	0.533626
NM_001007286	-0.21089	-0.026661	-0.097979	-0.168304	0.578513	-0.134327	0.026661	-0.089922	0.167661	0.127628	0.108742	-0.117469	-0.066827	0.527679	0.410109	0.18506
NM_001037573	-0.054274	0.054274	-0.232067	0.098707	0.338718	-0.064009	0.085165	-0.100307	-0.109578	-0.145862	0.290095	-0.219508	-0.264341	0.501764	0.356096	0.424617
NM_213172	0.233603	-0.040846	-0.175444	0.109081	-0.025742	-0.072442	-0.204467	-0.544226	-0.143717	-0.040932	0.48679	0.150969	0.025742	0.413198	0.244182	0.209944
XM_692638	0.208942	0.016394	0.104317	-0.042203	-0.244852	-0.232306	-0.25092	-0.260596	-0.016394	0.072527	0.394603	-0.024758	-0.180642	0.335959	0.405982	0.475865
BC139684	-0.233574	0.033706	0.273467	-0.202752	-0.048238	-0.150968	-0.216143	-0.090483	-0.029643	0.230258	0.346659	-0.130944	0.029643	0.526735	0.482899	0.21367
NM_001114485	-0.168912	-0.154869	0.220119	0.128193	-0.155572	-0.145062	-0.159179	0.102639	-0.159733	0.140568	0.441275	-0.157538	-0.102639	0.274594	0.323356	0.588361
NM_001018150	-0.193129	-0.175415	0.207442	0.067418	-0.036904	-0.150356	-0.043431	-0.172745	0.278622	0.036904	0.224297	-0.184913	-0.120004	0.500421	0.211661	0.596273
NM_001083873	-0.201684	-0.127816	0.241824	-0.206533	-0.070005	-0.137496	0.162372	-0.111303	0.398521	-0.18544	0.070005	0.468369	-0.120797	0.413509	0.251967	0.335778
A_15_P158846	-0.188121	-0.008547	0.185761	-0.094795	-0.097193	-0.257501	0.192131	-0.278536	0.008547	-0.280872	0.29165	0.10569	-0.230056	0.496696	0.158205	0.480563
BC091920	-0.084585	0.013429	-0.026235	-0.013429	-0.091581	-0.04784	-0.077126	-0.039223	-0.064705	0.20752	0.299473	0.517247	0.10387	0.371353	0.364235	0.536464
NM_001017556	-0.021416	-0.012926	-0.012093	0.002839	-0.011932	-0.002839	0.222291	-0.019295	-0.014998	0.38007	-0.023864	0.443551	0.40604	0.422674	0.230807	0.458809
NM_205683	-0.047851	0.280245	0.161538	0.254269	-0.03671	-0.025129	-0.037843	-0.045185	-0.040091	-0.043219	-0.050327	0.025129	0.482101	0.401508	0.454889	0.46452
BC124551	-0.046168	0.013519	0.371748	0.335968	-0.048987	-0.011901	-0.040531	-0.006143	-0.033155	-0.033177	-0.044384	0.006143	0.360615	0.405422	0.452303	0.489078
AF124756	-0.013445	0.001455	0.2194	0.272864	-0.013506	-0.001455	-0.02048	0.243666	-0.013776	-0.018653	-0.021686	-0.009421	0.466132	0.409214	0.450435	0.478043
NM_001004590	-0.071865	0.107103	-0.034318	0.424444	-0.0729	-0.029915	-0.050921	0.173738	-0.057348	-0.060095	-0.063402	0.029915	0.283657	0.438872	0.464142	0.512576
NM_001089330	-0.015978	-0.001864	-0.002812	0.382227	-0.012374	0.013305	-0.000205	0.000205	-0.0115	-0.007864	-0.013239	0.235147	0.387124	0.392512	0.499376	0.494302
NM_001077598	-0.01221	0.002622	-0.013568	0.251774	-0.020984	-0.006762	-0.013568	0.013739	0.060184	-0.00905	-0.002622	-0.002849	0.449993	0.469919	0.463306	0.541961
EH433093	0.095887	-0.015584	-0.010214	0.272857	-0.015279	0.007214	-0.007214	-0.013465	0.029425	-0.017432	-0.024287	-0.017582	0.474499	0.433682	0.405793	0.579243
NM_153664	-0.04175	-0.031707	-0.03022	0.202095	0.166212	-0.012773	-0.026371	-0.027767	-0.038126	-0.034668	0.117686	0.012773	0.547482	0.463619	0.448828	0.439824
NM_212930	-0.014402	0.002464	-0.014156	0.147003	0.300537	-0.002464	-0.013875	0.01323	-0.007773	-0.011343	-0.004576	-0.005279	0.564008	0.320002	0.453916	0.510388
NM_001128392	-0.006203	-0.150773	-0.158376	0.202597	0.006203	-0.038909	0.034301	-0.137642	-0.141445	-0.166842	0.094083	-0.021326	0.635221	0.310208	0.397954	0.417342
NM_001110031	-0.01102	0.005551	0.006091	-0.020267	0.001454	0.010466	-0.003879	-0.010577	-0.001611	-0.006582	-0.014557	-0.001454	0.54825	0.287565	0.444319	0.646692
NM_001105149	-0.016155	0.009847	-0.020693	-0.063335	0.065263	-0.012197	-0.030123	-0.01587	-0.009847	0.040723	0.326988	-0.055251	0.454356	0.29805	0.506006	0.57148
NM_001044964	-0.016469	0.064964	-0.019196	-0.001705	0.039192	-0.066988	-0.105241	-0.028804	-0.067685	-0.090714	0.001705	0.304496	0.645424	0.348254	0.365765	0.447259
NM_001002515	-0.05067	0.255295	-0.050698	0.199816	-0.052735	-0.053996	-0.061262	-0.055388	-0.047339	-0.055919	0.047339	0.438346	0.487696	0.345472	0.376081	0.422908
TC414122	-0.012785	-0.005306	-0.000973	0.284937	-0.004492	0.013571	0.000973	-0.005141	-0.007424	-0.007278	-0.013502	0.440399	0.560433	0.394092	0.29083	0.412515
NM_001159826	0.133715	-0.023641	-0.016332	-0.027699	-0.029747	0.011768	0.081143	-0.018948	-0.032785	-0.011768	-0.02703	0.244693	0.470501	0.476598	0.486498	0.474916
NM_131683	-0.184264	0.070371	-0.015131	-0.141042	-0.15027	-0.064948	0.015131	-0.075079	0.063981	-0.153932	0.102535	-0.082685	0.671736	0.454138	0.122808	0.436597
NM_001077775	-0.014719	0.001922	-0.003774	-0.007024	-0.012744	0.010364	-0.001922	0.002096	0.243038	-0.00652	-0.00945	-0.006437	0.604218	0.492976	0.382564	0.430973
NM_201063	-0.042805	0.01112	-0.006609	-0.033744	-0.048545	0.006609	-0.020017	0.014201	-0.021416	0.19162	-0.023377	-0.021342	0.71489	0.438026	0.39509	0.310885
BC092357	-0.027558	0.007263	-0.011278	-0.042478	-0.048169	0.008047	-0.017195	0.038794	-0.015376	0.26478	-0.007263	-0.031134	0.66331	0.397478	0.536706	0.188897
XM_686363	-0.109484	0.102063	0.003472	-0.091051	-0.113812	-0.051274	-0.097713	-0.003472	0.195055	0.273714	-0.049346	-0.023386	0.611425	0.379515	0.51244	0.218488
BC153303	-0.038998	0.006827	-0.004129	-0.023434	-0.036303	0.011711	-0.01288	0.004129	-0.019692	-0.021977	0.250186	-0.017428	0.707381	0.286825	0.527573	0.26734
NM_001076710	-0.130659	0.05948	-0.028784	0.073815	0.028784	0.207135	-0.118464	-0.032174	-0.089194	-0.101834	-0.092192	-0.053812	0.745016	0.43746	0.326233	0.178161
NM_198362	-0.120126	0.15782	0.070808	-0.07155	-0.084911	0.019876	-0.105158	0.011209	-0.05546	-0.087523	-0.103695	-0.011209	0.750022	0.418077	0.340132	0.238989
NM_001077625	0.029329	-0.048329	-0.029329	0.048144	0.066467	-0.054447	-0.10567	0.371732	-0.110226	-0.117554	-0.122826	-0.139589	0.541069	0.432871	0.340464	0.424623
BC116614	-0.083796	0.09674	0.012648	-0.06634	-0.084429	-0.032047	-0.07317	0.412397	-0.045781	-0.057762	0.103033	-0.012648	0.725215	0.356278	0.290657	0.204737
CN021830	-0.017751	-0.240172	-0.208155	-0.019023	-0.100106	0.05023	0.131306	-0.049759	0.153456	0.017476	-0.017476	-0.067266	0.377199	0.688211	0.258804	0.393031
NM_203469	0.001363	-0.168448	-0.188991	0.177197	0.044465	-0.001363	0.100556	-0.199984	-0.031778	-0.195057	-0.205062	-0.203345	0.326551	0.40742	0.442502	0.511402
CN320465	0.133708	-0.099585	-0.186208	0.191898	0.023995	-0.182421	-0.023995	-0.196919	0.101953	-0.193108	-0.044198	-0.050359	0.498343	0.46492	0.289681	0.476356
NM_001045445	-0.223438	0.111386	-0.208068	0.001342	-0.038202	-0.192594	0.077007	0.08862	-0.042657	-0.215377	-0.088418	-0.001342	0.343847	0.544445	0.330567	0.511945
XM_680072	-0.220964	0.140504	-0.193455	0.310397	-0.056822	-0.167278	0.056822	-0.103673	-0.203329	-0.078509	-0.220716	0.196746	0.386116	0.382152	0.262644	0.503425
XM_001337351	-0.181978	0.365069	-0.047242	-0.144449	0.073577	-0.096769	-0.161605	0.254298	-0.113644	-0.133071	0.130891	-0.077558	0.047242	0.603865	0.459225	0.270937
CO932665	-0.040246	0.000908	-0.008516	-0.024859	-0.034494	0.017118	-0.010398	-0.000908	0.134386	0.083227	-0.029954	-0.019622	0.031895	0.667989	0.680353	0.244379
NM_212841	-0.076939	0.062497	0.007507	-0.047499	-0.045938	0.008666	-0.074805	0.091601	-0.010068	-0.033836	-0.041285	-0.001649	0.001649	0.691167	0.668267	0.210809
XM_684769	-0.090896	0.054532	0.003506	-0.063116	-0.091383	-0.036642	-0.072759	-0.003506	0.218653	0.303525	-0.049754	-0.005972	0.085238	0.570134	0.669927	0.214942
NM_153650	-0.09163	0.085863	0.002948	-0.071943	0.142103	-0.038916	-0.079065	-0.002948	-0.051929	-0.062326	0.096044	-0.014278	0.389042	0.602852	0.616266	0.201252
XM_001338028	-0.157236	0.18192	0.101088	-0.098222	0.11543	-0.003863	-0.055841	-0.005397	-0.083075	-0.117002	-0.139394	0.003863	0.331074	0.609938	0.546546	0.292312
NM_001099262	-0.075465	0.118679	0.030225	-0.047361	-0.059741	-0.012098	-0.058724	0.028165	-0.023897	-0.037398	-0.029134	0.012098	0.489668	0.532016	0.605807	0.276269
NM_001037680	-0.096399	0.175548	0.048721	-0.07957	-0.113044	-0.028043	-0.088575	0.029885	-0.057187	-0.066614	-0.062465	0.028043	0.308023	0.50027	0.704283	0.274449
XM_690472	0.104225	-0.113724	0.088955	-0.130871	-0.127396	-0.088955	-0.109212	-0.089944	-0.126888	-0.12161	0.224401	0.111804	0.407723	0.571448	0.528831	0.202002
XM_001921123	-0.032121	-0.024668	-0.01836	-0.03691	-0.024242	0.000352	0.076531	-0.020937	-0.027488	-0.000352	0.298503	0.232777	0.465212	0.561399	0.558298	0.049435
NM_001145628	-0.092984	-0.052633	-0.05038	0.022806	-0.082782	-0.022806	-0.053906	0.189541	-0.076588	0.248649	0.325843	-0.074937	0.360829	0.428524	0.640277	0.189879
NM_001003508	-0.132332	0.221639	0.117468	-0.078337	-0.133381	0.047487	-0.110128	0.028292	-0.051983	-0.092751	-0.111525	-0.028292	0.378938	0.420054	0.260604	0.684074
NM_001007791	-0.169271	0.197316	0.066053	-0.130112	-0.175685	-0.012584	-0.165766	0.039392	-0.090956	-0.130326	-0.129765	0.012584	0.310369	0.182542	0.625965	0.536032
NM_130913	-0.158113	0.160579	0.02469	-0.126204	0.033519	-0.060597	-0.153966	-0.006974	-0.108406	-0.12443	-0.132856	0.006974	0.318797	0.203073	0.540331	0.651434
NM_131304	-0.131481	0.125417	0.02189	-0.02189	-0.135278	-0.031291	-0.117988	-0.050899	-0.082114	-0.102138	0.067603	0.120031	0.281355	0.202904	0.592114	0.650501
NM_001077466	-0.124661	0.363231	0.019031	-0.090394	0.144044	-0.019031	-0.112527	-0.027573	-0.076832	-0.100773	-0.112382	0.084056	0.409635	0.268766	0.434776	0.587058
NM_131718	-0.018102	0.001121	-0.003604	-0.01043	-0.014937	0.014309	-0.001121	0.001868	-0.011734	-0.008107	-0.012765	0.020482	0.325153	0.518229	0.550043	0.567007
NM_001002679	-0.045418	0.071683	0.018664	-0.014706	-0.04576	0.014706	-0.039649	-0.018779	-0.018086	-0.030863	-0.042389	0.024666	0.37113	0.5179	0.555097	0.519831
NM_001037693	-0.112296	0.140958	0.047989	-0.0703	-0.112472	-0.002756	-0.104406	0.002756	-0.058998	-0.082469	-0.09873	0.016639	0.405189	0.581281	0.455688	0.454627
NM_001002675	-0.065881	0.040188	0.060755	-0.086164	-0.093922	0.031141	-0.031141	0.073498	-0.03612	-0.0453	-0.051958	-0.067259	0.050393	0.604569	0.438831	0.628944
NM_001098776	-0.067555	0.13114	0.038595	-0.053156	-0.075648	-0.01602	-0.058708	0.029043	-0.032861	-0.042567	-0.034821	0.01602	0.191423	0.515575	0.470698	0.659755
NM_001110106	-0.04869	0.037257	-0.004629	-0.059118	-0.012308	0.054459	-0.020195	-0.018461	0.004629	-0.015167	0.049411	-0.022416	0.236867	0.451168	0.411303	0.746213
AI626435	0.015383	-0.018918	-0.014605	-0.047124	-0.022197	0.014605	0.194615	-0.025987	-0.025987	0.027976	-0.043975	-0.022281	0.072694	0.61171	0.448108	0.61119
NM_201091	-0.027678	-0.008974	-0.021453	-0.000793	0.157292	-0.044519	-0.032043	0.010113	0.123499	0.125468	-0.011777	0.000793	-0.033082	0.358306	0.539992	0.720165
XM_001923827	-0.053937	0.061154	0.025951	-0.032827	-0.062777	-0.003194	-0.039373	0.003194	-0.025367	-0.024949	-0.032938	0.224172	0.162377	0.414016	0.560576	0.649202
NM_001128667	-0.015477	0.00033	-0.002994	-0.00033	-0.002444	0.009624	0.095261	-0.012105	-0.005207	-0.008687	-0.017429	0.116989	0.046006	0.341975	0.614965	0.692166
AI641657	-0.069067	0.065862	0.020059	-0.030643	-0.052456	-0.007341	-0.050247	0.028921	-0.012183	-0.025275	-0.024431	0.007341	0.035656	0.316486	0.545772	0.763311
NM_200794	-0.007256	0.000965	-0.000965	-0.005272	-0.005708	0.011585	0.003469	0.005092	-0.003949	-0.001607	-0.003847	-0.004637	0.019136	0.399902	0.776023	0.486989
XM_003199304	-0.011568	0.010542	-0.001438	-0.022741	0.000475	0.007796	-0.007319	-0.011312	-0.000475	-0.006808	-0.015382	0.169244	0.07906	0.52996	0.657355	0.500842
XM_679860	-0.038775	0.246525	-0.029311	0.079525	-0.028041	-0.016819	-0.028464	-0.036702	-0.033016	-0.035997	0.025857	0.214907	0.016819	0.461016	0.618622	0.531564
AL718320	0.029666	-0.025088	-0.057388	0.083508	-0.143673	-0.086731	-0.119268	-0.078857	-0.106042	0.19334	-0.112762	0.212912	0.025088	0.423282	0.443824	0.675401
CO934890	-0.059608	-0.050452	-0.044694	-0.063376	0.069766	-0.024289	0.294077	0.170312	-0.0548	-0.05204	0.024289	-0.054362	0.365643	0.385173	0.364656	0.665327
XM_689266	-0.022424	0.003431	-0.015493	-0.048853	0.278977	-0.003431	0.128758	0.292815	-0.009778	-0.019695	-0.029863	-0.026597	0.057961	0.574326	0.354866	0.596218
NM_152962	-0.004108	-0.071818	0.340081	-0.093645	-0.077721	-0.041086	0.032359	-0.056152	0.19878	0.348677	-0.091249	-0.043093	0.004108	0.421485	0.388712	0.598696
NM_212979	-0.072739	0.00627	-0.002122	-0.055263	-0.071538	0.009181	-0.028839	0.002122	-0.045284	0.427317	-0.056585	-0.040388	0.088758	0.534001	0.527692	0.473915
CF348613	-0.022513	-0.005692	-0.006777	-0.017843	0.162838	0.005278	-0.007568	-0.005278	-0.01617	0.325377	0.247056	-0.014676	0.018977	0.502589	0.491968	0.556862
XM_685062	0.013596	-0.114315	0.24018	-0.135781	0.208648	-0.083818	0.128466	-0.115333	-0.120826	0.040473	-0.013596	-0.11828	-0.038606	0.374109	0.473028	0.659275
XM_003200561	0.028292	0.005863	-0.005863	-0.06076	-0.09723	-0.079069	0.282258	-0.106691	0.159681	-0.10574	0.092195	-0.015867	-0.036161	0.419305	0.441684	0.686325
BC090443	-0.045541	-0.051374	-0.049142	-0.023612	0.014772	-0.030624	0.19527	-0.047351	0.136834	-0.054092	0.25009	0.255958	-0.014772	0.34022	0.625653	0.54191
NM_207053	-0.132493	-0.011151	-0.270995	-0.258942	-0.062638	-0.105706	0.011151	-0.026896	0.030319	-0.064542	0.365649	0.114688	0.069876	0.535869	0.333527	0.520261
AW826318	-0.015345	0.005785	-0.000379	-0.022862	0.000379	0.014852	-0.00292	-0.010525	-0.002108	-0.006379	0.534464	-0.002088	0.156688	0.384142	0.419673	0.604091
NM_001005962	-0.073125	-0.025806	-0.029399	-0.06037	-0.068358	0.056787	-0.040334	-0.025939	-0.053514	0.174727	0.345204	0.035769	0.025806	0.452283	0.386467	0.686193
XM_002662154	0.151295	0.078339	-0.004523	-0.082541	-0.10925	-0.044097	-0.105423	0.004523	-0.054841	-0.074903	0.338829	-0.027182	0.034014	0.657922	0.53583	0.306318
AY007992	-0.052324	-0.003513	0.001141	0.427284	-0.043861	0.020493	-0.012498	-0.001141	-0.030823	-0.031973	0.018012	-0.034653	0.114345	0.6156	0.582198	0.278723
XM_001341956	0.002352	0.267087	-0.002352	0.35779	0.25193	-0.01708	-0.017039	-0.006589	-0.005367	-0.013345	-0.004913	-0.042185	0.020803	0.374866	0.604152	0.478099
NM_213637	-0.061086	-0.014156	-0.050815	0.371809	-0.070679	0.014156	0.253646	-0.06448	-0.050621	-0.06869	0.134749	-0.071029	0.185277	0.46991	0.353131	0.609284
NM_001082895	0.272198	0.338012	-0.106337	0.094642	-0.041722	-0.104051	0.044038	-0.022731	0.022731	-0.109016	-0.112487	-0.132418	-0.042765	0.594894	0.454565	0.414031
CA476131	0.0496	0.467978	-0.014102	0.15671	-0.024278	0.004874	-0.010667	-0.004874	-0.019288	-0.016044	-0.019635	-0.016114	0.005615	0.504974	0.426816	0.56085
XM_003201087	0.210181	0.073885	-0.073885	-0.256158	-0.112176	-0.167451	0.183485	-0.087706	-0.15167	0.264108	-0.123433	-0.145983	0.16938	0.611579	0.46993	0.210833
NM_001128407	0.262413	-0.000471	-0.006587	-0.023246	-0.029927	0.022675	0.220689	0.000471	-0.023901	-0.018295	-0.027238	-0.01854	0.041004	0.546244	0.655882	0.384975
NM_001020584	0.498724	-0.001433	0.005128	-0.000253	-0.024466	0.025621	-0.001936	0.000253	-0.017488	-0.01827	-0.031437	-0.020073	0.101245	0.464331	0.493107	0.528155
TC404047	0.298004	-0.021511	0.234956	-0.03549	-0.039468	-0.005766	0.114503	0.107757	-0.03632	-0.032092	-0.03816	-0.033226	0.005766	0.39699	0.456003	0.676366
XM_695340	0.378268	-0.054478	-0.051871	-0.078553	-0.053731	0.306859	0.33834	-0.015956	0.186544	-0.062274	-0.074113	-0.055423	0.015956	0.289435	0.387148	0.593425
CO928652	0.089623	-0.086996	-0.080525	-0.103843	0.119858	0.221135	0.207986	-0.06764	-0.093484	0.023948	-0.100515	-0.091994	-0.023948	0.335865	0.671523	0.513645
EH603682	0.223345	-0.002177	-0.007459	-0.035396	0.117334	0.315796	0.322014	-0.0024	-0.029688	-0.031524	-0.034758	-0.026131	0.041449	0.002177	0.815763	0.246278
NM_194413	-0.209793	-0.506645	0.170557	0.22366	-0.138333	0.090579	-0.069759	-0.232681	-0.226767	-0.02424	-0.256706	0.02424	0.15382	0.193667	0.47766	0.354984
NP13320243	-0.45251	-0.289539	0.03018	0.015945	0.048818	0.089035	-0.028564	-0.111435	-0.310563	-0.164646	-0.126446	-0.015945	0.295057	0.417976	0.38989	0.364848
NM_001017682	-0.215404	-0.287385	0.119126	0.113599	0.036683	-0.225745	-0.036683	-0.048245	-0.122657	-0.272401	-0.339793	0.129992	0.383059	0.319389	0.33685	0.451797
NM_212949	0.05567	-0.159262	-0.007925	0.007925	-0.180268	-0.153489	0.063048	-0.194741	-0.173844	-0.186263	0.018497	-0.188822	0.169101	0.329675	0.618762	0.502393
NM_001033591	0.032774	-0.345463	0.043352	0.06947	-0.231044	-0.268526	-0.032774	0.135273	-0.066604	-0.368679	-0.187484	-0.213827	0.281363	0.327833	0.319437	0.467015
NM_001144784	0.140224	-0.341244	-0.226813	-0.062398	-0.078061	-0.33242	0.093944	0.062398	-0.363693	-0.360823	-0.126745	0.070847	0.270505	0.088741	0.387857	0.405222
NM_001083031	-0.031881	-0.140401	-0.164242	0.12077	-0.179657	0.017144	-0.132848	0.059106	-0.366295	-0.339048	0.150535	-0.017144	0.32616	0.333898	0.267743	0.56777
XM_003199510	-0.096572	-0.22099	-0.021501	0.021501	-0.135965	0.032401	0.024539	-0.063344	-0.43834	-0.443865	0.049633	-0.050246	0.474534	0.288891	0.278391	0.369424
EE710286	0.009364	-0.009364	-0.230235	-0.062437	-0.30803	-0.009843	0.326237	-0.304862	-0.17193	-0.100764	0.191931	0.083227	0.437821	0.39612	0.409401	0.221096
XM_683483	-0.02486	-0.103816	0.02486	-0.190335	-0.372983	-0.227342	0.041859	-0.282355	-0.252483	-0.128917	0.243408	0.151113	0.458844	0.367485	0.368283	0.189252
CO927351	-0.181359	-0.188847	0.062543	0.048275	-0.373685	0.0291	-0.0291	-0.362891	-0.099673	-0.184263	-0.125398	0.04805	0.441992	0.294427	0.367675	0.415967
NM_214684	-0.430677	-0.304785	0.018955	-0.018955	-0.312865	-0.084729	0.060789	-0.350029	-0.266496	-0.119263	0.112192	0.04556	0.419425	0.190737	0.258438	0.332611
NM_131079	-0.163784	0.165472	0.006911	0.286286	-0.322362	-0.338984	-0.006911	-0.168894	-0.030788	-0.161753	-0.008933	0.172546	0.179361	0.273819	0.561025	0.370844
BC124618	-0.243674	0.077722	-0.047957	-0.098271	-0.087207	0.047957	-0.348815	-0.355473	0.140978	-0.164835	0.27992	-0.091584	0.223232	0.238644	0.465696	0.455239
XM_002662505	-0.196667	0.124393	-0.206886	-0.062868	-0.216686	-0.178754	0.062868	-0.212457	0.157078	-0.218546	0.081922	-0.21922	0.363148	0.214531	0.37413	0.570982
EH453891	-0.239929	0.051079	-0.051079	-0.192131	-0.239103	-0.107497	-0.232289	0.206896	-0.175491	-0.206765	0.198734	0.235206	0.158385	0.483178	0.307239	0.462065
NM_001201544	-0.232935	0.078935	0.107381	-0.212029	-0.269719	-0.078935	-0.256867	-0.088807	-0.187798	-0.224736	0.127066	0.083755	0.196589	0.23895	0.299254	0.660261
NM_001135783	-0.194402	-0.135079	-0.033009	-0.16982	-0.230954	0.108965	0.189623	0.033009	-0.383632	-0.042986	-0.049111	0.133777	0.145886	0.383202	0.455839	0.516263
XM_680463	-0.214248	0.116021	0.132468	-0.116021	-0.177138	-0.309801	0.144078	-0.133592	-0.17204	-0.195178	-0.234071	0.198526	0.433678	0.249299	0.30876	0.486019
XM_001340737	-0.181886	-0.023352	0.204621	-0.187261	-0.075435	-0.082943	0.025196	0.023352	-0.18558	-0.235131	-0.055217	0.289033	0.259113	0.422455	0.297112	0.604555
NM_001089583	-0.305801	0.045765	0.143816	-0.246133	-0.045765	0.236873	-0.146159	-0.131983	-0.228467	-0.265329	-0.139245	0.10421	0.183052	0.425925	0.108464	0.588737
TC391407	-0.18719	-0.055991	-0.16656	-0.136387	0.154118	0.097269	0.055991	-0.239235	-0.305121	-0.369307	-0.216282	0.234138	0.082047	0.430616	0.180867	0.515693
NM_001002443	-0.236641	0.060337	-0.060337	-0.077556	-0.186723	-0.11473	0.071134	-0.114184	-0.177557	-0.131072	0.202054	0.245972	0.512946	0.261163	0.10186	0.610613
XM_689616	-0.161508	0.058225	0.12803	-0.138196	-0.169105	-0.085448	-0.159071	-0.053178	-0.124463	-0.029657	0.19969	0.348781	0.487963	0.029657	0.307528	0.599625
TC432141	-0.407207	0.073445	-0.133543	-0.18274	0.074544	0.022394	-0.122229	-0.196522	-0.112894	-0.135939	0.369957	0.368176	0.311145	-0.022394	0.253787	0.502568
NM_001083561	-0.473008	-0.169014	-0.048391	-0.309897	0.02973	-0.031371	-0.213506	0.105001	0.139955	0.00922	-0.00922	-0.063636	0.086912	0.075765	0.624995	0.403883
NM_001009886	-0.183111	-0.160323	-0.165528	-0.173931	0.333318	-0.146893	-0.163724	-0.160126	0.07599	-0.024451	0.027166	0.128604	0.024451	0.169681	0.614078	0.517553
NM_001020515	-0.257643	-0.247606	-0.252731	0.062248	0.06727	-0.241966	-0.248673	0.146526	0.141004	-0.062248	-0.069295	0.210774	-0.239131	0.400087	0.538413	0.279385
NM_131595	-0.078767	-0.073552	-0.068668	0.134337	0.053612	-0.053612	-0.064862	0.577638	-0.075185	-0.074381	-0.08022	0.32875	0.115105	0.213702	0.382057	0.539833
XM_680306	-0.173609	-0.15205	0.211049	0.069616	-0.152372	-0.123702	-0.149302	0.272656	0.08587	-0.160588	-0.175357	0.09839	-0.069616	0.346932	0.323655	0.677235
XM_001338312	-0.177128	-0.13576	-0.133712	-0.168974	-0.170834	-0.116228	0.122265	0.31969	0.498316	0.09807	-0.169684	0.176334	-0.058844	0.058844	0.39438	0.513456
EV555502	-0.210493	0.012289	-0.012289	-0.11539	0.050046	-0.030917	-0.180469	0.214786	0.402758	-0.181053	-0.199219	-0.193675	0.208576	0.558067	0.082745	0.475323
NM_001020589	0.029316	0.162419	-0.04783	-0.088843	0.124757	-0.064539	-0.09534	-0.067779	0.432598	-0.029316	-0.094075	-0.033421	0.041567	0.462889	0.387358	0.604284
NM_001020501	-0.009961	0.002863	0.27038	-0.001848	-0.011945	0.001848	-0.005564	0.455682	0.502701	-0.00481	-0.003589	-0.002022	-0.00856	0.422476	0.326255	0.425688
BC067716	-0.136224	0.035547	0.033845	-0.076159	0.428321	-0.164554	0.267357	-0.564798	-0.184312	-0.033845	-0.079965	-0.143822	0.227471	0.305356	0.297335	0.276824
XM_001343648	-0.082103	-0.0378	-0.02768	0.110616	-0.010626	-0.37471	0.402562	-0.313884	-0.115933	-2e-05	2e-05	0.237342	0.378324	0.319987	0.17994	0.479643
A_15_P138031	-0.238255	-0.309029	-0.38368	-0.186177	0.295892	-0.059806	0.08402	-0.096217	0.014741	0.111216	-0.014741	-0.390958	0.141727	0.322109	0.451656	0.254816
XM_001334040	-0.058139	-0.41475	-0.310672	-0.272355	-0.00494	0.03397	0.239093	-0.159029	0.225322	0.00494	-0.184726	-0.144944	0.328307	0.158042	0.446971	0.363043
NM_001082923	-0.23264	-0.203448	-0.267798	-0.326836	0.084293	-0.295382	0.261806	-0.031184	-0.310515	0.048314	0.053466	-0.231786	0.239914	0.031184	0.360808	0.466935
CT666418	-0.227629	-0.184011	-0.353171	0.015142	0.076466	-0.347147	0.550244	-0.015142	-0.339753	-0.0973	0.061879	-0.288876	0.142376	0.184177	0.202431	0.22948
NM_001007407	-0.333163	-0.295888	-0.029519	-0.175679	0.078404	0.138877	-0.085746	-0.28237	-0.105253	0.196161	0.029519	-0.454335	0.321702	0.311718	0.189667	0.404618
NM_001080038	-0.320202	-0.046412	0.002748	-0.223702	-0.107944	0.059561	-0.180906	-0.002748	0.068897	0.414279	-0.188036	-0.278143	0.235002	0.60513	0.155291	0.250428
NM_131766	-0.04391	-0.07729	-0.070988	-0.119148	0.168414	-0.083983	-0.052441	-0.055192	0.04391	0.584731	0.113503	-0.144354	0.519328	0.331375	0.249885	0.334868
BC095722	-0.271377	0.023062	-0.262368	-0.268153	0.020659	0.396686	-0.020659	-0.257796	-0.267566	0.327439	-0.268189	-0.26668	0.202818	0.134835	0.3799	0.186861
NM_001002175	-0.230659	0.210707	-0.307674	-0.484465	0.057439	-0.057439	-0.195833	-0.276565	-0.12227	0.128683	0.267024	-0.263827	0.194145	0.355595	0.29425	0.168679
NM_001003877	-0.139584	0.061809	-0.417789	-0.525738	-0.348611	0.165757	-0.113001	-0.117015	-0.156416	-0.032238	0.475623	0.085494	0.117285	0.129048	0.032238	0.244544
FJ209033	-0.016506	-0.018141	0.293424	-0.386324	-0.31365	0.125385	-0.280685	-0.41162	-0.125603	0.014488	0.077874	-0.014488	0.11019	0.409377	0.267321	0.358175
NM_001002097	-0.125174	-0.040018	0.121436	-0.498188	0.064919	-0.041093	-0.375863	-0.608898	0.146211	0.164195	-0.049213	0.040018	-0.092419	0.104008	0.29964	0.200887
NM_001045324	-0.117877	-0.511958	-0.015417	-0.190813	0.086808	-0.048197	0.028091	0.068877	0.015417	-0.096669	-0.52867	-0.444856	0.044417	0.393231	0.134405	0.101614
NM_001006084	-0.338681	-0.290169	0.167577	-0.095656	0.020476	-0.413467	0.011622	0.193005	-0.011622	-0.426152	-0.223332	-0.394539	0.082897	0.137467	0.231217	0.29765
NM_001099247	0.124824	-0.090164	-0.056164	-0.502679	0.023606	-0.049106	-0.023606	0.039225	-0.503712	0.031961	-0.057424	-0.501112	0.349882	0.207031	0.134137	0.151508
BC155663	0.069029	-0.363646	-0.017058	-0.228674	-0.429085	-0.082125	0.017058	0.032386	-0.427388	0.07202	-0.428429	-0.425969	0.046034	0.164361	0.098357	0.162969
NM_001044810	-0.229875	0.252798	-0.134052	-0.315605	0.134052	0.188218	0.209752	-0.257813	-0.301729	-0.307786	-0.192648	-0.2623	0.309272	0.197775	0.306509	0.285336
NM_001089409	-0.027033	0.035819	-0.170122	-0.316826	-0.071099	0.369016	0.221006	0.082747	-0.521556	-0.321086	-0.269336	-0.373833	0.138744	0.027033	0.233581	0.098977
NM_001082940	0.087085	0.296867	-0.040664	-0.222432	0.040664	0.236977	0.216439	-0.425759	-0.392222	-0.105513	-0.349041	-0.423845	0.170556	0.074403	-0.06329	0.249303
XM_692362	0.174105	-0.066239	-0.0183	-0.12916	0.183845	0.065231	0.154959	-0.530303	-0.443743	-0.215336	-0.347174	-0.38625	0.244086	0.0183	0.085418	0.157445
DQ286580	0.008954	-0.098595	0.043071	-0.030505	0.067133	0.031138	-0.076204	-0.452283	-0.343856	-0.008954	-0.425241	-0.465254	0.163938	0.246857	0.21018	0.352095
BC075868	0.133048	-0.034363	-0.149467	-0.15853	0.034363	0.066653	0.049122	-0.034869	-0.200477	-0.635635	-0.328219	-0.305895	0.173733	0.322949	0.196114	0.32547
NM_001130638	0.003763	-0.003763	-0.01097	-0.095327	-0.071634	-0.017343	0.075481	0.146612	0.099148	-0.500137	-0.346488	-0.36729	0.507359	0.26459	0.103972	0.324015
XM_678862	-0.036439	0.07463	-0.084985	0.08743	-0.221762	0.047712	0.110769	-0.17674	-0.281758	-0.695694	-0.124708	-0.098531	0.334646	0.036439	0.24349	0.349332
AI974198	0.026379	-0.026379	0.080159	0.137428	-0.069535	0.135268	0.132125	-0.127999	-0.439592	-0.461019	-0.06435	-0.417894	0.151294	-0.064945	0.028236	0.551236
XM_002664051	0.123468	-0.427694	0.001725	-0.003776	-0.001725	0.076087	-0.032912	-0.448082	0.244336	-0.175329	-0.037498	-0.282617	0.500825	0.16704	0.34092	0.165799
XM_003198650	-0.017494	-0.44087	0.050259	0.017494	-0.082213	0.367142	0.296398	-0.055199	-0.084485	-0.081031	-0.406615	-0.130198	0.333081	0.204099	0.19551	0.428055
NM_200462	0.132608	-0.244252	-0.059481	-0.020397	-0.021495	0.221635	0.227852	-0.424019	0.020397	-0.1203	-0.446433	-0.305354	0.195245	0.434213	0.184647	0.26329
NM_001113341	0.152507	0.069288	0.055476	-0.184022	-0.055476	-0.108077	0.251537	-0.168203	-0.169443	-0.169972	-0.17977	-0.167152	0.396362	0.321926	0.364007	0.563542
NM_001144979	0.092482	-0.144995	0.031008	-0.205358	-0.031008	0.272346	0.226152	-0.162025	-0.136355	-0.239653	-0.089496	-0.083512	0.514557	0.337689	0.35654	0.421695
XM_001340911	0.233396	-0.194232	-0.161984	-0.207174	-0.028798	0.134027	0.371871	-0.192465	-0.196535	-0.195392	0.028798	-0.196565	0.426822	0.287019	0.172882	0.483529
A_15_P449490	-0.069713	-0.25179	0.165985	-0.222387	-0.276853	0.069713	0.141356	-0.252734	-0.08602	0.076391	-0.269257	-0.263919	0.389518	0.347676	0.328934	0.391386
XM_679046	0.045348	-0.057558	0.179951	-0.309817	-0.298165	0.15525	0.205995	-0.045348	-0.132649	-0.24787	-0.432915	-0.28739	0.306231	0.112239	0.319848	0.388645
EH436420	-0.080198	-0.50175	0.065011	-0.315561	-0.009734	0.118822	0.201867	-0.044628	-0.029678	-0.251643	0.009734	-0.41252	0.23501	0.341973	0.094559	0.406774
A_15_P263831	-0.234552	-0.478259	-0.00118	-0.090385	0.055738	0.017813	0.304199	-0.110489	-0.113324	-0.243963	0.00118	-0.131	0.482471	0.070784	0.277949	0.441981
NM_001080575	0.021509	-0.28946	-0.196964	-0.021509	-0.032865	0.12733	0.119908	0.084176	-0.542089	-0.259975	-0.438738	-0.185171	0.236199	0.225951	0.032598	0.376302
NM_001013511	-0.003036	-0.338364	-0.329719	0.003036	0.196032	0.322336	0.114774	0.102453	-0.101632	-0.122408	-0.151323	-0.345852	0.279515	0.298098	-0.318231	0.41796
NM_001017629	0.160804	0.333702	0.406261	-0.100462	0.323545	-0.49736	-0.401814	0.005437	-0.005437	0.115953	-0.164037	-0.022234	-0.076588	0.335812	-0.02465	0.118286
NM_131684	0.04374	0.356187	0.033208	0.126049	0.045024	-0.247989	-0.25284	0.074329	-0.238382	-0.05648	-0.246203	-0.033208	-0.192168	0.537496	-0.249395	0.459874
BC163575	-0.024455	0.2241	0.152498	0.195787	0.348615	-0.157136	-0.161191	-0.16131	-0.160627	0.024455	-0.162324	0.425028	-0.137767	0.369785	-0.130132	0.532271
NM_001126443	-0.154726	0.065553	-0.095824	-0.008333	0.147229	-0.512372	-0.393809	0.014056	-0.149169	-0.186383	0.048746	0.008333	-0.488883	0.101648	0.381356	0.262335
NM_200835	-0.103112	-0.242528	-0.116392	-0.30334	0.096863	-0.557666	0.059941	0.030616	-0.035465	0.120549	0.113691	0.023314	-0.547507	-0.023314	0.313089	0.269239
BC083371	-0.354416	0.318519	0.010617	-0.133462	0.183207	-0.15666	-0.301209	0.182697	-0.010617	-0.344487	0.052139	-0.144754	-0.283885	0.318198	0.218929	0.447852
BC090526	-0.317015	0.139139	0.070265	0.1848	-0.131819	-0.339709	-0.346822	0.100999	0.123157	-0.152862	-0.070265	-0.314659	-0.279272	0.298992	0.240967	0.458097
NM_001039172	-0.383818	-0.012994	0.245792	0.04478	-0.157808	-0.266482	-0.478723	-0.064867	0.068595	-0.359159	0.121446	-0.14961	0.012994	0.362786	0.162525	0.362998
NM_001136242	-0.45738	0.151399	0.020676	-0.020676	0.030452	-0.276799	-0.452753	-0.141431	0.079227	-0.315609	0.02584	-0.079049	-0.244281	0.434481	0.123544	0.296616
NP9854462	-0.280206	0.194291	0.003875	0.153822	0.266085	-0.003875	-0.045727	-0.133685	0.068528	-0.366977	-0.259056	-0.100698	-0.329362	0.395992	0.375534	0.382552
NM_001110396	-0.331723	0.153659	-0.329672	-0.041303	0.272714	-0.322991	-0.326645	-0.087659	0.217616	0.041303	-0.278833	0.213013	-0.324156	0.357061	0.233368	0.060553
NM_200374	-0.55487	0.050158	0.078235	-0.200241	0.107185	-0.245008	-0.311428	-0.017516	0.125269	-0.047828	-0.345027	0.017516	-0.485835	0.280847	0.08586	0.122314
NM_001076572	-0.102884	-0.107175	0.03028	0.083375	0.149087	-0.591474	-0.19723	-0.446747	0.018493	-0.126478	-0.30131	-0.018493	0.097292	0.262421	0.198929	0.366248
NM_001098245	0.017354	0.220221	0.023348	-0.010155	0.292248	-0.385486	-0.259868	-0.40915	0.104654	-0.404303	-0.409935	-0.178598	-0.023498	0.321658	0.055981	0.010155
XM_685317	0.276283	0.006087	-0.199948	0.150556	0.173039	-0.21243	-0.068937	-0.24912	-0.006087	-0.272636	-0.287375	-0.160307	0.049671	0.425542	0.498477	0.32314
NM_001258228	-0.442359	-0.112792	-0.148884	-0.168543	0.005466	0.360141	0.123398	0.010682	0.044621	0.007485	0.147078	-0.005466	-0.650629	-0.102728	0.219873	-0.300043
BC134957	-0.458917	0.071529	-0.402713	-0.447862	-0.046721	0.109765	0.104736	0.09061	0.046721	-0.272031	0.172045	-0.08238	-0.396623	-0.330268	0.072718	0.062166
NM_001040316	-0.279656	0.054161	-0.693285	-0.343298	-0.020515	0.025784	0.053126	-0.010356	-0.151332	-0.062194	-0.441636	0.010356	0.022654	0.27015	0.041905	0.138477
NM_001100095	-0.282657	0.185439	-0.559417	-0.288234	0.28422	0.246446	0.18719	0.07314	-0.375564	-0.079633	-0.07314	-0.226077	0.181421	0.088778	-0.11134	0.225262
NM_173261	-0.406855	-0.260994	-0.763746	-0.150739	0.115131	-0.142276	-0.001253	0.046252	0.154154	0.082032	0.082765	0.001253	0.006763	0.16477	-0.115698	-0.216235
NM_001017821	-0.40134	0.118626	-0.71448	-0.197511	-0.288508	0.017558	-0.190494	0.061115	0.065695	0.249331	0.074891	-0.017558	-0.060882	0.191507	-0.192962	0.042175
NM_001017602	-0.377192	0.016259	-0.709242	-0.103964	-0.350987	0.03612	0.048867	0.30166	-0.122463	-0.02481	0.065822	0.253948	0.086421	-0.179472	0.036994	-0.016259
NM_001089531	-0.249155	0.008217	-0.466825	0.066611	0.140422	-0.244485	-0.266029	-0.212625	-0.291504	-0.472981	-0.008217	0.013087	0.214916	0.273368	0.206622	0.217908
NM_130967	0.062517	-0.371781	-0.402854	-0.061579	0.205031	-0.398215	-0.015938	0.278639	-0.20275	-0.443589	-0.038688	0.197183	0.112862	0.348915	0.017003	0.015938
NM_131211	-0.028082	0.164515	-0.360944	-0.385964	0.100146	-0.385129	-0.152684	0.055742	-0.021458	0.067517	-0.36249	-0.427	0.169831	0.021458	0.336273	0.216784
NM_001040050	-0.324513	0.033995	-0.448824	-0.450521	0.056108	-0.345521	-0.217858	0.221103	0.000984	-0.460134	0.121304	-0.121192	-0.000984	0.009805	0.147549	0.085138
EE305484	-0.024887	0.022001	-0.630452	-0.166116	0.011255	-0.649981	-0.011255	0.143473	-0.130586	-0.113324	0.014415	-0.26021	0.033814	0.098194	0.071881	0.12944
BC049447	-0.292393	-0.470609	-0.441648	-0.342205	-0.007792	-0.004884	0.047525	0.315538	0.006431	-0.113215	0.208663	0.189234	0.121509	-0.128003	0.004884	0.394445
NM_001083090	-0.472271	-0.397702	-0.408087	-0.035006	0.159925	-0.175024	-0.167604	0.095092	0.102758	-0.096551	0.226518	-0.255765	0.073611	0.161944	0.035006	0.433835
XM_701777	-0.466208	-0.359108	-0.056007	-0.592895	0.169418	0.053682	-0.166457	0.135469	-0.173885	-0.191867	0.206028	-0.044087	0.044087	0.150483	0.255205	0.142228
NM_207638	-0.09351	0.003495	-0.003495	-0.359486	-0.223272	0.070509	0.109917	-0.342423	0.065438	-0.292994	-0.658704	0.130517	-0.21149	0.200116	0.227921	0.008232
NM_001257157	-0.051958	-0.042515	0.001559	-0.498065	-0.001559	-0.008271	-0.002751	0.162456	0.073911	0.270546	-0.50843	0.452273	-0.110224	0.250972	0.273164	0.17172
NM_001077785	-0.127056	-0.373137	-0.067602	-0.116647	0.159291	0.234899	0.154774	0.395035	0.249399	-0.463266	-0.265645	-0.07696	-0.39245	0.178584	0.148681	0.067602
NM_001040048	0.214601	-0.136633	-0.345382	0.115559	-0.105072	0.105072	0.132342	-0.141016	0.39736	-0.249474	-0.259154	-0.271875	-0.285138	0.42372	0.328616	0.114521
NM_001082836	-0.062328	-0.125498	-0.505765	-0.06287	-0.086855	0.001894	0.25375	0.244053	-0.001894	-0.625264	0.199775	0.17262	0.053727	-0.0367	0.085458	0.341927
TC428832	-0.002591	-0.413871	-0.428408	-0.090011	-0.404479	0.121686	0.014291	0.031608	0.002591	-0.442041	0.042939	-0.05523	-0.386211	0.175644	0.107876	0.255941
NM_001001409	-0.11161	-0.297665	-0.076796	-0.384488	0.434869	0.026873	0.2352	0.129687	0.165714	0.135879	-0.43959	0.173831	-0.379384	0.222743	-0.139963	-0.026873
NM_001077464	-0.055167	-0.398123	-0.163218	-0.255147	0.515213	-0.023685	0.155218	0.094533	0.023685	-0.054144	-0.100795	0.273799	-0.324085	0.286836	0.148976	0.386733
DR724737	-0.248071	-0.470478	-0.4265	-0.092894	0.196464	-0.001452	0.144543	0.141248	0.201499	0.123784	-0.04505	-0.311659	-0.443807	0.144363	0.272476	0.001452
NM_001201348	-0.179897	-0.55717	-0.244951	-0.277133	0.491906	-0.049757	0.319094	0.097526	0.053483	0.259911	0.084113	-0.055355	-0.101269	-0.068493	0.258146	0.049757
EE322470	-0.083866	-0.590881	-0.201562	0.02936	0.372735	0.401929	0.257137	-0.05382	-0.125486	-0.104157	0.088843	-0.011266	-0.414017	0.067643	0.011266	0.148715
EE314455	-0.085294	-0.702955	-0.011738	0.215909	0.212333	0.201688	0.385347	-0.116335	-0.342145	0.003468	0.126575	0.064294	-0.199661	0.151843	-0.062227	-0.003468
XM_001919520	0.179795	-0.55102	-0.253466	-0.002847	-0.04068	0.152403	0.125138	-0.146258	-0.273539	0.002847	0.159769	-0.15698	-0.475071	0.044439	0.282378	0.324747
NM_001045084	0.078142	-0.473604	-0.473527	0.011843	0.150943	0.076188	0.370916	-0.011843	-0.092199	-0.11112	-0.141893	0.048978	-0.450672	-0.056243	0.083658	0.349671
XM_001341953	-0.056551	-0.446201	0.070725	-0.032242	0.064465	0.283734	-0.075595	-0.443501	-0.385636	0.240568	-0.040632	0.133453	-0.403385	0.233936	0.032242	0.245076
XM_688200	-0.028884	-0.211785	-0.205111	0.038298	-0.010626	-0.080244	0.129949	0.010626	-0.214642	0.071615	-0.089192	0.024726	-0.156878	0.691771	0.275661	0.498308
TC416113	0.084479	-0.457788	-0.036021	0.029392	-0.178277	0.188902	0.234522	-0.144755	-0.368825	-0.124386	-0.029392	0.161452	-0.232734	0.287239	0.50782	0.25441
CT666954	0.1714	-0.357322	-0.003728	-0.106092	-0.132724	0.015251	0.165079	-0.095332	-0.409591	0.139499	-0.429049	0.003728	-0.12496	0.219378	0.27866	0.514559
NM_001003517	0.028848	-0.471891	0.187154	-0.491853	-0.028848	-0.123402	-0.056194	0.147161	0.118879	-0.070428	0.241821	-0.095056	-0.436534	0.242427	0.066605	0.343936
NM_001037688	-0.034342	-0.651259	0.034342	-0.23483	-0.048684	-0.116763	0.286197	0.215069	0.164937	-0.156189	0.058081	-0.044904	-0.13941	0.325843	0.199724	0.389491
NM_001082800	0.06583	-0.387794	0.223349	-0.027956	-0.02079	0.117834	-0.055072	-0.034762	0.019193	-0.019193	0.255373	-0.524978	-0.194673	0.349783	0.410622	0.325034
EE324990	-0.260988	-0.448154	0.033874	-0.054836	-0.033874	0.082415	0.354489	0.091689	-0.070436	-0.152038	0.217502	-0.146096	-0.268038	0.328855	0.551987	0.058928

## Sheet: cluster II-BP
Category	Term	Count	%	PValue	Genes	List Total	Pop Hits	Pop Total	Fold Enrichment	Bonferroni	Benjamini	FDR
GOTERM_BP_DIRECT	GO:0050896~response to stimulus	10	2.63852	0.00262562	NM_001128392, NM_001099262, NM_203469, NM_001002443, NM_001110031, NM_001128577, NM_131582, BC116614, NM_001128586, NM_001128407	259	168	14912	3.4271	0.813131	0.813131	3.83989
GOTERM_BP_DIRECT	GO:0007186~G-protein coupled receptor signaling pathway	26	6.86016	0.0105626	NM_001128392, NM_001082931, BC155663, NM_001005588, XM_680463, XM_678862, NM_001007316, NM_001002443, NM_001128577, NM_001145628, DQ286580, BC116614, NM_131582, NM_001039991, NM_001128586, NM_001128407, NM_001099262, NM_203469, NM_001002675, NM_001082895, NM_001144979, NM_001110031, BC139684, JQ400025, NM_207638, NM_212930	259	883	14912	1.69531	0.998858	0.966203	14.6278
GOTERM_BP_DIRECT	GO:0007224~smoothened signaling pathway	4	1.05541	0.0110186	NM_001098391, NM_001258228, NM_130967, NM_131027	259	27	14912	8.52967	0.999149	0.905229	15.2118
GOTERM_BP_DIRECT	GO:0007608~sensory perception of smell	7	1.84697	0.0179956	NM_001128392, NM_001099262, NM_203469, NM_001128577, NM_131582, NM_001128586, NM_001128407	259	120	14912	3.35856	0.999991	0.94478	23.6968
GOTERM_BP_DIRECT	GO:0008543~fibroblast growth factor receptor signaling pathway	4	1.05541	0.0222898	NM_001045324, NM_001039172, NM_131211, NM_152962	259	35	14912	6.58003	0.999999	0.94366	28.5181
GOTERM_BP_DIRECT	GO:0055002~striated muscle cell development	3	0.791557	0.0236604	NM_131262, NM_130967, NM_131027	259	14	14912	12.3376	1	0.921615	29.996
GOTERM_BP_DIRECT	GO:0048741~skeletal muscle fiber development	4	1.05541	0.0296016	NM_131262, NM_131027, XM_001334040, NM_001037573	259	39	14912	5.90516	1	0.935346	36.0791
GOTERM_BP_DIRECT	GO:0071542~dopaminergic neuron differentiation	3	0.791557	0.034182	NM_131358, AY007992, NM_131595	259	17	14912	10.1603	1	0.937569	40.4283
GOTERM_BP_DIRECT	GO:0051480~regulation of cytosolic calcium ion concentration	3	0.791557	0.0420221	XM_001341568, NM_131683, NM_001007286	259	19	14912	9.09084	1	0.952323	47.238
GOTERM_BP_DIRECT	GO:0050907~detection of chemical stimulus involved in sensory perception	6	1.58311	0.0464911	NM_001128392, NM_001099262, NM_203469, NM_001128577, NM_131582, NM_001128586	259	113	14912	3.0571	1	0.952035	50.7873
GOTERM_BP_DIRECT	GO:0042384~cilium assembly	6	1.58311	0.0464911	NM_001098391, NM_213273, NM_001258228, JQ400025, NM_001077466, NM_001002671	259	113	14912	3.0571	1	0.952035	50.7873
GOTERM_BP_DIRECT	GO:0071526~semaphorin-plexin signaling pathway	4	1.05541	0.0475357	NM_001017682, AY766119, NM_001045084, NM_001098489	259	47	14912	4.90002	1	0.940677	51.5842
GOTERM_BP_DIRECT	GO:0043524~negative regulation of neuron apoptotic process	3	0.791557	0.0504606	NM_131304, NM_131211, NM_131595	259	21	14912	8.22504	1	0.936256	53.7519
GOTERM_BP_DIRECT	GO:0008284~positive regulation of cell proliferation	4	1.05541	0.0553608	NM_131304, NM_131211, NM_001077255, NM_152962	259	50	14912	4.60602	1	0.938888	57.1819
GOTERM_BP_DIRECT	GO:0009952~anterior/posterior pattern specification	4	1.05541	0.0553608	NM_131079, NM_131304, NM_200276, NM_131027	259	50	14912	4.60602	1	0.938888	57.1819
GOTERM_BP_DIRECT	GO:0007165~signal transduction	30	7.91557	0.055751	XM_001921739, NM_001128392, BC155663, NM_001007316, NM_001002443, NM_001128577, DQ286580, BC116614, NM_001003772, NM_001099262, NM_001002675, NM_203469, NM_212822, NM_001110031, JQ400025, NM_001098489, NM_207638, NM_001080987, NM_199797, XM_678862, AY007992, NM_001006066, NM_131582, NM_001080032, NM_001128586, NM_001128407, NM_200559, NM_001082895, BC139684, NM_212930	259	1233	14912	1.40086	1	0.926775	57.4445
GOTERM_BP_DIRECT	GO:0009058~biosynthetic process	4	1.05541	0.0666807	BC153303, NM_001017629, NM_201287, NM_001202525	259	54	14912	4.26484	1	0.946876	64.2191
GOTERM_BP_DIRECT	GO:0048703~embryonic viscerocranium morphogenesis	5	1.31926	0.0730579	NM_131519, NM_001039172, NM_213146, NM_212930, NM_131027	259	91	14912	3.16348	1	0.951446	67.6925
GOTERM_BP_DIRECT	GO:0007601~visual perception	5	1.31926	0.0777641	NM_001159826, NM_001002443, NM_001110031, NM_200794, BC116614	259	93	14912	3.09545	1	0.952077	70.0511
GOTERM_BP_DIRECT	GO:0048856~anatomical structure development	2	0.527704	0.0835763	NM_001080052, NM_001100152	259	5	14912	23.0301	1	0.954655	72.7424
GOTERM_BP_DIRECT	GO:0048557~embryonic digestive tract morphogenesis	2	0.527704	0.0835763	NM_130967, NM_131027	259	5	14912	23.0301	1	0.954655	72.7424
GOTERM_BP_DIRECT	GO:0021523~somatic motor neuron differentiation	2	0.527704	0.0835763	NM_130967, NM_131027	259	5	14912	23.0301	1	0.954655	72.7424
GOTERM_BP_DIRECT	GO:0007267~cell-cell signaling	4	1.05541	0.0990709	NM_212949, NM_131595, NM_207638, NM_001080987	259	64	14912	3.59846	1	0.969901	78.8558
GOTERM_BP_DIRECT	GO:0032435~negative regulation of proteasomal ubiquitin-dependent protein catabolic process	2	0.527704	0.0994371	NM_131519, XM_001334040	259	6	14912	19.1918	1	0.9646	78.9834
GOTERM_BP_DIRECT	GO:0098655~cation transmembrane transport	3	0.791557	0.0999739	NM_194413, NM_001003772, NM_001130638	259	31	14912	5.5718	1	0.959241	79.1692

## Sheet: cluster II-CC
Category	Term	Count	%	PValue	Genes	List Total	Pop Hits	Pop Total	Fold Enrichment	Bonferroni	Benjamini	FDR
GOTERM_CC_DIRECT	GO:0005886~plasma membrane	33	8.70712	0.0123663	NM_001128392, BC083371, NM_001005588, NM_001044895, NM_001100152, NM_001128577, NM_001080028, NM_001003772, NM_152962, BC151899, BC107511, NM_131809, NM_001077625, NM_001099262, NM_001017821, NM_203469, NM_001009918, NM_001089583, NM_001098489, NM_207638, XM_678862, NM_001083868, NM_194413, NM_001025507, NM_001076572, NM_131582, NM_001128586, NM_001128407, NM_001098391, NM_131027, NM_001045383, N…	252	1284	15208	1.55103	0.780871	0.780871	13.3479
GOTERM_CC_DIRECT	GO:0005887~integral component of plasma membrane	24	6.33245	0.0369299	NM_200251, NM_001017682, NM_001018150, NM_153650, NM_194413, NM_001002443, XM_680022, NM_001080028, DQ286580, BC116614, NM_001039991, NM_152962, NM_131809, NM_131684, NM_131683, NM_001144979, NM_001166121, NM_001110031, NM_001037661, NM_200794, NM_001098489, NM_207638, NM_199607, NM_001130638	252	937	15208	1.54576	0.989855	0.899276	35.1601
GOTERM_CC_DIRECT	GO:0005576~extracellular region	19	5.01319	0.0479535	NM_001039172, NM_131595, NM_001013539, NM_131358, NM_213213, NM_001045324, NM_212949, NM_001002471, NM_001201348, NM_198362, NM_131519, XM_678423, NM_213249, NM_205640, NM_001080575, NM_200802, NM_001080987, NM_182874, NM_212852	252	711	15208	1.61271	0.997509	0.86445	43.2093
GOTERM_CC_DIRECT	GO:0016533~cyclin-dependent protein kinase 5 holoenzyme complex	2	0.527704	0.0798531	NM_001002515, NM_001003508	252	5	15208	24.1397	0.999961	0.920997	61.6414
GOTERM_CC_DIRECT	GO:0016020~membrane	114	30.0792	0.0968001	NM_001128392, NM_001256655, NM_001045351, NM_001098245, DQ286580, NM_001002671, XM_003198686, NM_001128536, NM_200496, NM_203469, NM_001002675, NM_001009918, NM_001037661, AI522807, XM_001336167, NM_001025497, NM_001114485, NM_001017682, NM_001018150, NM_001128667, NM_001025484, NM_001040048, NM_001083868, NM_001025507, NM_001136242, NM_001110396, NM_001128407, NM_200794, NM_001204131, NM_131027,…	252	6207	15208	1.1084	0.999996	0.916608	69.0322

## Sheet: cluster II-MF
Category	Term	Count	%	PValue	Genes	List Total	Pop Hits	Pop Total	Fold Enrichment	Bonferroni	Benjamini	FDR
GOTERM_MF_DIRECT	GO:0004930~G-protein coupled receptor activity	26	6.86016	0.0054162	NM_001128392, BC155663, XM_680463, XM_678862, NM_001007316, NM_001002443, NM_001128577, NM_001145628, DQ286580, BC116614, NM_131582, NM_001039991, NM_001128586, NM_001128407, XM_003198686, NM_001099262, NM_203469, NM_001002675, NM_001082895, NM_001144979, NM_001110031, BC139684, JQ400025, NM_207638, NM_212930, NM_131027	266	860	15797	1.79543	0.900554	0.900554	7.35719
GOTERM_MF_DIRECT	GO:0004984~olfactory receptor activity	7	1.84697	0.0151365	NM_001128392, NM_001099262, NM_203469, NM_001128577, NM_131582, NM_001128586, NM_001128407	266	119	15797	3.49337	0.99847	0.960879	19.3148
GOTERM_MF_DIRECT	GO:0004871~signal transducer activity	20	5.27704	0.031776	NM_001128392, BC155663, XM_678862, NM_001007316, NM_001002443, NM_001128577, NM_131582, DQ286580, BC116614, NM_001128586, NM_001128407, NM_001099262, NM_001002675, NM_001082895, NM_203469, NM_001110031, BC139684, JQ400025, NM_207638, NM_212930	266	713	15797	1.66584	0.999999	0.98969	36.5159
GOTERM_MF_DIRECT	GO:0008289~lipid binding	6	1.58311	0.0341786	XM_001921739, NM_001017629, BC083258, NM_001201348, NM_001100152, NM_001110396	266	107	15797	3.33012	1	0.975152	38.697
GOTERM_MF_DIRECT	GO:0015165~pyrimidine nucleotide-sugar transmembrane transporter activity	2	0.527704	0.0494896	NM_200475, NM_001003877	266	3	15797	39.5915	1	0.986624	51.0413
GOTERM_MF_DIRECT	GO:0004888~transmembrane signaling receptor activity	9	2.37467	0.0779032	NM_001128392, NM_001099262, NM_203469, BC139684, NM_001128577, NM_131582, NM_001128586, NM_131027, XM_003198686	266	265	15797	2.01692	1	0.996801	68.0576
GOTERM_MF_DIRECT	GO:0016787~hydrolase activity	24	6.33245	0.0793372	NM_001128667, BC134957, NM_199942, NM_001089493, NM_001089522, NM_001136242, NM_001080052, NM_001099247, NM_001077255, NM_001272080, NM_001017556, NM_001045282, NM_131667, NM_131684, NM_131683, NM_001257157, NM_200367, NM_001025180, NM_199611, NM_001020515, NM_001025475, NM_001089467, NM_212584, NM_199607	266	1003	15797	1.42103	1	0.993387	68.7495
GOTERM_MF_DIRECT	GO:0016534~cyclin-dependent protein kinase 5 activator activity	2	0.527704	0.0811193	NM_001002515, NM_001003508	266	5	15797	23.7549	1	0.988828	69.59
GOTERM_MF_DIRECT	GO:0017147~Wnt-protein binding	3	0.791557	0.0846699	NM_213146, NM_131027, XM_003198686	266	29	15797	6.14351	1	0.984667	71.2023
GOTERM_MF_DIRECT	GO:0030215~semaphorin receptor binding	3	0.791557	0.0949151	NM_001017682, AY766119, NM_001045084	266	31	15797	5.74715	1	0.985569	75.4206
GOTERM_MF_DIRECT	GO:0045499~chemorepellent activity	3	0.791557	0.0949151	NM_001017682, AY766119, NM_001045084	266	31	15797	5.74715	1	0.985569	75.4206
