# Supplementary material for: Microarray and metabolome analysis of hepatic response to fasting and subsequent refeeding in zebrafish (Danio rerio)
Source: BMC Genomics. 2019 Dec 2;20:919. doi: 10.1186/s12864-019-6309-6 (PMC6889435; doi:10.1186/s12864-019-6309-6)
Supplement: Supplementary file 3 — Additional file 3. Cluster III gene lists and GO analysis. [file 12864_2019_6309_MOESM3_ESM.xls]

## Sheet: cluster III-gene list
GenbankAccession	C1_a_NS	C1_b_NS	C2_a_NS	C2_b_NS	Fa_NS	Fb_NS	Fc_NS	R1_a_NS	R1_b_NS	R1_c_NS	R2_a_NS	R2_b_NS	R2_c_NS	R3_a_NS	R3_b_NS	R3_c_NS
NM_131440	0.160914	-0.346534	-0.382077	-0.429466	0.135601	0.322724	0.154608	-0.410332	0.078771	0.143279	0.034479	-0.144316	-0.265118	-0.034479	0.104046	-0.278802
NM_001039819	0.092262	-0.320567	-0.397461	-0.191656	0.188912	0.169334	0.25382	-0.007602	-0.042088	0.458399	0.080707	0.033014	-0.358677	0.007602	-0.315317	-0.342836
NM_001007779	0.04404	-0.243666	-0.263158	-0.418001	0.028134	0.204508	0.387146	0.010321	-0.007365	0.092454	0.010024	-0.059331	-0.440367	-0.403636	0.007365	-0.364671
NM_001017566	0.201031	-0.284712	-0.335766	-0.337267	0.106956	0.303738	0.267775	0.109089	-0.039388	0.103653	0.039388	0.131279	-0.317826	-0.336808	-0.338699	-0.323243
NM_199514	0.286775	-0.286616	-0.311004	-0.348607	0.26317	0.163314	0.270583	-0.023516	0.035426	0.023516	0.159716	0.087624	-0.288006	-0.325243	-0.320095	-0.348533
EE314453	0.284575	-0.308094	0.010024	-0.010523	0.413287	0.402303	0.355864	-0.010024	0.136319	-0.168577	-0.023204	0.224316	-0.276832	-0.326315	0.113032	-0.265968
NM_001031838	0.073761	-0.287877	0.073996	-0.07512	0.435511	0.428676	0.306341	-0.448341	-0.073492	0.047512	-0.047512	0.134368	-0.144091	-0.375485	0.059054	-0.197663
NM_001002689	0.19024	-0.300435	0.033287	-0.121531	0.20479	0.354906	0.380629	-0.349964	0.100738	0.051334	-0.033287	0.206456	-0.295178	-0.330594	-0.270342	-0.310478
NM_001006054	0.270315	-0.228	-0.231398	0.301058	0.311298	0.424285	0.453469	0.105816	0.015089	-0.225933	0.002971	-0.002971	-0.218994	-0.221763	-0.227031	-0.192453
NM_001003883	0.130649	-0.434263	-0.075194	0.019214	0.260322	0.241366	0.406709	0.14536	0.112681	0.074849	-0.019214	-0.029749	-0.407322	-0.155557	-0.323967	-0.401422
NM_001089526	0.354622	-0.296619	-0.040659	-0.110288	0.175438	0.420132	0.437813	0.040659	0.137768	0.160245	-0.090538	0.233424	-0.239371	-0.312084	-0.28104	-0.175502
TC444541	0.241853	-0.309192	0.005902	-0.027438	0.245254	0.473437	0.369043	0.201138	0.07275	-0.01263	-0.005902	0.157966	-0.273961	-0.310769	-0.308847	-0.294482
NP13323501	0.303089	-0.403372	-0.401371	-0.000907	0.111426	0.353311	0.36951	0.036979	-0.068659	-0.095588	0.105816	0.000907	-0.273073	-0.393233	0.201482	-0.119725
NM_001004015	-0.012829	-0.208871	-0.347235	0.012829	0.209218	0.08	0.22422	0.379108	-0.094402	0.080832	-0.043599	0.029424	-0.298419	0.046921	-0.201274	-0.664322
NM_001030250	0.072275	-0.422361	-0.424359	-0.002611	0.043384	0.404779	0.242685	0.228726	-0.096217	0.039342	0.002611	0.106862	-0.388781	-0.052288	-0.041721	-0.426032
BC152013	0.069499	-0.328506	-0.337921	0.026654	0.137639	0.360545	0.203577	0.224121	-0.026654	0.090793	-0.328852	-0.333121	-0.335502	0.138348	-0.321206	-0.262298
NM_001076559	0.054542	-0.474648	-0.071358	-0.377162	0.059668	0.173376	0.273103	0.059525	-0.054542	0.09373	-0.072909	-0.05611	-0.524384	0.253855	0.1856	-0.34431
NM_001033721	0.047483	-0.185934	-0.401096	-0.371746	0.050513	0.015547	-0.011241	0.106793	0.011241	0.104967	-0.318383	0.022766	-0.65181	0.106974	-0.145155	-0.281738
NM_200234	0.041279	-0.450839	-0.219709	-0.253359	-0.041279	0.080755	0.237598	0.231236	0.228418	0.118791	-0.087392	0.219897	-0.586719	0.073514	-0.10256	-0.286337
NM_001042688	-0.236633	0.03675	-0.470342	-0.148073	-0.041043	0.296147	0.268682	0.021247	0.18358	-0.021247	0.262763	-0.126091	-0.46638	0.16954	0.233323	-0.343058
NM_001139462	-0.07378	0.207545	-0.506146	-0.097007	0.255878	0.207037	0.183341	-0.020351	0.094453	0.007917	0.002521	-0.136786	-0.516827	0.272562	-0.002521	-0.417629
CR926926	0.011026	0.0149	-0.407984	-0.2345	0.118091	0.034827	0.315652	0.070186	-0.011026	-0.068177	0.082639	-0.157401	-0.375254	0.126022	-0.287707	-0.618586
NM_001012376	-0.300917	-0.003763	0.138962	-0.213047	0.255396	0.379828	0.336204	0.349858	0.064287	0.265813	-0.182108	-0.076431	0.003763	-0.19332	-0.20998	-0.452253
NM_001012376	-0.058874	0.02985	0.129642	-0.15904	0.231033	0.277033	0.357201	0.205946	-0.005231	0.2052	-0.0477	0.005231	-0.073377	-0.312205	-0.284021	-0.652266
XM_682396	-0.279617	-0.122361	0.038436	-0.372451	0.020282	-0.0628	0.612198	0.153921	0.074088	0.017993	-0.066161	-0.017993	0.18218	-0.267205	0.075944	-0.492891
NM_001045308	-0.13772	-0.341818	-0.003086	-0.22158	0.079624	0.306799	0.406787	0.201895	0.043003	-0.120569	0.047687	-0.125009	0.210472	-0.200953	0.003086	-0.624024
NM_199788	-0.331465	-0.043889	-0.101919	0.13892	0.302775	0.150537	0.209712	0.117827	-0.030449	-0.275419	-0.137789	0.086497	0.026221	0.079825	-0.026221	-0.758502
NM_131573	-0.24582	-0.063266	-0.247289	0.171976	0.149035	0.104518	0.194449	-0.113901	0.063266	-0.083822	0.069828	0.145632	-0.139818	-0.151687	0.110512	-0.817947
NM_198978	0.006245	-0.157796	-0.172771	-0.006245	0.183189	0.237573	0.101067	-0.049923	0.057408	-0.443229	-0.095247	0.102039	0.121638	-0.174686	0.286228	-0.704271
NM_001111089	-0.183721	-0.438431	-0.075622	0.186005	0.198252	0.178484	0.523897	0.131152	-0.05848	-0.077071	-0.126349	0.154296	0.012747	-0.012747	0.268947	-0.49909
NM_001020800	-0.162007	-0.264324	-0.134821	-0.062015	0.155843	0.422288	0.523768	0.060439	-0.008803	0.121994	0.008803	0.066976	-0.334726	-0.195651	0.066757	-0.476408
NM_001007767	-0.074726	-0.228775	0.038608	0.153293	0.099706	0.366188	0.359088	-0.002319	0.084219	0.135508	-0.324418	0.002319	-0.099567	-0.103933	-0.025845	-0.701436
NM_001077748	0.271053	-0.059416	0.120071	-0.085288	0.187107	0.37174	0.427903	-0.029637	-0.072782	-0.129078	0.027309	-0.027309	0.145853	0.388481	-0.09589	-0.58249
NM_001089582	0.421072	0.272573	-0.193461	0.067258	0.057179	0.253635	0.418612	-0.170687	-0.238924	-0.161047	0.004307	-0.048331	0.134102	-0.004307	-0.2117	-0.535058
NM_200957	0.103837	0.150095	-0.104376	-0.152247	0.271352	0.121812	0.325206	-0.248169	0.031034	-0.278938	0.273827	-0.031034	-0.160014	0.475129	-0.144484	-0.499858
NM_201308	-0.188465	-0.032348	-0.212279	-0.089168	0.14416	0.172038	0.321747	-0.281073	0.109976	-0.066947	0.387963	0.086935	0.032348	0.164418	-0.238222	-0.64656
BC124460	-0.069016	-0.068289	-0.265476	0.032464	0.302772	0.237023	0.148018	-0.133196	0.005406	-0.172335	0.288653	0.199914	-0.005406	0.095476	-0.109796	-0.746542
CT613018	0.121891	-0.005535	-0.129743	-0.200328	0.634295	0.277374	0.438064	-0.128804	-0.182451	-0.201892	-0.085432	0.086999	0.266019	0.005535	0.141853	-0.246079
AI964239	0.28452	0.017046	-0.017046	-0.029409	0.485939	0.369746	0.428869	-0.07499	-0.096632	-0.466049	-0.09836	0.130089	0.199384	-0.045903	0.038581	-0.24231
NM_001006099	0.143799	-0.009742	-0.082911	-0.048097	0.569766	0.396134	0.427855	-0.009416	-0.07855	-0.400478	-0.149616	0.151601	0.223716	0.009416	0.081629	-0.191349
NM_214746	-0.180057	-0.007639	-0.169806	-0.002459	0.45971	0.300894	0.415858	0.073413	-0.126626	-0.10151	0.002459	0.324748	0.319599	-0.003322	0.00781	-0.473774
NM_182858	-0.014349	-0.005935	-0.271638	-0.243516	0.326619	0.216439	0.273057	0.005935	0.044896	-0.291756	0.079147	0.335114	0.221428	-0.125345	-0.050268	-0.604632
NM_001172627	0.008639	-0.03733	-0.211488	-0.171126	0.492316	0.292569	0.372328	-0.084218	0.007818	-0.41772	0.025095	0.307247	0.189233	-0.11631	-0.007818	-0.363108
NM_214787	0.050079	-0.008431	-0.234068	-0.186646	0.327773	0.255976	0.272707	0.063963	-0.176695	-0.444416	-0.096921	0.163113	0.21024	-0.13569	0.008431	-0.573556
XM_694861	0.066992	-0.086721	-0.017244	-0.248665	0.386622	0.239785	0.073883	0.009649	-0.143681	-0.370156	0.109106	0.192844	-0.047564	0.094399	-0.009649	-0.703787
NM_205671	-0.232087	0.002962	0.081882	-0.348882	0.393781	0.284904	0.339265	-0.023486	-0.166637	-0.257017	-0.157959	0.009656	0.254147	-0.002962	0.127998	-0.515718
NM_131112	-0.013943	0.085978	-0.196632	-0.110042	0.487836	0.414253	0.241113	-0.171344	-0.083826	-0.165005	0.013943	-0.128754	0.082575	0.150319	0.085417	-0.597345
XM_002665326	-0.177191	0.181605	0.004233	-0.112728	0.292938	0.290731	0.246895	-0.322776	-0.150057	-0.070179	-0.03852	0.173061	0.107521	-0.004233	0.076378	-0.714934
NM_214752	-0.216247	-0.045742	0.103247	0.121148	0.484737	0.412541	0.385066	-0.328685	-0.177926	0.230448	-0.007401	0.220574	-0.071338	0.007401	-0.043771	-0.351863
NM_001044986	-0.0671	0.120008	-0.040753	0.126466	0.416043	0.334223	0.34372	-0.095105	-0.072754	-0.233165	0.040753	0.064256	-0.086333	0.213798	-0.190715	-0.62966
NM_001077323	-0.072754	-0.050854	0.017672	0.112432	0.554039	0.335697	0.523592	-0.169127	0.030466	-0.091578	-0.018154	0.100658	-0.017672	0.303332	-0.098686	-0.367323
NM_001020602	-0.010019	0.002634	-0.192275	0.194932	0.496451	0.397171	0.544888	0.115626	-0.002634	-0.011861	-0.072623	0.144596	-0.040567	0.20765	-0.176381	-0.328997
NM_001202418	-0.009902	0.103396	-0.136306	0.059925	0.385509	0.470162	0.623869	-0.121663	-0.149938	-0.117741	0.209899	0.009902	-0.072205	0.202686	-0.070772	-0.2481
NM_173243	-0.029069	0.166314	-0.119894	0.037231	0.392181	0.49809	0.561423	-0.127007	-0.105987	-0.128987	0.108827	0.066464	0.024349	-0.024349	-0.19114	-0.37504
NM_213068	0.066647	0.296309	-0.132391	-0.012672	0.327216	0.485885	0.518281	-0.150455	-0.04557	-0.096462	0.012672	0.16145	0.093587	-0.130535	-0.193548	-0.393444
NM_001042775	0.045982	0.144436	-0.170215	-0.102374	0.448956	0.388606	0.513314	-0.11552	-0.258699	-0.189539	0.141691	0.153089	0.114571	-0.122498	-0.045982	-0.362696
XM_002663870	-0.184629	-0.024429	-0.17195	-0.032519	0.38536	0.335576	0.637072	-0.241836	0.052151	0.034656	0.121566	0.024429	0.166295	-0.081694	-0.105159	-0.380196
NM_001113600	0.168546	-0.000574	-0.220149	-0.115551	0.538533	0.490903	0.353972	-0.031274	-0.06688	0.000574	0.03982	0.088286	0.263426	-0.243401	-0.196153	-0.267453
NM_213117	0.237175	0.010265	-0.010265	-0.426958	0.253922	0.30372	0.371486	-0.06839	-0.342059	-0.065807	0.028321	0.064996	0.156785	-0.271723	-0.314035	-0.372086
NM_213117	0.163427	0.158095	-0.028841	-0.334862	0.364889	0.364725	0.374823	-0.009425	-0.075234	0.1474	0.000799	-0.000799	0.149599	-0.220416	-0.313055	-0.481901
NM_001130669	0.026791	-0.044886	-0.147847	-0.346605	0.109899	0.317283	0.211922	-0.020375	-0.057807	0.196259	0.266119	0.020375	0.287682	-0.222281	-0.20692	-0.639627
NM_213153	-0.116816	0.007897	-0.03879	-0.009342	0.492429	0.207027	0.391465	-0.374877	-0.086969	-0.007897	0.465801	0.22909	0.018794	-0.050342	0.188339	-0.30023
NM_001031844	0.071591	-0.179966	-0.064031	0.148499	0.482382	0.418181	0.417701	-0.052126	-0.129169	-0.19226	0.343585	0.323966	0.049761	-0.176086	-0.049761	-0.197394
NM_205604	-0.021809	-0.087676	-0.232022	0.030352	0.300338	0.418253	0.556114	-0.112168	-0.079925	-0.031146	0.485987	0.17287	0.251185	0.021809	-0.048046	-0.103905
BC090738	0.026091	-0.500153	-0.114095	0.113651	0.377272	0.268007	0.253226	-0.13579	-0.163955	-0.243105	0.478639	0.104835	-0.026091	0.045739	-0.113638	-0.291126
NM_001003646	-0.015392	-0.039166	-0.053537	-0.154516	0.301781	0.170616	0.336097	-0.462062	0.01069	0.00656	0.240191	0.179625	0.233583	-0.282572	-0.00656	-0.547977
NM_212940	-0.011506	-0.267036	-0.271995	-0.104234	0.07775	0.292445	0.331856	-0.405728	0.086076	-0.068354	0.276838	0.229752	0.169273	-0.489906	0.011506	-0.259036
NM_001034988	0.145202	0.121991	-0.285101	-0.132008	0.160708	0.319949	0.574681	-0.351468	0.00483	-0.392805	0.131229	0.052018	-0.00483	-0.060836	-0.042464	-0.321821
XM_001921484	0.118309	-0.016396	-0.286787	-0.330458	0.235517	0.257199	0.493093	-0.336725	0.129096	-0.224214	0.016396	0.276466	0.298007	-0.019451	-0.061598	-0.281994
NM_001002378	-0.464899	0.096708	-0.078443	-0.146728	0.348713	0.015044	0.343522	0.068207	0.315061	0.200921	-0.154151	-0.037083	-0.015044	0.430581	-0.212541	-0.326769
EH552990	-0.218133	0.062936	-0.232127	-0.27177	0.407568	0.004397	0.238181	0.15895	0.430092	0.19619	-0.038861	-0.169564	-0.004397	0.143559	-0.351965	-0.417552
NM_001076719	-0.16737	-0.076026	-0.3256	-0.425414	0.204514	0.052633	0.263226	0.192599	0.237658	0.135807	-0.119897	0.126324	-0.052633	0.168934	-0.437753	-0.447262
NM_001008596	-0.073104	-0.036335	-0.389013	-0.372935	0.226393	0.080409	0.314153	0.41386	0.428552	0.036335	-0.222378	0.25915	-0.1064	0.094037	-0.20024	-0.115694
NM_001003822	-0.366581	-0.35671	-0.360922	0.070034	0.088401	-0.202424	-0.013668	0.253235	0.275363	0.159773	-0.368811	0.09928	0.013668	0.173799	-0.310286	-0.340884
NM_001037691	-0.379943	-0.163389	-0.313688	-0.056825	0.057563	-0.058409	0.430822	0.315083	0.253015	0.056825	-0.314074	0.158632	0.147959	0.319445	-0.286348	-0.196782
NM_001040294	0.075133	-0.307256	-0.321005	0.017192	-0.017192	0.038683	0.245409	0.419488	0.457883	0.08508	-0.31434	-0.147486	-0.106724	0.283572	-0.27904	-0.22693
NM_201473	-0.024092	0.041069	-0.424135	-0.301156	-0.165943	0.199237	0.267269	0.024092	0.240551	0.198789	-0.063761	-0.1093	0.138519	0.22293	-0.066945	-0.633357
NM_201473	-0.005413	-0.051576	-0.467915	-0.045859	0.138767	0.217268	0.248164	-0.039124	0.177449	0.243383	-0.042226	0.005413	0.110879	0.182984	-0.176839	-0.690725
NM_001014828	-0.071945	0.043579	-0.21476	-0.005207	-0.03326	-0.025555	0.021908	0.005207	0.261796	0.255627	0.08451	-0.027853	0.040978	0.296914	-0.362004	-0.762775
NM_001271474	-0.314545	-0.235518	-0.47977	0.034274	0.112692	0.005136	0.025681	0.13967	0.16284	0.084482	-0.108347	0.000384	-0.000384	-0.082531	-0.123571	-0.716848
NM_131513	-0.527883	-0.142336	-0.385131	-0.203718	0.165864	0.101713	0.076907	0.060736	0.036784	0.019787	-0.248267	0.025159	-0.019787	0.029528	-0.12859	-0.618045
NM_001003640	-0.353971	-0.184291	-0.580671	-0.054951	0.164692	0.097031	0.112049	0.073536	0.11334	0.085291	-0.212564	0.054951	-0.076366	0.094336	-0.159901	-0.580878
NM_001123298	-0.097247	-0.014573	-0.289033	-0.119693	0.195856	-0.148387	0.096711	0.209122	0.142145	0.149062	-0.043	0.376209	0.098945	0.014573	-0.082413	-0.75921
NM_001077734	-0.213213	-0.06111	-0.494797	-0.165674	0.286308	0.074117	0.229703	0.019519	0.073947	0.043574	-0.043178	0.256	0.179019	-0.019519	-0.20921	-0.622059
NM_131599	-0.382315	-0.064125	-0.31273	-0.0471	0.323093	0.467224	0.205058	-0.096949	-0.059169	0.119723	0.06635	0.081511	0.0471	0.154459	-0.111044	-0.555232
NM_001089351	-0.513087	-0.191243	-0.186534	-0.216493	0.309576	0.253641	0.192069	-0.017805	0.105732	0.017805	-0.13408	0.103417	0.04093	0.183056	-0.131064	-0.573231
NM_001115095	-0.358799	-0.302254	-0.35861	0.296344	0.36866	0.233819	0.119607	-0.115925	0.03132	-0.03132	-0.205661	0.09051	0.062566	0.208455	-0.111462	-0.482616
NM_212565	-0.294667	0.049986	-0.192752	-0.141567	0.173047	0.289647	0.034618	0.08368	0.094732	0.309359	-0.281014	-0.034618	-0.373334	0.333229	-0.116411	-0.53162
BC124765	-0.123761	-0.009017	-0.206143	0.040267	0.466435	0.33368	0.237944	0.157258	0.009017	0.189572	-0.183488	-0.142958	-0.089242	0.372706	-0.211682	-0.498425
NM_001017853	-0.303084	0.033158	-0.024351	0.064525	0.319196	0.181571	0.353966	0.187669	-0.127473	0.024351	-0.341194	-0.110092	-0.081347	0.121897	-0.247393	-0.615518
NM_001033096	-0.438136	0.109884	0.237908	-0.042506	0.271369	0.198295	0.454089	-0.021865	-0.043655	0.021865	-0.325493	-0.13091	0.056302	0.287841	-0.13584	-0.433563
NM_001033094	-0.106816	0.00435	-0.213519	-0.005829	0.438784	0.308698	0.390155	0.246438	0.405236	0.280129	-0.00435	-0.061908	-0.125298	0.390452	-0.161369	-0.037904
NM_001003890	-0.117369	-0.135144	-0.363121	-0.199659	0.515787	0.270276	0.242838	0.255297	0.363745	0.167779	0.054526	-0.113349	-0.135776	0.303957	-0.207192	-0.054526
NM_001044976	0.028498	-0.391541	-0.159802	-0.039601	0.328111	0.227063	0.279042	0.224722	0.39397	0.294293	-0.066122	-0.152384	-0.303987	0.319562	-0.028498	-0.257771
NM_001123240	0.147605	-0.199317	-0.19936	-0.060635	0.499318	0.254884	0.270193	0.407968	0.023697	-0.023697	-0.200332	-0.128913	-0.181348	0.427784	0.175952	-0.191356
NM_212833	-0.026139	-0.4138	-0.006044	-0.050309	0.507327	0.43582	0.328881	0.006044	0.1966	0.021105	-0.150364	-0.170922	-0.188531	0.174681	0.021364	-0.335506
EL648751	0.284602	-0.311333	0.114792	0.129169	0.394308	0.388167	0.340248	-0.132451	0.125516	-0.114792	-0.214753	-0.174228	-0.274928	0.281018	-0.136639	-0.27224
XM_003201206	0.226318	-0.037864	0.13081	-0.175065	0.454393	0.317731	0.31359	-0.169454	0.310596	-0.12972	0.037864	-0.210882	-0.113025	0.274235	-0.078994	-0.460093
XM_679066	0.024457	-0.354571	-0.173013	-0.017451	0.456869	0.316202	0.192261	0.017451	0.082816	-0.042652	0.289906	-0.22946	-0.309876	0.223319	-0.353348	-0.285197
NM_198984	0.101553	-0.339787	0.179223	0.128898	0.433724	0.039435	0.264342	-0.012398	-0.22411	0.012398	-0.161737	-0.233161	-0.33143	0.377241	-0.269393	-0.331907
NM_001007329	-0.005398	0.05605	-0.294814	-0.334537	0.283382	0.456551	0.561826	0.012214	-0.017289	0.106913	0.005398	-0.176334	-0.033889	0.275947	-0.251461	-0.100383
NM_001040373	-0.162697	0.228698	-0.234236	-0.255268	0.293451	0.522312	0.535285	0.022827	-0.019434	-0.07217	0.019434	0.019536	-0.045354	0.301254	-0.082797	-0.221839
NM_205751	-0.219378	0.010009	-0.164968	-0.388293	0.507753	0.280653	0.398824	-0.010009	0.252358	-0.125275	0.110396	0.066439	-0.21304	0.262586	-0.18588	-0.182152
NM_214812	-0.292444	0.072633	-0.245456	-0.381855	0.492401	0.162012	0.380573	-0.052823	-0.075021	-0.032551	0.205572	0.132502	0.032551	0.164937	-0.238772	-0.367458
XM_002664517	0.173188	0.040053	-0.286189	-0.306739	0.436425	0.087917	0.281567	0.090634	0.066357	-0.145872	-0.040053	-0.148637	-0.280398	0.547812	-0.237644	-0.148805
NM_001100406	0.031857	0.369166	-0.06698	-0.139671	0.556785	0.446657	0.299635	-0.031857	0.127804	-0.118295	-0.126305	0.05546	-0.059012	0.411386	-0.108808	-0.066961
XM_690519	-0.277687	0.164156	-0.242162	-0.167662	0.453599	0.331225	0.197246	0.267068	0.13167	-0.111748	-0.225389	0.089973	-0.231746	0.440392	-0.197559	-0.089973
NM_214820	0.157796	-0.039537	0.0013	-0.54122	0.298215	0.397771	0.147054	0.062531	0.177518	-0.230051	-0.239882	-0.0013	-0.121033	0.163744	-0.350075	-0.319269
NM_213528	-0.409163	0.136574	0.05265	-0.014676	0.634396	0.215475	0.349199	-0.22622	-0.01173	0.189814	-0.133306	-0.194476	-0.090974	0.190275	-0.229271	0.01173
NM_207062	-0.372931	0.036345	0.159042	-0.031782	0.510237	0.220704	0.419541	-0.091056	0.12519	-0.051295	-0.14599	-0.312693	-0.064136	0.42281	-0.136577	0.031782
NM_200070	-0.146532	0.345848	0.033335	-0.033335	0.296855	0.292853	0.540738	-0.03445	0.17812	-0.052212	-0.089494	-0.050071	-0.118521	0.32454	-0.188317	0.435224
NM_001030137	-0.398634	0.255954	0.047125	-0.05123	0.361595	0.28857	0.302686	0.287506	-0.047125	-0.275988	-0.180875	-0.121724	-0.048816	0.263775	-0.098203	0.418216
NM_001044865	-0.484354	0.163768	0.035197	-0.168671	0.137836	0.469831	0.226625	-0.001383	-0.177739	0.026434	-0.35933	-0.013987	0.001383	-0.031194	-0.189842	0.468159
BC122301	-0.201274	0.13135	0.015256	0.159034	0.507445	0.445158	0.303218	-0.102789	-0.099608	-0.104805	-0.345193	-0.219334	-0.059964	0.018378	-0.015256	0.407678
BC091813	-0.261756	0.087945	-0.167629	0.202362	0.410316	0.447435	0.348379	-0.190831	-0.125809	0.00071	-0.222197	-0.00071	-0.090056	0.064023	-0.171243	0.47077
NM_001004288	-0.474937	0.0497	0.032595	-0.373752	0.191137	0.039146	0.30465	0.040619	-0.228472	-0.062311	-0.506115	-0.181856	-0.169346	0.224692	-0.032595	0.270466
NM_001020746	-0.244847	0.110992	-0.252842	-0.050066	0.060061	0.050066	0.735776	-0.072285	0.083673	-0.053655	-0.061926	-0.228128	-0.170063	0.418305	0.099959	0.17012
NM_131312	-0.696008	-0.277031	-0.489181	-0.051633	0.078556	-0.179911	0.256116	-0.213291	-0.15297	0.004316	0.033417	0.021975	0.04635	0.093715	0.106145	-0.004316
NM_199580	-0.731044	-0.27853	-0.287678	-0.04094	0.212334	0.124682	0.142125	0.136837	0.274813	0.164615	-0.123503	0.014974	-0.145916	0.248997	-0.04892	-0.014974
NM_001003869	-0.3693	-0.362461	-0.581244	0.040626	0.308925	0.303762	-0.027746	0.125697	0.296045	0.156545	0.018483	-0.152415	-0.210395	0.085549	-0.02864	-0.018483
NM_199430	-0.54894	-0.131757	-0.479316	-0.001104	0.352397	0.295737	0.14415	0.064826	0.170637	0.118603	-0.054116	-0.092959	-0.381196	0.018094	0.001104	-0.120591
NM_001024813	-0.697602	0.002635	-0.292099	0.098719	0.221076	0.045064	0.320282	-0.068486	0.015935	-0.002635	-0.027747	-0.222989	-0.262569	0.21909	0.148852	-0.265041
NM_001245967	-0.775236	-0.071119	-0.124723	0.03287	0.0405	0.412761	0.407026	0.057467	-0.035527	0.12264	-0.009979	-0.005718	-0.027851	0.034293	0.005718	-0.133833
NM_001100045	-0.606202	0.056255	-0.082092	0.109325	0.343131	0.204245	0.400426	0.072762	0.002949	-0.002949	0.106046	-0.472023	-0.135053	-0.07411	-0.1618	-0.039917
NM_205706	-0.41532	-0.218121	-0.174019	-0.246235	0.262645	0.472302	0.431729	-0.092302	0.090771	0.008296	-0.008296	0.137052	0.060901	0.019938	-0.331544	-0.246717
NM_001080054	-0.54644	-0.08371	-0.409456	-0.275411	0.163259	0.321723	0.34522	-0.054642	0.197479	0.119209	-0.000379	0.228212	0.037615	-0.176505	-0.246393	0.000379
TC382031	-0.5637	0.008288	0.139217	0.045029	0.500595	0.406396	0.220508	-0.023613	-0.185759	-0.067074	-0.237021	0.108095	-0.017425	0.239135	-0.177209	-0.008288
NM_001033725	-0.771915	0.101769	0.011231	-0.047817	0.347416	0.233466	0.333199	-0.202122	-0.150151	0.033986	-0.03968	0.126355	-0.043949	-0.011231	-0.014352	0.144203
NM_001045340	-0.733332	-0.01989	0.007085	-0.002792	0.192111	0.312431	0.344728	-0.105399	-0.194014	0.002792	-0.217744	0.146132	0.198813	-0.05795	-0.214218	0.04598
NM_001012494	-0.814593	0.12221	-0.084763	-0.327349	0	0.24179	0.157396	0	-0.135763	-0.155381	0.034832	0.144523	0.059381	-0.217307	-0.076373	0.051659
NM_001007294	-0.43867	-0.067534	0.004089	-0.004089	0.208972	0.473935	0.07875	-0.200476	0.094449	0.55695	-0.234129	0.057953	-0.139361	-0.286665	0.03813	-0.089209
NM_001012386	-0.456025	0.009764	-0.0226	-0.009764	0.245034	0.446847	0.057947	-0.15765	0.084671	0.29863	-0.415094	-0.211285	-0.339572	0.083539	-0.2572	0.041001
NM_001089350	-0.145233	0.154872	-0.187985	0.048505	0.350035	0.225146	0.47654	0.136152	-0.150287	0.448666	-0.205835	-0.208377	-0.048505	0.378564	-0.183859	-0.096143
NM_001089342	-0.541949	0.12939	-0.181718	-0.104623	0.357724	-0.039547	0.407846	0.280871	-0.090044	0.462675	-0.094423	-0.022282	0.022282	0.078581	-0.112351	0.141219
NM_131884	-0.196452	-0.045263	-0.007828	0.003145	0.328547	0.626212	0.18247	-0.167236	-0.030325	0.436706	-0.108334	0.124643	-0.003145	0.415055	0.047018	-0.067409
NM_001126383	-0.345012	0.014553	-0.312109	-0.014553	0.159878	0.556694	0.205483	-0.260759	-0.178407	0.406726	-0.20144	-0.068446	-0.097924	0.287028	0.025324	0.048073
NM_001023580	-0.385046	-0.098473	-0.180915	0.011857	0.285061	0.565223	0.461673	-0.170343	-0.089329	0.147255	0.00814	-0.00814	0.219974	0.257187	-0.054261	-0.137847
NM_001076579	-0.391992	-0.273617	-0.120697	-0.12384	0.376243	0.323251	0.244108	-0.089014	-0.165089	0.283193	-0.035578	-0.355055	0.123907	0.406264	0.10751	0.035578
NM_130989	-0.324837	-0.237399	-0.263752	0.012661	0.293548	0.009081	0.256015	-0.265565	-0.275457	0.315451	-0.070785	0.072461	-0.009081	0.539995	-0.260193	0.032417
XM_688614	0.050205	-0.050205	-0.315145	-0.10717	0.237961	0.41042	0.236161	-0.378356	0.257851	0.29467	0.09209	-0.260046	0.20659	-0.181837	-0.388205	-0.065519
NM_001003774	-0.12533	-0.032662	-0.603132	-0.102338	0.15491	0.433245	0.090223	-0.146963	0.032662	0.342743	0.184647	-0.145487	0.157871	0.347585	-0.16724	-0.141559
NM_001008581	-0.058909	0.011391	-0.313225	0.061006	0.059658	0.446559	0.370675	-0.326391	-0.01314	0.316692	0.331701	-0.408027	-0.011391	0.169795	-0.197845	-0.050806
NM_131798	0.100578	-0.122421	-0.571354	-0.173202	0.080183	0.216872	0.098293	0.19647	0.105778	0.332239	0.332832	-0.393192	-0.26515	-0.209292	-0.080183	-0.096134
NM_001002179	-0.139123	-0.197909	-0.409893	-0.231639	0.130991	0.174406	0.013564	0.184826	0.035263	0.433048	0.163147	-0.464052	-0.013564	-0.084156	-0.445099	0.042101
NM_213634	-0.069507	-0.328757	0.15692	0.044022	0.339102	0.207046	0.267036	-0.217404	-0.107081	0.447808	0.271918	-0.044022	0.121755	-0.220192	-0.076035	-0.476581
NM_001007300	-0.162275	-0.056142	-0.094101	-0.218626	0.34517	0.292579	0.247725	-0.217522	0.056142	0.444661	0.386452	-0.255554	0.102428	0.106203	-0.095682	-0.392404
NM_201500	-0.414441	-0.185834	-0.201971	-0.099661	0.518822	0.343591	0.263963	-0.114197	0.096029	0.391388	0.238706	-0.18052	-0.05408	-0.094297	0.05408	0.079468
NM_001013288	-0.238326	0.065577	-0.012818	0.009702	0.437851	0.355687	0.14857	-0.199647	-0.200758	0.586361	0.322417	-0.034448	0.0073	-0.182136	-0.189582	-0.0073
NM_001017560	0.081706	-0.258874	0.096163	-0.079729	0.481671	0.354431	0.154938	0.036403	-0.065541	-0.036403	-0.151101	-0.17708	-0.627361	-0.227992	0.06018	0.136932
NM_183071	0.000107	0.125753	0.091884	-0.125111	0.458841	0.458373	0.401429	-0.022003	-0.378656	0.165117	-0.001127	-0.041693	-0.365717	-0.119351	-0.000107	0.239675
BC122109	0.263806	-0.220372	0.05679	-0.150228	0.273711	0.282562	0.359789	0.413487	-0.357109	-0.190424	-0.084074	-0.05679	-0.189407	-0.276138	0.106295	0.321501
AL919981	0.342325	-0.128779	0.118762	-0.390721	0.307494	0.400598	0.380173	0.257368	-0.222916	-0.118762	-0.15463	-0.219258	-0.149237	-0.13052	0.139286	0.197922
NM_001104945	0.019334	-0.019334	-0.383694	0.108946	0.283468	0.425013	0.598008	0.231941	-0.069485	0.204996	-0.098873	-0.146486	-0.161438	-0.076335	-0.081802	0.226041
BC049518	0.252408	0.1505	-0.379567	0.094525	0.21764	0.470172	0.498117	-0.007849	-0.010288	-0.228425	-0.204873	-0.207256	0.007849	-0.17111	-0.015148	0.277924
NM_001039923	0.238893	0.153705	-0.469705	0.000623	0.304525	0.439478	0.394415	-0.078283	-0.181303	-0.000623	0.172975	-0.036459	-0.033045	-0.134166	-0.258115	0.318241
NM_001020545	0.166012	-0.012211	-0.527169	0.060324	0.369769	0.276129	0.337236	0.027196	-0.024678	-0.150952	-0.138034	-0.14485	0.012211	-0.208271	-0.364643	0.351254
NM_001025507	0.058757	-0.016992	-0.368792	0.06892	0.301116	0.254108	0.175732	0.016992	-0.215307	0.118345	-0.37166	-0.105346	-0.354607	-0.361868	-0.344562	0.289964
NM_198144	0.240422	-0.176906	-0.073656	-0.062583	0.244099	0.333019	0.451702	-0.175178	-0.178188	0.062583	0.094444	0.245239	-0.132955	-0.174622	-0.181624	0.557194
NM_001012382	0.228971	-0.104739	-0.132154	-0.032889	0.304713	0.360112	0.503546	0.009013	-0.009013	-0.181455	-0.103235	0.394059	-0.183521	-0.158649	0.025233	0.428314
NM_001020636	-0.006619	-0.171786	0.197274	0.237755	0.42947	0.324438	0.499132	-0.168779	-0.171485	0.006619	-0.170358	0.1144	-0.170676	-0.165093	-0.170131	0.388312
NM_131286	0.172046	-0.195306	0.178421	0.032811	0.326233	0.51827	0.343556	-0.196125	-0.036807	-0.032811	-0.201311	0.121189	-0.155397	-0.194786	-0.198571	0.456786
NM_001020792	-0.012266	-0.01058	-0.263529	0.01058	0.222684	0.379541	0.342348	-0.140521	0.115652	-0.333933	-0.203772	0.127535	-0.104202	-0.240666	0.253998	0.532562
NM_001097587	0.245593	-0.308594	-0.302101	0.222739	0.215706	0.333603	0.356076	-0.309753	-0.023361	-0.00766	-0.350724	0.088001	-0.128108	0.00766	-0.290414	0.301418
BC155641	0.327528	-0.248275	0.108519	0.221279	0.28315	0.420697	0.397082	-0.190853	0.140909	-0.002376	-0.249488	-0.239054	-0.273952	-0.225839	-0.231893	0.002376
NM_001003886	0.286099	-0.231031	-0.230475	0.02403	0.399852	0.308479	0.50072	-0.230245	0.210526	0.15288	-0.259225	0.031076	-0.172532	-0.220127	-0.194021	-0.02403
NM_001126386	0.236211	-0.23851	0.040284	-0.391292	0.405712	0.132702	0.402888	-0.196426	0.105989	0.220089	-0.328519	-0.040284	-0.280421	-0.197693	-0.15009	0.200015
XM_702162	0.124641	-0.032949	-0.044804	-0.055196	0.557329	0.459874	0.31261	0.576528	0.019361	-0.055489	0.135306	0.008012	-0.019595	-0.047733	-0.008012	-0.03955
NM_001089546	-0.00448	-0.001308	0.001308	-0.00803	0.531991	0.339454	0.688295	0.351591	-0.00329	-0.001922	-0.005543	-0.006117	0.035694	0.003924	-0.001817	0.054098
NM_152967	-0.078489	0.061183	0.021836	-0.22017	0.394605	0.558694	0.447514	0.347087	0.069609	0.025121	-0.087911	-0.021836	-0.304574	-0.068673	-0.079123	-0.187434
CT698278	0.333121	0.145769	-0.155341	-0.156963	0.364738	0.456938	0.488325	0.309346	0.17186	-0.070221	-0.15835	0.070221	-0.172117	-0.123562	-0.139842	-0.118787
NM_001007347	0.124993	-0.162409	-0.160417	-0.197366	0.434677	0.686741	0.295393	0.258822	-0.002746	0.002746	0.075812	0.157467	-0.025415	-0.150434	-0.153565	-0.033063
NM_001130818	0.020499	-0.178775	0.13018	-0.012103	0.371776	0.487333	0.496713	0.208321	0.012103	-0.060863	-0.182789	0.366717	-0.217443	-0.174511	-0.171694	-0.075731
CT589298	0.393921	-0.209944	0.010451	-0.018391	0.272512	0.410305	0.529548	0.161459	0.036748	-0.261214	0.054221	-0.259706	-0.010451	-0.230943	-0.232033	-0.062821
NM_001024949	0.329133	0.036211	0.041569	-0.312134	0.226069	0.3876	0.464213	-0.005415	0.103137	-0.34028	-0.094077	0.005415	-0.103638	-0.332165	-0.336254	-0.069947
NM_001045097	0.30497	-0.223256	0.05125	-0.288015	0.359971	0.373515	0.420421	0.337067	0.063382	-0.269331	-0.079319	0.056698	-0.05125	-0.239982	-0.244489	-0.077808
NM_130918	-0.175336	-0.264404	-0.026671	0.05821	0.534477	0.575747	0.081821	-0.246479	-0.098291	0.090996	-0.026458	0.251982	0.164961	-0.311892	-0.057666	0.026458
NM_001164028	-0.16886	-0.077049	-0.158894	0.042819	0.592846	0.519633	0.262133	-0.211048	0.127419	-0.257076	-0.271858	0.156362	0.041618	-0.146007	0.00061	-0.00061
XM_002662838	0.159422	0.064474	0.280836	0.109857	0.631899	0.314801	0.380639	-0.059602	-0.046931	-0.325674	-0.228451	0.021781	-0.021781	-0.105223	-0.234329	-0.072591
NM_001089502	0.244431	-0.121392	0.186965	0.341205	0.590754	0.364389	0.29619	-0.120876	-0.177673	-0.179519	-0.18939	-0.176325	0.006556	-0.114391	-0.006556	0.214724
TC441806	0.267114	-0.03807	-0.049266	0.17688	0.613811	0.373301	0.442175	0.296418	0.01872	0.290537	-0.038129	-0.030051	-0.068342	-0.020204	-0.037932	-0.01872
NM_001005576	0.302087	-0.025248	-0.024088	0.331049	0.368095	0.59801	0.418592	0.004486	-0.026083	0.159579	-0.023616	-0.02456	-0.061831	-0.012984	0.313471	-0.004486
NM_001110377	0.193698	-0.035673	-0.042385	0.260133	0.331564	0.491877	0.652674	0.00582	-0.041394	0.326999	-0.046456	-0.018063	-0.039261	-0.020178	-0.00582	0.027201
NM_001017784	0.120801	-0.035922	-0.061435	-0.05842	0.305412	0.592095	0.413364	-0.032014	-0.0596	0.515999	0.251839	-0.038183	-0.067511	-0.020872	0.020872	0.145138
BC095894	0.148994	-0.103834	0.189736	0.106289	0.559059	0.534236	0.338406	-0.094394	-0.103376	0.369093	0.064523	-0.101091	-0.122778	-0.091152	-0.097438	-0.064523
NM_001083037	-0.029412	-0.020788	0.269008	-0.047182	0.649234	0.290542	0.454975	0.015227	0.283412	0.351984	-0.019145	-0.038973	-0.060534	-0.015227	-0.026351	0.016335
NM_205583	-0.112559	-0.167406	0.032514	-0.086083	0.527518	0.450187	0.510782	0.173673	0.0105	0.31364	-0.138726	-0.019542	-0.062424	0.197946	-0.0105	-0.132427
NM_001024390	0.001847	0.216032	-0.118651	-0.199483	0.674861	0.379088	0.259703	-0.107205	-0.087627	-0.14096	0.343161	0.138657	-0.032115	-0.170001	-0.001847	0.164021
BC095231	0.322369	0.01017	-0.26509	-0.161536	0.617269	0.266851	0.346579	-0.306894	-0.182554	-0.228247	0.163358	-0.001918	-0.027055	-0.09289	0.001918	0.107705
NM_001109741	0.064999	0.038715	-0.206619	-0.231601	0.552187	0.494144	0.43755	-0.216767	-0.038715	-0.047178	0.069253	-0.103988	-0.097846	0.040485	-0.161819	0.231704
NM_131330	0.083746	-0.089084	-0.098337	-0.094545	0.522645	0.499058	0.466439	-0.083746	-0.09503	-0.096731	0.225084	-0.093306	0.308088	-0.083855	0.140827	0.141804
NM_198921	-0.118628	0.069741	0.112696	-0.134035	0.716857	0.440059	0.299595	-0.120771	-0.075339	0.034161	-0.011079	0.011079	-0.029147	-0.110034	-0.167366	0.300769
BC159272	-0.077995	-0.052124	0.026919	-0.091666	0.734858	0.552695	0.275941	-0.026919	-0.069137	0.050489	0.180971	0.040877	-0.085547	-0.047863	-0.028145	0.086976
NM_198919	0.216684	0.001242	0.085964	0.046269	0.575433	0.597821	0.380933	-0.001242	-0.147386	-0.043749	-0.120409	-0.140168	-0.077082	-0.138025	-0.058916	0.153773
NM_001109829	0.271263	0.016902	-0.001309	-0.047087	0.618722	0.551289	0.430173	-0.006882	-0.029933	-0.041154	-0.046908	-0.044514	0.132125	0.001309	-0.020291	0.165642
NM_001030209	0.316134	-0.002715	-0.011077	-0.019618	0.67232	0.60172	0.281553	-0.014302	-0.022071	-0.013376	-0.024859	-0.008696	0.011874	0.002715	0.037474	0.055444
NM_001077462	0.233189	-0.028388	-0.021621	0.171254	0.661988	0.571456	0.359443	0.015675	-0.024974	-0.030903	-0.024703	0.10992	-0.059059	-0.015675	-0.048055	0.021728
NM_001044907	0.255542	-0.024667	0.00172	-0.09513	0.700151	0.370735	0.444332	0.013253	-0.054368	-0.060356	-0.058517	-0.091534	-0.039212	-0.00172	0.066249	0.274671
NM_001102647	-0.134372	-0.107884	-0.108087	0.034453	0.572408	0.536881	0.498813	-0.106576	-0.125698	0.115558	0.146075	-0.125746	-0.034453	0.08036	-0.067492	0.053547
NM_001034970	-0.118856	-0.007017	0.115217	0.007017	0.60188	0.514807	0.484647	-0.118856	-0.166065	-0.030852	0.039053	-0.216301	-0.058092	0.03679	-0.120437	0.011454
NM_001201442	-0.016158	-0.119306	-0.117278	0.102838	0.588846	0.548724	0.449177	-0.119327	-0.138544	-0.143215	0.12353	-0.14232	0.016158	-0.115306	0.08001	0.046486
NM_131828	0.112923	-0.036782	-0.068386	-0.096589	0.564568	0.539515	0.509391	-0.074416	0.016139	-0.090893	0.274586	-0.016139	0.020212	-0.064057	-0.081441	0.041652
NM_001002172	0.075763	-0.048728	-0.070594	-0.053553	0.74636	0.386674	0.461021	-0.038341	0.132816	-0.010702	0.184548	0.010702	-0.080711	-0.033946	-0.013362	0.060672
NM_131178	-0.016389	-0.008531	-0.011338	-0.015479	0.448873	0.6583	0.581327	-0.002074	-0.013588	-0.010236	0.127817	-0.017884	0.02066	0.003292	0.002074	0.095447
NM_131125	0.072438	-0.005089	-0.003478	-0.030931	0.429531	0.6126	0.62851	-0.003975	-0.023833	-0.024559	-0.031086	-0.025519	0.065476	0.003478	0.023355	0.176941
NM_198121	0.089259	0.238624	-0.011658	0.042011	0.643213	0.589664	0.4122	-0.002974	-0.008469	-0.008108	-0.00683	-0.009441	-0.008702	5.9e-05	-5.9e-05	0.038707
NM_001163994	-0.004837	-0.001043	-0.009267	-0.000274	0.6217	0.600852	0.501317	0.017315	0.000274	-0.002431	-0.000536	0.002711	-0.021472	0.009146	-0.001673	0.013281
NM_213182	-0.00794	-0.001984	-0.010087	0.000278	0.641777	0.579187	0.501222	0.006205	-0.002071	-0.00373	-0.001773	-0.000278	-0.018618	0.006524	0.003117	0.028531
NM_001100070	-0.00836	0.001899	-0.004908	-0.001899	0.613591	0.586942	0.524933	0.003444	-0.004173	-0.003758	-0.003577	-0.002025	-0.004076	0.007376	0.019905	0.053126
NM_001126422	-0.004973	0.018118	-0.003337	-0.025229	0.624408	0.58422	0.512142	3.8e-05	0.00528	0.000804	-0.005156	-0.018662	0.070998	-0.003996	-0.007182	-3.8e-05
NM_199839	-0.026438	0.000921	-0.005235	-0.018305	0.635322	0.564168	0.49861	-0.000921	-0.015852	-0.017427	-0.018935	-0.013588	0.009179	0.005109	0.052366	0.156379
BC124686	-0.010182	0.046066	-0.009659	-0.006663	0.609843	0.581475	0.496864	-0.003333	-0.007779	-0.00729	0.18513	0.072231	-0.005006	-0.000636	0.000636	0.033167
NM_200610	-0.006524	0.009844	-0.002097	-0.010994	0.606013	0.570305	0.523808	-0.011931	-0.006876	-0.011611	0.177672	-0.011901	0.014546	-0.003992	0.024387	0.002097
NM_001171031	-0.00738	-0.002481	-0.011222	-0.010358	0.59128	0.553853	0.507283	0.012852	-0.006029	-0.00987	0.275002	-0.007257	0.098512	0.002341	-0.002341	0.017647
NM_212718	0.159119	-0.047039	-0.008024	0.030771	0.602319	0.562113	0.504925	0.160968	-0.054607	0.004984	0.033496	-0.028337	-0.004984	-0.053804	-0.05245	-0.035147
XM_689890	0.188544	-0.004927	-0.018303	-0.003166	0.590742	0.621535	0.475163	0.029242	-0.002264	-0.006594	-0.004007	0.002264	-0.039905	0.013404	-0.006961	0.016561
NM_001128693	0.000536	-0.00917	-0.013956	-0.02187	0.674908	0.583478	0.392108	0.063367	-0.000536	-0.009222	0.076235	0.179033	-0.032442	0.001097	-0.049232	-0.064056
NM_130939	-0.119018	0.063697	0.004291	-0.088624	0.650015	0.576966	0.4099	-0.018466	-0.07484	-0.096564	-0.05459	-0.025465	0.118792	-0.004291	0.073781	0.109585
NM_213106	-0.100395	0.059627	0.007801	-0.08175	0.618194	0.541194	0.516643	-0.007801	-0.063261	-0.083183	-0.078127	-0.02185	0.096119	-0.011446	0.045041	0.093193
NM_131427	-0.053952	0.043658	-0.007959	-0.037459	0.658511	0.599977	0.396928	-0.024379	-0.038309	-0.042255	-0.049436	0.006783	0.117687	-0.006783	0.12453	0.082548
BC129430	0.070356	0.009373	-0.028131	-0.050529	0.603151	0.625901	0.445495	-0.046	-0.052922	-0.057221	-0.065376	-0.009373	0.084389	-0.025715	0.118077	0.057714
NM_001077173	-0.03713	-0.000533	-0.00235	-0.030262	0.655624	0.669086	0.24094	0.000533	-0.024435	-0.026414	-0.030437	-0.02287	0.073441	0.004641	0.065145	0.222991
BC163428	-0.072292	0.056045	-0.010997	-0.051799	0.659877	0.640517	0.25304	-0.030775	-0.052099	-0.0561	-0.065326	0.010997	0.15896	-0.01225	0.173629	0.111073
BC151961	-0.058809	0.019249	-0.021206	-0.043509	0.60457	0.561142	0.489916	-0.035593	-0.045006	-0.048978	-0.020942	0.214534	0.084633	-0.019249	0.101883	0.057941
NM_200446	-0.024857	0.006676	-0.013439	-0.036938	0.565716	0.640324	0.378794	-0.016607	-0.006676	-0.014531	-0.023302	-0.023302	0.074484	0.124552	0.009463	0.318576
XM_001919551	-0.074542	0	0	-0.065521	0.701168	0.500287	0.289445	-0.014976	-0.033493	-0.046906	-0.064	-0.041201	0.278943	0.006648	0.000278	0.277947
NM_001109864	-0.063972	-0.176963	-0.010585	0.048362	0.560416	0.531505	0.477197	-0.190511	0.010585	0.059737	-0.091991	-0.020501	0.206253	-0.14914	0.035167	-0.151599
BC108293	0.028518	-0.028518	-0.037448	0.292363	0.556785	0.522936	0.476846	-0.042401	-0.03748	-0.041804	-0.042635	-0.047544	0.242898	0.071778	0.159445	-0.045155
NM_001044959	0.011629	-0.084401	-0.114036	0.151964	0.682896	0.542522	0.342485	-0.110039	0.019994	0.011954	-0.116597	-0.137647	-0.011629	0.070735	-0.121898	-0.116105
NM_001005983	0.078415	-0.023306	-0.038303	-0.22699	0.610223	0.576659	0.272543	0.04391	-0.199438	-0.217216	-0.203166	0.033748	0.023306	-0.15238	-0.050713	0.059096
NM_001077544	-0.053982	-0.019142	0.057	0.146608	0.442937	0.489629	0.658576	0.033552	0.019142	-0.086272	0.122832	-0.032486	-0.206535	-0.08161	-0.046929	-0.160398
NM_199639	-0.058327	-0.041155	0.174543	0.137992	0.540918	0.507683	0.537265	-0.099023	-0.085132	-0.114497	-0.048809	-0.031535	-0.242072	0.109842	0.034799	0.031535
NM_001013294	-0.015205	-0.008828	-0.147784	-0.037311	0.611856	0.44471	0.559771	-0.047531	-0.073612	-0.08103	0.153151	0.179329	-0.064854	0.025845	0.12716	0.008828
NM_001102621	-0.080033	0.052185	-0.181564	-0.083792	0.477165	0.413174	0.612241	-0.04094	-0.190719	-0.043714	0.224059	0.04094	-0.118649	-0.104791	0.062936	0.238302
NM_201494	0.108794	0.049917	-0.049547	0.002303	0.483664	0.447544	0.64021	-0.152498	-0.22458	-0.089959	-0.042019	0.056524	-0.138932	-0.002303	-0.038757	0.177658
NM_001145567	0.01586	-0.005032	-0.060133	-0.018198	0.27725	0.531515	0.584805	-0.075994	-0.477214	-0.048414	0.115652	0.099627	0.005032	-0.094938	-0.077599	0.142093
NM_001114581	0.176079	-0.133579	-0.196061	-0.029545	0.547333	0.502773	0.40819	0.029545	0.073646	0.096334	0.134173	-0.115072	-0.202069	-0.234856	-0.199053	-0.10215
NM_180964	0.141241	-0.188274	0.001087	0.036302	0.53143	0.507874	0.476283	-0.001087	-0.126636	-0.022594	0.1972	-0.094515	-0.17846	-0.186045	-0.168264	0.130164
NM_200298	0.122694	-0.153633	-0.019756	0.019756	0.579202	0.53456	0.42867	-0.152057	0.068974	-0.151995	0.115557	0.078413	-0.149024	-0.14887	-0.150654	-0.13426
NM_001109720	0.232217	-0.012693	-0.130126	-0.148567	0.558782	0.56057	0.444588	-0.13834	0.012693	-0.150615	0.014083	0.070061	-0.085912	-0.133417	-0.077675	0.066848
NM_001089544	0.222419	-0.013314	-0.214955	0.240261	0.508013	0.470863	0.401682	-0.214592	0.083507	-0.03945	0.216294	-0.174546	-0.056885	-0.204617	-0.167848	0.013314
NM_212878	0.121333	0.096459	0.010732	-0.010732	0.49395	0.402015	0.560339	-0.04876	-0.102015	-0.207235	-0.057371	0.139121	-0.045543	-0.309145	-0.162182	0.232027
NM_001113507	0.053477	-0.012856	-0.004102	-0.034504	0.662722	0.329572	0.489332	0.004102	-0.033574	-0.123394	0.134053	0.034365	-0.011398	-0.391449	-0.11839	0.074854
NM_183072	-0.128905	0.035007	0.040157	-0.091129	0.747633	0.304577	0.460906	0.087701	-0.045186	-0.053901	-0.082925	-0.018065	0.050601	-0.01373	0.01373	-0.292071
NM_213188	-0.143604	-0.010257	-0.13372	-0.147432	0.57754	0.522522	0.459293	-0.1373	0.016278	0.010257	0.026981	-0.139247	-0.09979	0.073478	0.242732	-0.092244
NM_001006022	0.002232	-0.113932	-0.134018	0.078939	0.536051	0.469154	0.389424	-0.113722	-0.002232	-0.258687	0.079679	-0.070391	-0.076262	0.011618	0.278274	-0.359399
EH484673	-0.001826	-0.058579	0.001826	0.067382	0.732104	0.395091	0.331442	-0.217547	-0.181334	-0.206576	0.142194	0.066475	-0.025939	0.202159	-0.021652	-0.023744
NM_001003613	0.181357	-0.098279	-0.25082	0.056627	0.563999	0.364268	0.325107	-0.13635	-0.056627	-0.351786	0.185137	-0.170258	-0.240243	-0.077707	0.133566	0.210816
NM_001045069	0.053209	-0.127906	-0.195176	0.001954	0.353373	0.518678	0.510473	-0.249529	-0.165382	-0.243807	0.206256	-0.001954	-0.212511	-0.188376	0.078635	0.098974
NM_001005959	0.106963	-0.183057	-0.220197	0.155077	0.52547	0.465452	0.481708	-0.085718	0.012356	-0.180533	0.18573	-0.108269	-0.228512	0.117705	-0.012356	-0.07191
BC154490	0.088428	-0.075616	-0.037228	0.232388	0.489519	0.382407	0.467734	-0.059148	-0.147215	-0.193658	0.494095	-0.010099	-0.072423	0.010099	0.116148	-0.026287
NM_001007406	-0.140734	0.030754	-0.117069	0.139732	0.321745	0.815691	0.317313	-0.010773	-0.087287	0.001494	-0.017928	0.143291	-0.099583	-0.001494	-0.081685	0.17685
NM_001017650	-0.002813	-0.00205	-0.040358	0.233974	0.209554	0.584029	0.467748	0.026789	-0.080097	-0.409991	-0.011812	0.112403	0.00205	-0.009506	-0.381847	0.076958
A_15_P150721	0.393551	0.075245	-0.199092	-0.246928	0.231287	0.400939	0.581824	0.046299	-0.22703	-0.231542	-0.019239	0.070331	-0.036063	-0.190431	-0.1885	0.019239
NM_001045549	0.396362	0.100946	-0.087834	-0.135689	0.303779	0.452059	0.447635	0.087834	-0.312341	-0.319706	-0.155145	-0.153869	-0.114955	0.114261	-0.103922	0.131401
NM_001109738	0.250704	-0.002581	-0.11279	-0.306206	0.169069	0.57478	0.443897	-0.149648	0.002581	-0.313111	-0.304683	0.161505	0.074913	-0.154452	-0.033279	0.06874
XM_002664651	0.258504	0.143315	-0.130199	-0.256902	0.240151	0.417485	0.460414	-0.175526	-0.238921	-0.269821	-0.278681	0.032295	0.19454	-0.139767	-0.032295	0.296503
NM_001130605	0.394134	-0.085519	-0.097657	-0.275794	0.238978	0.350026	0.485479	-0.002383	0.316376	-0.168185	-0.174517	-0.159137	0.002383	-0.112999	0.262209	0.265957
XM_692401	0.349422	0.003642	-0.003642	-0.01975	0.356777	0.390928	0.315293	-0.014342	-0.005292	-0.011571	-0.014706	-0.008837	0.032524	-0.006987	0.007501	0.704371
CO932853	0.397777	-0.042475	-0.090924	0.109412	0.380135	0.536144	0.531989	-0.062737	0.042475	-0.126084	-0.125465	-0.102535	-0.08989	0.198474	-0.052211	0.081705
NM_001020666	0.507069	-0.013339	-0.008948	-0.02118	0.360069	0.521213	0.55707	-0.018677	-0.001517	-0.016331	0.115991	-0.022504	0.084184	0.000935	-0.000935	0.094169
NM_198800	0.450716	-0.007805	-0.011557	0.067437	0.436759	0.438616	0.629451	-0.024141	-0.016096	-0.022163	-0.038812	-0.015698	0.076904	-0.001409	0.001409	0.0613
NM_131154	0.403759	-0.017005	-0.027239	0.206418	0.357817	0.568139	0.582052	-0.002706	-0.016142	-0.015465	-0.021233	-0.00947	-0.034963	0.002706	0.004113	0.038016
NM_001105679	0.49111	-0.004524	-0.008331	-0.030697	0.306961	0.508831	0.595927	-0.005741	-0.026135	-0.026797	-0.032229	-0.025633	0.030217	0.004524	0.046259	0.208117
AI544645	0.446073	-0.003961	-0.01252	-0.052164	0.33728	0.459527	0.576025	-0.002426	-0.040647	-0.044752	-0.046919	-0.038213	0.009874	0.002426	0.137814	0.339086
NM_001002361	0.435811	0.027319	-0.03539	-0.073619	0.52333	0.488529	0.445679	-0.071675	-0.074174	-0.087663	-0.09496	-0.054445	0.129188	-0.027319	0.184242	0.098991
TC376632	0.372952	-0.015837	-0.027804	0.015	0.471563	0.375088	0.588146	-0.045695	0.287898	-0.053142	-0.075424	-0.044316	0.18591	-0.015	-0.016781	0.141989
NM_001017571	0.295169	0.01135	-0.01135	-0.129484	0.405903	0.375231	0.598655	-0.014016	0.10702	-0.119874	-0.128985	-0.131907	0.228544	-0.013817	-0.036298	0.343674
XM_003201470	0.349136	0.000576	-0.000576	-0.05384	0.315376	0.418537	0.694357	-0.009844	-0.028639	-0.039659	-0.052191	-0.035438	0.231014	0.044236	-0.002128	0.23799
NM_001017708	0.218469	0.005273	-0.008642	-0.134988	0.439646	0.523492	0.419772	-0.007773	-0.11294	-0.122023	-0.13656	-0.129258	0.222563	-0.005273	0.070046	0.415785
NM_001082942	0.231879	-0.046293	0.039889	-0.086614	0.291591	0.516739	0.561486	-0.045464	-0.079234	-0.081968	-0.086946	-0.076479	0.408225	-0.039889	0.053663	0.260949
XM_678198	0.143812	-0.005582	-0.009738	-0.061648	0.402202	0.490039	0.522363	-0.00346	-0.05207	-0.054237	-0.062496	-0.048551	0.378677	0.00346	0.116676	0.36287
XM_001343597	0.361926	0.01264	-0.021997	-0.080501	0.380782	0.591838	0.463106	-0.034344	-0.04286	0.149433	-0.079032	-0.064493	0.234864	-0.01264	-0.032147	0.245038
NM_001130621	0.260956	-0.111634	-0.016521	0.016521	0.227314	0.495207	0.546082	0.055127	-0.239863	-0.2549	-0.103443	-0.271224	-0.033647	-0.115411	0.019765	0.314857
NM_001017741	0.369278	-0.2071	0.001067	0.247389	0.280226	0.474187	0.46314	0.12718	-0.099742	-0.145237	-0.103614	-0.169187	-0.001067	-0.204306	-0.19438	0.274881
NM_001004655	0.395549	-0.133084	-0.135161	-0.170794	0.384047	0.468834	0.532139	-0.133612	0.030028	0.252198	0.016285	-0.016285	-0.059764	-0.123265	-0.074131	0.144124
TC442498	0.406667	-0.187792	-0.186632	-0.046924	0.235264	0.469939	0.506129	-0.184419	-0.023564	0.09052	-0.007163	0.151	0.007163	-0.182413	-0.13517	0.335791
NM_001128739	0.420295	0.104403	-0.06519	-0.018201	0.378324	0.460545	0.499451	-0.043031	0.005615	0.208038	-0.220759	-0.005615	-0.151671	-0.212878	-0.145159	0.140955
NM_001130659	0.238661	-0.203688	0.06458	-0.112324	0.362582	0.310818	0.436477	-0.20077	0.002885	0.247352	-0.002885	-0.206954	-0.153106	-0.195328	-0.200843	0.468944
NM_001003980	0.394075	-0.038018	-0.153681	-0.343208	0.389692	0.53333	0.245193	-0.086003	-0.204587	0.108369	0.224604	-0.21855	0.044238	-0.197398	-0.062079	0.038018
NM_131184	0.379246	-0.16051	-0.162288	-0.244798	0.183339	0.570504	0.373981	-0.164249	0.091171	-0.091171	0.188922	-0.23414	0.129662	-0.156521	-0.153538	0.214934
NM_001077148	0.377669	-0.0925	-0.098163	-0.246371	0.201495	0.543404	0.494527	-0.111701	-0.012837	-0.000697	0.053176	-0.106085	0.307039	-0.102724	0.000697	0.257837
AF028724	0.314945	-0.036406	-0.238797	-0.387706	0.094057	0.475566	0.376279	-0.245795	0.121905	0.171416	0.121815	-0.238092	-0.067599	-0.311792	-0.190405	0.036406
XM_684036	0.329915	-0.024363	-0.380664	-0.321911	0.158392	0.391817	0.476641	-0.082095	0.092305	0.024363	0.071902	-0.186015	-0.053922	-0.362993	-0.207972	0.051823
NP13316303	0.280582	0.087513	-0.254611	-0.131468	0.358664	0.515866	0.30149	-0.309207	-0.137928	-0.167045	0.139531	-0.278891	0.031614	-0.23116	0.225012	-0.031614
AI444465	0.294645	-0.145837	-0.173353	0.03008	0.243304	0.607964	0.464194	-0.141354	-0.182432	0.111049	-0.203822	0.206077	-0.176083	0.131858	-0.133284	-0.03008
NM_183067	0.402463	-0.160509	-0.169946	-0.179986	0.261623	0.383216	0.477084	-0.182827	-0.044196	0.044196	0.203858	0.105839	-0.138349	0.387616	-0.140033	-0.170248
NM_180967	0.40693	-0.03329	-0.044024	0.120996	0.270994	0.534475	0.56049	0.021929	-0.024786	0.09926	0.355362	-0.031396	-0.052943	-0.025616	-0.036268	-0.021929
NM_001115091	0.384512	-0.01829	-0.030849	-0.013441	0.325786	0.392009	0.533331	0.001513	0.019439	-0.019126	0.550356	-0.011981	-0.046118	-0.001513	-0.011551	0.019746
NM_170766	0.404655	0.202489	0.050617	-0.028406	0.271943	0.558311	0.53794	-0.028311	-0.024169	-0.027688	0.33567	-0.02222	0.015565	-0.026647	-0.015565	-0.018045
NM_001114917	0.346707	-0.016635	0.016635	-0.095693	0.32631	0.40191	0.588179	-0.080633	-0.136634	-0.155237	0.39945	-0.119802	-0.075562	0.036261	-0.036156	0.156861
NM_001177459	0.108792	-0.008583	-0.013429	-0.06081	0.25669	0.524043	0.468513	-0.001227	-0.043731	-0.048693	0.543944	-0.047077	-0.006166	0.001227	0.128199	0.324571
XM_680598	0.476938	-0.027754	-0.027589	-0.023652	0.330559	0.486699	0.485368	0.267802	-0.027	0.242159	0.237085	-0.001109	-0.009773	-0.023394	-0.027733	0.001109
NM_001145764	0.227094	-0.092189	-0.09297	-0.100529	0.146481	0.482754	0.429708	0.408771	0.056042	0.126536	0.507531	-0.094688	-0.056042	-0.100492	-0.084758	-0.093811
NM_001039066	0.366409	-0.16916	-0.180281	0.085012	0.380903	0.385637	0.371909	-0.140018	-0.085012	0.205646	0.277331	0.348354	-0.195827	-0.146293	-0.152302	-0.122273
NM_001017625	0.368368	-0.037277	-0.048564	-0.033376	0.514948	0.498419	0.454994	-0.006765	-0.035085	0.232496	0.054962	0.274823	-0.064815	-0.014614	-0.02216	0.006765
NM_001030101	0.424532	-0.019931	-0.020869	-0.029305	0.443432	0.512468	0.384396	-0.029743	-0.024987	0.034822	0.403487	0.209761	0.014568	-0.027332	-0.014568	-0.019244
NM_001077617	0.349416	-0.01043	-0.033052	-0.05789	0.5479	0.552234	0.271313	-0.054453	-0.040459	-0.052513	0.316173	0.289518	0.01043	-0.041038	0.010657	-0.039193
NM_200083	0.305084	-0.011651	-0.011728	-0.010256	0.323006	0.545503	0.605352	-0.00769	0.229434	-0.010912	-0.011097	0.290076	0.00769	-0.007817	-0.013464	0.028304
XM_683314	-0.021691	-0.009818	-0.019041	0.198995	0.259861	0.500964	0.488553	-0.028717	0.190263	-0.027794	0.340459	0.497536	0.000867	-0.022956	-0.000867	-0.022672
NM_131315	0.255499	0.033675	-0.304052	0.009661	0.296029	0.546637	0.460974	0.118541	-0.053526	0.212942	-0.009661	-0.015306	-0.074784	-0.349587	-0.207005	-0.094121
XM_684637	0.360465	-0.158701	-0.13502	0.089807	0.315063	0.498545	0.483275	0.124882	-0.197733	0.198891	0.145527	-0.184761	-0.180726	-0.164781	-0.140605	-0.089807
NM_001030261	0.280381	-0.129501	-0.292641	-0.163776	0.349958	0.413167	0.558743	0.057178	-0.110777	-0.02258	0.10006	0.034734	-0.330898	0.02258	-0.12981	-0.180721
NM_200899	0.237175	-0.076005	-0.270036	0.069496	0.238996	0.42127	0.528218	0.128683	-0.274512	-0.069496	0.104265	-0.263765	-0.269297	0.16969	-0.221423	-0.138159
XM_682733	0.427661	0.275978	-0.105027	0.313283	0.418312	0.402508	0.479753	-0.083613	-0.11246	0.014023	-0.014023	0.045938	-0.121766	-0.102111	-0.107866	-0.074657
BC107832	0.353486	0.087076	-0.211196	0.22714	0.325518	0.434514	0.445341	-0.165567	-0.193368	0.017751	0.265272	-0.017751	-0.235714	-0.175439	-0.187569	-0.144399
NM_207058	0.197073	0.064846	-0.526601	0.001939	0.341465	0.359868	0.498475	-0.001939	-0.134115	-0.277911	0.159754	0.010275	-0.101022	-0.148605	-0.167688	-0.061677
NM_001004113	0.442206	0.078081	-0.284548	0.005663	0.27777	0.423938	0.510418	-0.03869	-0.005663	-0.092048	0.312061	0.163621	-0.128635	-0.216753	-0.017741	-0.044192
NM_205580	-0.247421	-0.071521	-0.183124	-0.036943	0.566672	0.508938	0.27332	0.219968	0.249949	0.133147	-0.020456	0.193011	-0.022998	-0.177808	-0.212383	0.020456
NM_001030252	-0.036705	-0.055035	-0.170962	-0.344472	0.543281	0.518146	0.356851	0.090648	0.062388	0.081189	-0.002009	-0.258685	0.002009	-0.232788	-0.114467	0.061988
NM_213490	-0.060272	-0.173153	0.080632	-0.252622	0.565123	0.485043	0.366025	-0.007442	0.246604	0.132834	-0.047597	-0.094667	-0.056181	0.007442	-0.284393	0.183382
DQ017622	-0.083266	-0.03143	-0.102925	-0.190067	0.459257	0.152661	0.446673	0.38808	0.374803	0.255603	-0.181281	-0.137359	0.026615	-0.132699	-0.026615	0.290601
NM_001008597	-0.207891	0.117132	0.170763	-0.144659	0.320718	0.210879	0.290854	0.062624	-0.134905	-0.456783	-0.247539	-0.322931	-0.062624	-0.089523	0.120031	0.488236
NM_205597	-0.247175	0.270394	0.015902	-0.36482	0.2228	0.267582	0.362561	-0.010878	0.042484	-0.296936	-0.364974	-0.320269	0.010878	-0.316677	-0.122694	0.196022
NM_001029972	-0.125711	0.173983	0.10462	-0.18611	0.24318	0.311271	0.242283	-0.163547	0.006853	-0.40382	0.125103	-0.131928	-0.006853	-0.618165	-0.144682	0.259979
NM_001017890	-0.322437	0.238475	0.03722	-0.310408	0.27116	0.400167	0.470435	-0.008206	0.008206	-0.188209	0.054725	-0.125756	-0.223213	-0.280301	-0.228971	0.226426
NM_001029966	-0.087737	0.170209	0.059323	-0.264755	0.418306	0.459228	0.411976	0.06677	-0.004877	-0.294171	-0.206813	0.004877	-0.23614	-0.18624	-0.179654	0.278543
NM_001009884	-0.261693	0.192529	-0.026668	-0.137264	0.296574	0.378834	0.437575	-0.049529	-0.030879	-0.043251	0.106651	0.032051	-0.119918	-0.466111	0.026668	0.449359
NM_199897	-0.03902	0.341521	0.030807	-0.012215	0.103604	0.565345	0.252058	0.044865	0.012215	-0.057682	-0.289748	-0.186197	-0.187839	-0.015396	-0.088401	0.565166
NM_212588	-0.018521	0.266075	0.183776	-0.223978	0.258289	0.523789	0.356092	-0.023802	0.077341	-0.008687	-0.479713	-0.05781	0.008687	-0.072149	-0.026744	0.36189
XM_003199998	0.268421	0.220447	-0.158976	-0.24802	0.298213	0.408549	0.363273	0.113873	-0.037234	0.037234	-0.349042	-0.077481	-0.059407	-0.240149	-0.140873	0.424424
NM_001004599	-0.014234	0.324272	-0.193459	-0.249257	0.336592	0.3755	0.371654	-0.196357	0.061228	-0.243137	-0.241999	-0.125623	0.014234	-0.062356	0.189702	0.432233
BC139687	-0.143141	0.363064	-0.122275	-0.283914	0.318646	0.385345	0.377679	-0.234038	0.038784	-0.089691	-0.201283	-0.268159	-0.038784	0.054506	0.185193	0.379408
NM_200704	-0.049536	0.364783	-0.168878	-0.239962	0.197722	0.382245	0.421897	-0.229632	-0.088401	0.102522	-0.139907	-0.374393	0.090095	-0.22009	0.049536	0.354068
NM_200509	-0.120858	0.422205	-0.048778	-0.049648	0.422122	0.452908	0.440452	-0.017362	-0.102608	-0.117518	0.047601	-0.076943	0.017362	-0.055737	0.19776	0.386831
NM_001077600	-0.273703	0.368646	-0.067243	-0.001247	0.237573	0.448244	0.360152	-0.131404	-0.192634	-0.176465	0.001247	-0.073651	-0.098422	0.052094	0.026975	0.541777
NM_199842	0.175767	0.324288	0.037253	0.027789	0.30902	0.489206	0.503613	-0.186981	-0.083527	-0.1637	-0.027789	-0.196532	-0.197065	-0.08655	-0.130493	0.319146
CK398494	0.212062	0.188414	-0.212156	-0.099283	0.34731	0.385498	0.462458	-0.11989	0.059003	-0.136038	-0.006302	-0.181373	-0.28414	0.006302	-0.094524	0.471757
NM_001128701	-0.00468	0.199867	-0.191794	-0.17591	0.242761	0.288491	0.338081	-0.161902	0.070456	-0.289898	-0.177646	-0.33502	-0.284971	0.303128	0.00468	0.451346
NM_173230	-0.160506	0.263297	-0.08713	-0.180181	0.131287	0.472805	0.406631	0.008824	-0.243948	-0.293078	-0.008824	0.286443	0.107374	-0.336964	-0.313155	0.0893
BC057470	0.037466	0.30417	-0.037466	-0.120335	0.157598	0.505722	0.487011	-0.207637	-0.244063	-0.216631	-0.145001	0.236497	0.112173	-0.285038	-0.223443	0.045822
BC107631	0.009591	0.348244	-0.013505	-0.085094	0.217469	0.491854	0.51263	-0.009591	-0.152529	-0.159222	-0.22528	0.077991	0.02377	-0.413224	-0.120801	0.166596
NM_131786	-0.098688	0.24769	0.030329	-0.030641	0.45601	0.333013	0.431376	-0.131405	-0.323375	-0.271317	-0.310082	0.205021	0.039416	-0.287975	-0.030329	0.055546
NM_200548	-0.001319	0.39828	0.001319	0.045875	0.313095	0.346556	0.441746	-0.148828	-0.298214	-0.324108	-0.064039	0.048081	-0.202509	-0.187354	-0.176679	0.310046
NM_001033722	0.026185	0.48039	-0.111483	0.045607	0.198698	0.341914	0.459628	-0.213936	-0.255457	-0.272679	-0.169791	0.05856	-0.264558	-0.113873	-0.026185	0.291728
NM_201510	0.037381	0.333741	0.02792	-0.123794	0.322315	0.389162	0.462922	-0.250635	-0.242441	-0.358903	0.021892	-0.021892	-0.163501	-0.246149	-0.11759	0.221291
NM_199568	-0.005742	0.34704	0.005742	-0.059908	0.354286	0.455808	0.506927	-0.277945	-0.238756	-0.265535	0.038818	0.056539	-0.131239	-0.163481	-0.13816	0.114651
NM_212993	-0.003977	0.368434	0.041744	0.032595	0.24761	0.522776	0.501842	-0.190926	-0.212899	-0.297001	-0.007302	0.003977	-0.135088	-0.248594	-0.150371	0.047622
NM_001145359	-0.018668	0.284528	0.045975	0.052498	0.180187	0.440544	0.475886	-0.219066	-0.267809	-0.387054	-0.110569	0.018668	-0.031037	-0.22103	-0.335942	0.12665
NM_001076558	-0.13358	0.315177	-0.065507	0.030268	0.264466	0.488839	0.579094	-0.291841	-0.135661	-0.126825	0.016202	0.118488	-0.13903	-0.016202	-0.279063	0.043903
XM_684617	-0.035275	0.413963	-0.106015	-0.114222	0.350698	0.414811	0.423094	-0.113632	-0.108962	0.306142	0.035275	0.372064	-0.082471	-0.109771	-0.102688	0.203614
NM_001114710	0.099498	0.360853	-0.077304	-0.063061	0.472591	0.440597	0.413164	-0.119419	-0.011862	-0.033525	0.011862	0.302382	-0.091337	-0.116501	-0.108597	0.347779
NM_001002128	-0.139222	0.33753	-0.126712	-0.067289	0.248697	0.585048	0.613516	0.041711	-0.024555	0.150436	-0.068093	-0.089898	0.079927	-0.025706	-0.142232	0.024555
XM_001341786	-0.085964	0.307553	-0.008743	-0.155429	0.474965	0.473818	0.547671	0.008743	-0.093069	0.170147	-0.109794	0.114663	-0.014307	0.164066	-0.183061	-0.014929
NM_001030147	-0.021495	0.373633	0.04552	-0.012138	0.412868	0.517018	0.607925	0.079635	-0.002384	0.000758	-0.086699	-0.027838	-0.056075	0.043221	-0.175282	-0.000758
NM_201311	-0.153621	0.223653	-0.114295	-0.034757	0.432647	0.463858	0.623708	-0.023431	0.101824	-0.002293	0.002293	-0.072499	-0.104381	0.064874	-0.192363	0.229037
BC155307	-0.025069	0.218793	-0.114691	0.156789	0.397455	0.544275	0.614542	0.145095	0.014769	-0.015557	-0.075712	-0.083504	-0.041203	-0.014769	-0.092799	0.192746
NM_173263	-0.07738	0.3073	-0.039997	-0.146219	0.349741	0.453207	0.471113	0.14564	0.095243	0.039997	-0.072356	-0.114966	-0.233749	-0.228335	-0.255318	0.323479
NM_001007332	-0.014286	0.381142	0.002219	-0.0909	0.460815	0.483647	0.496116	0.193188	-0.002219	-0.025702	-0.08329	0.091543	-0.035331	-0.20238	-0.035583	0.238928
NM_131310	0.035771	0.272182	0.023255	-0.080779	0.408368	0.510967	0.556805	0.220641	-0.023255	-0.113198	-0.220537	-0.068114	-0.063467	-0.130897	-0.172028	0.116707
NM_201062	-0.0346	0.2598	0.053347	-0.122227	0.271483	0.527104	0.652028	0.038271	-0.004845	0.004845	-0.174325	-0.042648	-0.076605	-0.228108	-0.134862	0.164408
BC066372	0.091688	0.358705	0.025991	-0.025991	0.284985	0.514458	0.565705	-0.09362	-0.190192	-0.183061	-0.035418	-0.069079	0.066904	-0.04086	-0.05368	0.319632
NM_213510	0.08523	0.415445	0.100836	0.009976	0.347034	0.462639	0.589293	-0.031658	-0.099289	-0.0697	-0.032061	-0.029787	-0.009976	-0.214271	-0.053438	0.248273
NM_131800	0.003105	0.405977	0.119225	0.00127	0.388196	0.479614	0.570145	-0.044251	-0.08167	-0.07475	-0.053052	-0.00127	-0.054223	-0.155677	-0.049634	0.261717
NM_200839	0.044782	0.352512	0.004183	-0.106915	0.29137	0.521155	0.64519	-0.041562	-0.01678	-0.004183	0.03055	-0.061544	-0.107483	-0.137859	-0.118849	0.195149
NM_212711	0.000129	0.363194	0.028433	-0.033914	0.35451	0.52041	0.59486	0.107292	-0.000129	-0.028276	-0.050727	-0.049121	-0.074519	-0.100526	-0.06595	0.280112
NM_001029949	-0.039261	0.372119	0.078378	-0.134243	0.320809	0.518673	0.579735	-0.064355	-0.056467	-0.068206	0.011638	0.070154	-0.011638	-0.097214	-0.04966	0.314161
A_15_P391955	-0.041178	0.33426	0.094	-0.159798	0.33678	0.478388	0.629505	-0.08898	-0.044306	-0.074805	-0.004522	-0.047468	0.004522	-0.088539	0.058995	0.290791
NM_214700	-0.055944	0.39108	0.051661	-0.10384	0.231574	0.513437	0.510091	-0.01498	-0.074794	-0.027155	0.01498	0.024603	-0.079265	-0.246896	-0.182979	0.380697
NM_001017583	-0.010276	0.310152	0.163941	0.010276	0.341295	0.516737	0.623129	-0.061205	-0.165167	-0.127407	-0.026816	0.081397	-0.051107	-0.053833	-0.144405	0.154799
NM_001024735	0.003916	0.33687	0.007175	-0.036183	0.342105	0.555253	0.600964	-0.081173	-0.113372	-0.135004	-0.003916	0.015717	-0.063835	-0.057692	-0.173927	0.151853
NM_198877	-0.029608	0.399296	0.184586	0.013972	0.339558	0.494332	0.469416	-0.151402	-0.175865	-0.136839	-0.013972	0.03152	-0.046812	-0.065931	-0.310721	0.220347
NM_182865	-0.002579	0.385058	0.014871	0.01638	0.251881	0.456912	0.495552	-0.040082	0.001263	-0.103319	-0.058764	-0.064642	-0.160975	-0.101681	-0.001263	0.526576
NM_001005979	-0.045605	0.296958	0.190565	-0.024391	0.407544	0.446238	0.499361	0.039927	-0.024427	-0.017533	-0.132689	-0.212427	-0.130208	-0.044311	0.017533	0.41688
NM_001077613	-0.139767	0.323381	0.027231	-0.109821	0.443088	0.475814	0.457235	-0.087173	0.173763	-0.11723	-0.126505	0.013707	-0.032518	-0.332342	-0.013707	0.227759
BG985609	0.176398	0.363598	-0.07384	-0.25506	0.202515	0.49003	0.558473	-0.119071	0.00451	-0.072552	-0.269677	-0.137906	0.095046	-0.109969	-0.00451	0.201955
NM_001013268	0.041037	0.11622	0.142482	-0.252024	0.442412	0.307019	0.657216	-0.18465	-0.083394	-0.110896	-0.15941	-0.073906	0.118174	-0.041037	-0.074167	0.271473
NM_001005928	0.002394	0.130327	-0.249083	-0.222875	0.462394	0.465902	0.527042	-0.024784	-0.068348	-0.141944	-0.006091	0.263492	0.09949	0.167065	-0.173014	-0.002394
XM_682593	0.255844	0.365838	-0.010641	-0.006153	0.519707	0.391781	0.563653	-0.005477	-0.009652	-0.008237	-0.007779	0.241321	0.005253	-0.005253	-0.010469	0.024714
NM_145195	-0.072208	0.337739	-0.075847	0.054972	0.573376	0.543132	0.4287	-0.054972	-0.067407	-0.070069	0.084473	-0.065462	0.169834	-0.057836	-0.059	0.069585
NM_001079946	0.047614	0.381683	-0.130683	-0.089557	0.369028	0.503118	0.530531	-0.04415	-0.187959	-0.240101	0.008903	0.140601	-0.008903	-0.139993	-0.131895	0.065818
NM_001127335	-0.026256	0.390262	-0.141258	-0.000163	0.416442	0.526393	0.52414	-0.069286	-0.11517	-0.137683	-0.00614	0.212395	0.125592	0.000163	-0.052432	0.033505
NM_205596	0.082028	0.241627	-0.000142	-0.035801	0.443491	0.352158	0.357568	-0.255285	-0.244288	-0.479636	0.132956	-0.248748	-0.028136	-0.027186	0.000142	0.221517
NM_001130617	0.029372	0.190433	0.008227	-0.008227	0.353531	0.366675	0.389844	-0.295003	-0.457278	-0.293875	0.094668	-0.053875	-0.168186	-0.182881	-0.023151	0.307732
NM_001024462	0.24602	0.196439	-0.081879	-0.278278	0.359361	0.476112	0.310103	-0.128865	-0.248466	-0.22695	0.241013	-0.012968	-0.017946	-0.169988	0.012968	0.383753
NM_212792	0.090233	0.248232	-0.182479	-0.250733	0.23122	0.438002	0.400472	-0.197759	-0.419493	-0.363244	0.204636	0.012133	-0.053096	-0.021754	-0.012133	0.189459
NM_001002166	-0.203612	0.062753	-0.377307	-0.434237	0.164651	0.37865	0.399043	-0.175951	-0.337241	-0.295895	0.006746	-0.07839	0.181242	-0.006746	0.130796	0.074329
XM_688581	0.039991	0.151932	-0.141869	-0.259966	0.240469	0.413387	0.502989	-0.150104	-0.323112	-0.30269	-0.039991	-0.21441	0.183871	-0.285187	0.10534	0.116342
XM_693899	0.050488	0.219541	-0.307073	-0.243521	0.47599	0.289312	0.468989	-0.141929	-0.334356	-0.31159	-0.009591	0.007149	0.079355	-0.064068	-0.007149	0.160674
NM_131267	0.21756	-0.05876	-0.195769	-0.071332	0.231958	0.45742	0.355507	-0.21841	-0.342496	0.475797	-0.261324	-0.159761	0.07757	0.153669	-0.027778	0.027778
FJ945321	0.270149	-0.005249	-0.349354	0.038248	0.185273	0.399162	0.424837	0.085613	-0.286579	-0.061041	-0.186816	-0.1981	0.005249	0.208525	-0.456613	-0.100027
TC411153	0.244023	-0.009795	-0.264772	-0.025043	0.398679	0.378152	0.387996	-0.176195	0.009795	0.186429	-0.231036	-0.253131	0.237509	0.234881	-0.258695	-0.235135
NM_001044894	0.272267	-0.176197	-0.206414	0.068931	0.217463	0.501969	0.549817	-0.227212	-0.21808	-0.049701	0.136757	-0.186766	0.105914	-0.194314	-0.198042	0.049701
NM_001099997	0.137546	-0.008985	0.008473	0.103617	0.240485	0.440076	0.517543	-0.141716	-0.207189	-0.277922	0.11261	-0.151545	0.466961	-0.08422	-0.222994	-0.008473
NM_001013496	0.123235	0.227815	-0.048834	0.277037	0.184312	0.565733	0.487953	-0.180341	-0.184477	-0.13092	0.048834	-0.185759	0.234896	-0.177021	-0.183709	-0.144251
XM_001339531	0.038008	-0.071228	-0.078558	-0.105381	0.19668	0.392008	0.630625	0.097907	-0.131051	0.195082	0.013002	-0.362708	0.326201	-0.068699	-0.279868	-0.013002
NM_001025539	-0.011476	0.205158	-0.093673	0.011476	0.321829	0.379499	0.523714	-0.01306	-0.202016	-0.44053	0.044094	-0.241796	-0.082593	0.206667	-0.286113	0.012261
XM_003201020	0.110072	0.123794	0.134268	-0.288647	0.226711	0.326027	0.456507	0.016308	-0.35062	-0.301368	-0.022048	-0.401234	-0.240066	0.246691	-0.104271	-0.016308
XM_001331878	0.222778	-0.159117	-0.314919	0.138547	0.423274	0.375568	0.216397	0.165812	-0.076511	-0.362562	-0.025028	-0.435014	-0.122896	0.04865	-0.258618	0.025028
NM_001089484	0.123489	-0.260425	-0.267685	0.038206	0.360226	0.302461	0.503361	0.149068	-0.038206	-0.307255	0.30413	-0.297808	-0.183164	-0.062752	-0.110768	0.142017
NR_015622	0.237225	0.002555	-0.002555	-0.012437	0.50396	0.468248	0.426094	-0.00896	-0.003685	-0.007561	-0.008683	-0.006844	0.017487	0.387795	0.371207	-0.003226
NM_001122748	-0.078938	-0.02031	-0.021932	-0.068574	0.489227	0.294578	0.492287	-0.021545	-0.058336	-0.060805	-0.068359	0.02031	0.09683	0.541279	0.054015	0.31903
NM_001099741	0.200352	-0.026737	0.068779	-0.110504	0.32003	0.389929	0.624705	-0.075287	-0.05525	-0.07149	-0.059314	-0.07779	0.144745	0.500017	-0.048976	0.026737
NM_001044841	-0.054836	0.212437	0.024405	0.233541	0.470422	0.299187	0.432708	-0.120623	-0.024405	-0.200186	0.163922	-0.18574	-0.155304	0.497005	-0.092865	-0.048308
NM_001080071	0.265501	-0.018163	-0.035034	0.330806	0.573156	0.312742	0.406016	-0.052703	-0.039807	-0.040626	0.279386	-0.051412	0.006713	0.372092	-0.006713	-0.04582
NM_001083829	-0.008416	-0.22533	0.173977	0.215564	0.436821	0.291584	0.541962	-0.190169	-0.36555	-0.119464	0.202829	-0.017697	-0.10942	0.008416	0.120088	-0.225573
NM_001100053	-0.050972	-0.218906	0.121575	-0.033197	0.242872	0.479302	0.502511	-0.19813	-0.271102	0.033197	0.179372	-0.283635	-0.295542	0.269319	0.040834	-0.065904
XM_003201245	0.00749	-0.242601	0.332835	-0.165542	0.473794	0.427522	0.214512	-0.00749	-0.273124	0.180599	0.299613	-0.204052	-0.052807	0.219048	-0.244656	-0.018269
NM_153665	0.193878	-0.129304	-0.147438	-0.145663	0.371176	0.198671	0.126841	-0.093407	0.091565	-0.083763	0.083763	0.434652	-0.175106	-0.119368	0.659823	-0.095207
XM_001337635	0.40778	0.310185	0.160488	-0.096466	0.332396	0.402194	0.356606	-0.095394	-0.088091	-0.058908	-0.097163	0.050398	-0.050398	-0.089028	0.504474	-0.075846
NM_001256635	-0.017847	-0.024287	-0.244337	-0.045315	0.15609	0.127648	0.222621	0.51543	0.017847	0.469809	-0.018436	0.037088	-0.209631	-0.248441	0.441126	-0.241738
NM_131226	0.145944	-0.010169	-0.0486	-0.07222	0.395606	0.135502	0.388958	0.602273	-0.05741	-0.058061	-0.068029	-0.0551	0.010169	-0.046572	0.515105	0.014017
EH497825	-0.031301	0.189081	-0.12561	0.046212	0.308739	0.479651	0.55241	0.369956	-0.001636	0.001636	-0.130109	-0.100201	-0.099377	-0.134554	0.312924	-0.158337
NM_001130076	0.129973	-0.324967	0.017405	-0.275492	0.077188	0.157092	0.241899	-0.150337	-0.117933	-0.451151	0.018981	-0.017405	0.483695	-0.181974	-0.255504	0.372942
NM_001245984	0.230862	-0.184719	0.039758	-0.192059	0.125922	0.366486	0.375735	-0.154659	-0.186843	-0.192543	-0.039758	0.133133	0.630388	-0.17427	-0.191062	0.057421
BC139686	-0.049655	-0.301309	0.108482	-0.342766	0.299917	0.272752	0.054134	0.174139	-0.040498	-0.338043	-0.100376	0.040498	0.366452	-0.315196	-0.36825	0.288133
XM_691951	-0.016433	0.071118	-0.012015	0.012015	0.384078	0.183317	0.373172	-0.12882	-0.180902	-0.432658	-0.0983	0.249235	0.364233	-0.120421	-0.413317	0.218431
A_15_P519222	0.02505	0.119854	0.081185	0.365683	-0.02505	0.266493	0.255136	-0.15725	-0.226379	-0.225876	-0.230605	-0.228016	0.547742	-0.220271	-0.225072	0.276748
NM_199743	-0.040869	-0.033267	0.164413	-0.041863	0.424213	0.320526	0.029408	-0.029408	-0.037788	-0.034956	-0.039671	-0.037788	0.416995	0.399342	0.326466	0.488287
NM_131702	-0.053465	-0.028942	-0.02918	-0.047046	0.597179	0.474482	-0.031538	0.028942	-0.043642	0.223832	-0.048895	-0.042397	0.314696	0.309647	0.379402	0.120818
NM_001089422	-0.006466	-0.066537	0.006466	-0.129974	0.387308	0.308245	0.143547	-0.178571	0.041007	-0.269946	-0.028198	-0.094648	0.585214	0.498283	-0.065864	0.040926
NM_001077303	-0.106733	-0.030036	0.000305	0.348204	0.372594	0.30549	0.380214	0.367368	-0.022823	-0.087383	-0.000305	-0.033552	0.493714	0.235428	-0.176693	-0.122898
EE708119	-0.042769	-0.657062	0.013842	-0.459599	-0.066553	0.220559	0.253419	-0.168331	-0.20138	0.03301	0.099792	-0.312345	-0.013842	0.042182	0.185545	0.154358
NM_213437	-0.12816	-0.305239	-0.299802	-0.012741	0.088431	0.696633	0.323259	-0.2026	-0.079024	0.071855	0.19131	-0.203469	-0.098091	0.052509	0.244441	0.012741
NM_001025496	-0.132632	-0.528417	-0.254721	-0.173995	-0.235277	0.455465	0.34583	-0.141011	-0.002275	0.002275	0.372006	0.020512	0.087777	0.084051	-0.164117	0.158801
BC133894	-0.090581	-0.183237	0.046611	-0.069721	0.292509	0.233609	0.313322	-0.383794	-0.339593	-0.183193	0.252686	-0.562693	0.169636	0.00156	0.086281	-0.00156
XM_001344197	-0.157918	-0.300136	0.087155	-0.106252	0.487145	0.110439	0.507083	-0.296514	-0.299561	-0.268827	0.026005	-0.299745	0.122165	0.043544	-0.026005	0.038856
NM_200145	-0.186595	-0.29576	-0.310778	-0.003203	0.415297	0.326471	0.259175	-0.392858	-0.41105	-0.128761	0.060317	0.003203	0.179746	0.207273	-0.095918	0.083008
BC154604	-0.1538	-0.257433	-0.151712	-0.265255	0.488171	0.431339	0.390611	-0.256134	-0.258675	0.18473	-0.066336	-0.044096	0.165218	0.044096	0.073588	0.179198
NM_001040004	-0.083269	-0.213178	-0.160605	-0.221184	0.530521	0.487199	0.40348	-0.211504	-0.078944	-0.020577	0.020577	-0.219536	0.17309	0.124798	0.10191	0.188055
NM_001123007	-0.420845	-0.30646	-0.065085	-0.12628	0.425725	0.383537	0.19426	-0.231051	-0.045387	-0.166409	-0.071228	0.045387	0.439714	0.122161	0.16573	0.129232
NM_001079963	-0.013439	-0.317679	-0.065537	-0.424311	0.238204	0.300054	0.274114	-0.041012	-0.516118	-0.413886	0.013439	0.096609	0.019166	0.115494	0.11464	-0.130111
TC389492	0.098126	-0.538481	-0.034873	-0.271632	0.172232	0.120784	0.100722	-0.034319	-0.547837	-0.395979	0.034319	-0.221258	0.130506	0.182589	-0.087914	0.068396
NM_001077291	-0.006223	-0.253837	-0.319818	-0.413959	0.07323	0.06195	0.006223	0.014041	-0.80532	-0.034995	-0.015994	0.013182	0.017747	-0.026015	0.029679	0.019461
XM_003198572	0.105412	-0.144687	-0.464964	-0.495775	-0.016493	0.257715	0.370495	-0.062687	0.111615	-0.445793	-0.189347	0.091508	0.022995	-0.05234	0.016493	0.197809
NM_001080203	0.142327	-0.202326	-0.099312	-0.513338	0.073069	0.243938	0.4197	-0.020313	-0.238761	-0.1846	-0.178148	0.020313	0.090207	0.207241	-0.497442	0.047484
NM_001013467	0.192818	-0.401569	-0.393345	-0.573539	0.221031	0.153961	0.154265	-0.013058	-0.197222	-0.122761	-0.158287	0.082644	0.320959	0.013058	-0.153574	0.093529
NM_001002182	0.125965	-0.209977	-0.35146	-0.365668	0.083716	0.217879	0.232376	-0.265939	0.090533	-0.161133	-0.36177	-0.080372	0.443836	0.080372	-0.345905	0.094894
NM_001045380	-0.058534	0.03758	0.21495	-0.452281	0.255685	0.209141	0.605669	-0.03758	-0.121867	-0.243133	-0.190255	0.272659	0.091508	0.154429	-0.14616	-0.170142
NM_001109868	-0.002026	0.010339	-0.043655	-0.535684	0.227545	0.284811	0.388954	-0.15245	-0.269295	-0.024524	-0.520265	0.147421	0.08978	0.168733	0.002026	-0.039252
NM_194409	0.156086	-0.060824	-0.21166	-0.264983	0.049402	0.388811	0.415942	-0.127034	-0.101355	-0.056824	0.048663	-0.16342	0.43797	0.45017	0.273398	-0.048663
XM_001340154	0.012852	-0.363939	-0.363483	-0.110771	0.070517	0.235764	0.334657	-0.358419	-0.224771	-0.091001	0.010424	-0.010424	0.440904	0.207288	0.255837	-0.245233
NM_001039832	0.03777	-0.274567	-0.299427	-0.448652	0.035354	0.161636	0.231669	-0.344646	0.034414	-0.440646	-0.102911	-0.034414	0.348482	0.292398	0.115725	-0.070413
NM_201183	-0.231183	0.057794	-0.298367	-0.311415	-0.017217	0.381256	0.359863	-0.079027	-0.161932	-0.199123	0.408305	0.017217	0.293228	-0.02692	0.080835	0.386898
NM_205672	-0.300362	0.188133	-0.286159	-0.424671	-0.233939	0.331636	0.42666	-0.054599	-0.24816	-0.113812	-0.075958	0.131697	0.184386	0.180384	0.054599	0.30864
NM_001080055	-0.262024	-0.169833	-0.028608	-0.508751	-0.167636	0.289285	0.2422	-0.253093	-0.303467	-0.116787	0.028608	0.261062	0.33162	0.164307	0.250358	0.18439
NM_001040356	-0.148397	-0.173421	-0.347017	-0.559878	-0.236328	0.388497	0.273438	-0.239121	-0.077907	0.207436	-0.044511	0.162372	0.09748	0.289085	0.044511	0.052848
XM_691233	0.054557	-0.062242	-0.421818	-0.516594	-0.325064	0.003306	0.417854	-0.212604	0.001141	-0.1109	0.08402	0.356234	0.143362	0.226953	-0.001141	-0.067432
NM_131741	-0.347912	-0.25851	0.026015	-0.445534	0.239288	-0.001414	0.320365	-0.363448	-0.04405	-0.189943	0.001414	0.034345	-0.15507	0.208082	0.349145	0.304165
NM_001197161	0.012847	-0.273717	-0.268187	-0.296879	0.373994	0.139459	0.157371	-0.276304	-0.097798	-0.043128	0.152215	-0.012847	-0.19379	0.014611	0.108213	0.648217
NM_001144790	0.026854	-0.237255	-0.001465	-0.464462	0.084461	0.251149	0.188019	-0.361175	-0.204533	0.003126	-0.028833	-0.166596	-0.118653	0.228482	0.001465	0.595433
XM_002667435	0.015534	-0.229179	-0.234372	-0.260651	-0.015534	0.285782	0.175004	-0.247101	-0.089797	0.023989	0.034999	-0.236099	-0.166749	0.183309	0.254363	0.677535
NM_001014308	-0.139017	-0.148445	0.033497	-0.459869	0.018506	0.195093	0.126362	-0.327847	0.088426	-0.483747	-0.018506	-0.359591	-0.022039	0.395845	0.153925	0.178414
EH455761	0.000773	-0.019468	-0.241031	-0.304979	0.091603	-0.11083	0.041328	-0.432028	0.35196	-0.312265	0.102256	-0.317226	0.185822	0.277361	-0.000773	0.442209
NM_001082804	0.171068	-0.046848	-0.454656	-0.147356	0.194214	0.125623	0.212012	-0.451048	0.161794	0.014421	-0.014421	-0.046385	-0.407139	0.200168	-0.394635	0.218884
NM_001044820	0.315985	-0.051896	-0.197687	-0.365776	0.454168	0.355754	0.181976	-0.18997	0.054588	-0.228293	-0.063852	-0.051076	-0.380685	0.272094	0.051076	0.198009
NM_001260500	0.03677	0.06994	-0.625667	-0.323652	0.249677	0.100966	0.243874	-0.079708	-0.19575	-0.205435	-0.031558	-0.060753	-0.194335	0.443076	0.031558	0.197228
NM_001045019	-0.1543	0.01575	-0.396077	-0.376698	0.556057	0.143148	0.431983	-0.073637	-0.053104	0.024739	0.012932	-0.064355	-0.274243	0.206705	-0.012932	0.172042
NM_001007403	-0.254948	-0.015567	-0.105023	0.015567	0.459541	0.521414	0.141301	-0.270769	0.140806	-0.04086	0.477295	-0.141126	-0.22338	0.056106	-0.119571	0.102896
BC131855	-0.104521	-0.064382	-0.167956	0.033895	0.265255	0.463682	0.265919	-0.105274	0.166666	-0.169295	0.365957	-0.033895	-0.138916	0.307799	-0.164485	0.505776
NM_200869	-0.214854	-0.028348	-0.233108	0.015012	0.321886	0.212759	0.355868	-0.286435	0.149722	-0.4183	0.184856	-0.38716	-0.015012	0.285972	-0.277156	0.025057
NM_001007366	-0.03632	-0.019036	-0.022773	-0.083031	-0.080372	0.690721	0.148263	0.011747	-0.035542	-0.059507	0.304948	0.286401	0.461004	-0.011747	0.073424	0.295557
NM_001024665	-0.099606	3.3e-05	-0.004695	-0.093445	-0.023973	0.303804	-0.073909	-3.3e-05	-0.076025	-0.082102	0.596095	0.563242	0.215697	0.001313	0.071237	0.382488
NM_001002454	-0.187507	-0.005475	-0.376284	-0.046137	-0.251449	0.456533	0.243435	0.296392	-0.010073	0.005475	0.250583	0.479273	0.2329	0.043057	-0.068608	-0.221148
NM_001076556	-0.469839	-0.124503	-0.151816	-0.107939	-0.12354	0.674144	0.124779	0.025905	-0.195051	0.032025	0.22263	0.202414	0.116776	-0.311461	0.046439	-0.025905
XR_117617	-0.175095	-0.003658	0.070124	-0.078137	0.003658	0.562785	0.326981	0.218847	-0.288585	-0.134734	0.239502	0.282788	0.163534	-0.190854	-0.072836	-0.423693
AY391448	0.174057	-0.340268	-0.345892	-0.349557	0.168241	0.227342	0.075864	-0.345102	-0.010885	-0.120313	0.010885	0.238051	0.128658	-0.329155	-0.300032	0.347786
NM_001033920	0.10652	-0.28686	-0.339403	-0.393795	-0.064189	0.387333	0.231459	-0.352537	0.156968	0.175875	0.06682	0.064189	-0.068241	-0.327826	-0.329558	0.138568
BC046010	0.031556	-0.080627	-0.647749	-0.246738	-0.017018	0.064407	0.017018	-0.23241	-0.047183	0.069786	0.168194	0.354455	0.24405	-0.418194	-0.185558	0.152973
XM_686128	-0.033688	-0.106435	-0.565215	-0.063627	0.033688	0.214932	0.221393	-0.202875	-0.04725	0.13101	0.203248	0.22778	0.247863	-0.137238	-0.44569	0.367446
NM_200106	-0.256499	-0.203848	-0.776534	0.008544	-0.078777	0.023811	-0.0609	-0.267866	-0.008544	0.065855	0.218924	0.051255	0.147062	-0.312051	0.031152	0.18001
BC066388	-0.156994	-0.006276	-0.84865	-0.174327	0.004428	0.073888	-0.011652	0.168685	0.076128	0.075269	0.202723	-0.030573	0.000794	-0.296751	-0.000794	0.221572
NM_001006006	0.124373	-0.04977	-0.707648	-0.211892	-0.001611	0.175835	-0.097678	-0.018356	-0.056275	0.001611	0.309132	0.14088	0.081963	-0.116397	0.109215	0.494791
NM_212914	-0.441947	0.011176	-0.438163	0.145159	-0.206988	0.078726	-0.00595	-0.431926	-0.184891	0.00595	0.218098	0.117228	0.202494	-0.01404	-0.424034	0.198311
NM_001089458	-0.26368	0.104382	-0.613211	-0.287612	0.198561	0.19992	0.200423	-0.46554	-0.129811	-0.000756	0.142173	-0.022456	0.017309	0.098937	-0.277274	0.000756
NM_001003450	-0.347313	-0.117555	-0.017323	0.018376	0.233257	-0.105437	0.141983	-0.601198	-0.212738	0.176475	0.263791	0.017323	0.181182	-0.339257	-0.264232	0.231874
NM_001077554	-0.292654	0.021447	-0.056188	-0.021447	0.366539	0.308028	0.271956	-0.448907	-0.292342	-0.088544	0.06696	0.25664	0.426246	-0.040722	-0.109869	0.215638
NM_001080019	-0.438973	0.051648	-0.332781	-0.051648	0.197098	0.202322	0.16737	-0.339534	-0.308119	-0.154176	0.157282	0.149734	0.234361	-0.23818	-0.057325	0.432829
A_15_P101621	0.331513	-0.083301	-0.150626	-0.352693	0.426653	0.477985	0.189531	-0.232649	0.251826	-0.11392	0.203501	0.269627	0.045118	-0.151074	-0.134646	-0.045118
NM_001199367	0.027018	-0.316845	-0.094338	-0.300433	0.510856	0.43087	0.32948	-0.027018	0.041221	-0.062442	0.237811	0.100252	-0.02921	-0.391182	0.122849	-0.051368
A_15_P517892	0.143909	-0.188044	0.28834	-0.190072	0.351659	0.358948	0.419175	-0.184881	0.224388	-0.188232	0.372797	0.148463	-0.153384	-0.185751	-0.19164	-0.143909
NM_001002545	-0.088679	0.011678	-0.317953	-0.399646	0.247245	0.166878	-0.007772	-0.243369	-0.336238	-0.233402	0.521265	0.365254	0.058285	0.007772	-0.062015	0.054388
NM_130957	-0.040601	-0.176547	-0.180487	-0.263098	0.256703	0.397786	0.431727	-0.177725	0.091627	-0.251946	0.376656	0.35868	0.040601	-0.175714	-0.143506	0.166645
NM_001008624	-0.018556	-0.174464	-0.282119	-0.406313	0.182742	0.205476	0.40451	-0.230902	-0.244699	-0.166414	0.26244	0.414158	0.023018	-0.285082	0.018556	0.147846
TC434561	0.105809	-0.130948	-0.24748	-0.358773	0.222776	0.513047	0.20815	-0.195718	-0.140207	0.016383	0.285239	0.338019	-0.258677	-0.3232	-0.012197	0.012197
BC044564	-0.106506	-0.252793	-0.479251	0.001703	0.046435	0.198624	-0.001703	-0.102897	0.24276	-0.132926	0.326755	0.022254	0.386031	-0.415916	0.251165	-0.271871
NM_213211	0.074616	-0.061295	-0.254219	-0.094368	0.299742	0.061295	0.307509	-0.145038	0.136319	-0.258942	0.381266	-0.167681	0.310379	-0.279252	0.240769	-0.46534
NM_001080059	0.011432	-0.223275	-0.582168	0.106557	0.526545	-0.16649	0.103904	-0.289398	-0.109001	-0.011432	0.197252	0.133686	0.158352	-0.312439	0.08937	-0.027466
NM_001202416	-0.157095	-0.267949	-0.510924	0.142877	0.3715	0.306279	-0.029636	-0.26258	0.029636	-0.207589	0.381374	0.083962	0.175239	-0.150669	0.244566	-0.103597
NM_001126425	0.039786	-0.220638	-0.554488	0.254136	0.284459	0.344437	0.246719	-0.039786	-0.13017	-0.28048	0.334017	0.114595	-0.044806	-0.208621	0.067763	-0.212726
NM_212940	-0.023434	-0.05196	-0.164925	-0.070336	0.12801	0.215109	0.430157	-0.396627	-0.161085	-0.241918	0.08216	0.177865	0.034811	-0.658268	0.023434	0.040746
XM_003200478	0.178675	-0.180836	-0.212104	-0.069161	0.106963	0.333986	0.500726	-0.107244	-0.079838	-0.029848	-0.097302	0.137077	0.199504	-0.626463	0.029848	0.178088
NM_001109699	-0.110389	0.038975	-0.199019	-0.217048	0.168016	0.059537	0.141715	-0.379973	-0.038975	-0.331518	0.131953	0.402957	0.214492	-0.569037	-0.091855	0.184076
NM_001110476	0.094613	-0.370583	-0.360194	0.087606	0.010244	0.374847	0.415732	-0.303249	-0.125043	-0.338233	0.059687	0.125014	-0.010244	-0.391774	-0.088739	0.014119
AA605698	0.006214	-0.458708	-0.291594	0.002057	-0.002057	0.006576	0.25563	-0.356116	-0.335102	-0.416731	0.185571	0.193269	0.086669	-0.377279	0.047018	-0.049948
XM_001345507	-0.21236	-0.473102	-0.504705	0.16152	-0.044259	0.062569	0.337153	-0.077263	0.044259	-0.339031	0.089906	0.115017	0.271781	-0.167473	0.257568	-0.135204
NM_213095	-0.003962	-0.381567	-0.119158	-0.014058	-0.119863	0.38138	0.171938	-0.191788	0.331912	-0.0235	0.003962	0.320972	0.243959	-0.324969	0.465328	0.135736
NM_200738	-0.095694	-0.443526	-0.123167	0.063807	0.138212	0.315992	0.076143	0.340403	-0.063807	0.122727	-0.296982	0.079392	-0.069755	-0.606526	-0.077574	0.204617
BC108037	-0.019525	-0.542594	-0.576311	-0.00848	-0.009635	0.057117	0.07604	0.060346	0.01042	0.072701	0.027227	-0.134978	0.00848	-0.577838	0.019646	-0.038928
A_15_P265256	0.006249	-0.155146	-0.337043	-0.006249	-0.164964	0.158697	-0.013192	-0.019882	0.111854	-0.078497	0.14377	0.176033	0.187254	-0.819677	0.134284	0.118271
NM_131402	0.071078	-0.502213	0.008476	-0.075033	-0.092282	-0.103175	-0.084853	-0.008476	0.125812	0.203833	0.046038	0.20757	0.283961	-0.509452	0.149319	-0.495522
BC166041	0.020487	-0.498386	-0.223623	-0.302205	0.125633	-0.077079	0.0056	0.041213	-0.197351	0.006033	-0.0056	0.03929	0.283699	-0.487096	0.235988	-0.415216
NM_001100437	-0.025365	-0.009497	-0.207579	-0.152534	0.12868	0.272311	0.22324	-0.500656	-0.072548	0.009497	0.24927	0.208893	0.152696	0.01861	-0.470065	-0.431229
NM_001111180	0.222855	-0.134113	-0.018512	-0.010583	0.206235	0.155444	0.265452	-0.456084	-0.067449	0.004494	0.36026	0.226831	0.207891	-0.004494	-0.412673	-0.432868
NM_001077310	0.198705	-0.039676	-0.055694	-0.080866	0.138064	0.085636	0.187914	-0.362383	-0.064859	0.004637	0.297826	0.175113	0.185051	-0.004637	-0.652011	-0.416289
NM_001076726	-0.087219	-0.103555	0.155146	0.053783	0.00866	-0.00866	-0.06117	-0.640266	-0.051867	0.022684	0.254621	0.196976	0.110231	0.017632	-0.381889	-0.525106
NM_001044845	0.10982	-0.422266	0.005225	-0.313365	0.295643	0.142308	0.15668	-0.446043	-0.005225	-0.317039	0.113308	0.173914	0.102486	-0.171275	-0.388232	-0.21461
NM_001144048	-0.015106	-0.397713	0.255551	-0.396408	0.015106	0.124631	0.223486	-0.308487	-0.182393	0.130374	0.14442	0.216907	0.337451	-0.079372	-0.370452	-0.287579
NM_205577	-0.018189	-0.25736	0.260226	0.01984	-0.144026	0.018189	0.096746	-0.08985	-0.102179	0.221249	0.185817	0.392659	0.455996	-0.485027	-0.361767	-0.06824
XM_687130	0.149375	-0.00867	-0.047871	0.00867	-0.050709	0.259696	-0.209094	-0.22643	0.229136	0.147236	0.247527	0.54193	0.378629	-0.32364	-0.204014	-0.302285
BC161673	0.130029	-0.007118	0.244172	0.130566	-0.261103	-0.113111	-0.033498	-0.433274	0.449716	0.044039	-0.03149	0.219869	0.217488	-0.292002	-0.500422	0.007118
NM_001114449	-0.23176	0.191783	-0.46477	0.080457	0.246534	0.287184	0.151308	-0.214864	-0.514089	0.080601	-0.407155	-0.108804	0.115836	0.062039	-0.062039	-0.072077
NM_001110126	-0.05987	0.076957	-0.263195	0.116398	0.136627	0.322323	0.352451	-0.382356	-0.523483	0.046424	-0.067815	-0.046424	0.092301	0.221602	-0.369215	-0.194437
NM_001024812	-0.258717	0.064447	-0.49044	0.090979	0.158799	0.154091	0.394061	-0.143631	-0.524472	-0.233203	0.099386	-0.040014	-0.060041	0.329647	-0.031809	0.031809
NM_001199191	-0.164199	0.033517	-0.098639	0.228482	0.384882	0.166369	0.096849	-0.089831	-0.347286	-0.330169	-0.024144	-0.151759	0.024144	0.406042	0.042661	-0.544255
NM_001030150	-0.189604	0.180416	-0.11539	-0.019546	0.428332	0.175648	0.14843	0.019546	-0.59424	-0.128833	-0.336558	-0.188698	0.040446	0.262951	0.114927	-0.280153
NM_001007418	0.038697	0.031888	0.073607	0.043002	0.008847	-0.066871	0.023493	-0.973086	-0.027205	-0.0309	0.014595	0.012122	-0.159605	-0.101816	-0.008847	-0.01572
NM_001080663	0.160148	0.017247	0.333632	0.145444	-0.009927	0.009927	0.150449	-0.740695	-0.235437	-0.135408	-0.017283	-0.157957	0.066034	-0.171215	-0.365702	0.060847
NM_001017875	-0.070708	-0.094598	0.011465	-0.266801	0.121044	0.087981	0.264473	-0.789175	-0.011465	-0.359428	0.077055	-0.223733	-0.029329	0.021899	0.066505	0.092334
NM_131799	0.074784	-0.033809	-0.139088	-0.135923	0.009617	0.110202	0.203721	-0.821526	-0.121182	-0.062031	0.06333	-0.075426	-0.009617	0.295597	0.316037	0.105913
NM_001114725	-0.08253	-0.09766	-0.193156	-0.051338	0.274287	0.051338	0.168755	-0.725676	-0.065382	-0.12084	0.139209	0.074428	0.08568	0.367233	0.207922	-0.285527
NM_199950	-0.123633	0.101074	0.060864	0.239626	0.28998	0.360151	0.204853	-0.420359	-0.085763	0.505978	-0.096708	-0.143944	-0.293215	0.118512	-0.289389	-0.060864
NM_001089404	0.001196	0.068905	-0.001196	0.189443	0.109935	0.376229	0.163371	-0.553036	-0.295114	0.324472	-0.173683	-0.322649	-0.091653	0.141421	-0.205019	-0.275886
BC129418	0.052479	-0.093244	-0.017062	0.051229	0.323237	0.26524	0.116061	-0.701632	-0.178014	0.169759	0.017062	-0.108714	-0.171749	0.386891	-0.150777	-0.174674
NM_173283	-0.208491	0.091303	-0.168687	0.033617	0.309575	0.325293	0.242494	-0.453332	-0.255919	0.187336	0.2142	-0.033617	-0.18154	0.344902	-0.206658	-0.332297
NM_001098257	0.134207	0.248442	-0.111911	-0.051458	0.310113	0.374245	0.335575	-0.504727	-0.411131	-0.039541	0.161903	-0.025294	-0.151597	0.235734	-0.157695	0.025294
NM_131887	-0.112125	0.155798	0.139502	-0.06113	0.317754	0.422593	0.295827	-0.677635	-0.202522	0.037754	-0.187309	0.181767	-0.017095	-0.025159	-0.043821	0.017095
NM_212974	-0.028764	0.155499	-0.068916	-0.169099	0.109453	0.358129	0.39636	-0.606819	-0.463283	0.01216	0.135066	0.114821	0.026785	-0.01216	-0.043552	-0.164663
EH545089	0.001212	0.053887	-0.106009	-0.1154	0.231508	0.411873	0.285783	-0.685014	-0.31517	0.197244	-0.044569	0.129865	-0.001212	0.097604	-0.071411	-0.163313
NM_200315	-0.006074	-0.035814	-0.186136	0.006074	0.039624	0.343299	0.241716	-0.754584	-0.261179	0.309668	0.05122	-0.155935	-0.104084	0.092933	-0.044897	0.064923
NM_213157	-0.113555	-0.268244	-0.158295	-0.181431	0.17537	0.380415	0.281738	-0.422101	-0.343476	0.049149	-0.007423	0.007423	0.107005	0.159037	0.017175	-0.516354
EH433570	-0.259461	-0.193881	-0.179404	0.016541	0.014232	0.288628	0.24209	-0.331295	-0.409894	0.258153	-0.036321	0.031276	0.248698	0.383401	-0.014232	-0.4059
NM_001089337	-0.488677	0.064563	-0.01433	-0.19852	0.15872	0.012582	0.25299	-0.62834	-0.136415	0.04061	-0.012582	0.2134	0.104736	0.287717	-0.123226	-0.241566
NM_001110166	-0.210937	0.017999	-0.442477	-0.075692	-0.029586	0.219886	-0.017999	0.107242	-0.492512	-0.203946	0.331936	0.181988	0.264382	0.075838	0.30889	-0.306744
NM_001256178	0.349424	0.187926	0.064038	-0.039559	-0.133097	0.228475	-0.003143	-0.240752	-0.576729	-0.149528	0.43147	0.003143	0.222335	-0.188454	0.276595	-0.080189
NM_001040037	0.090347	0.310297	-0.264818	0.185244	-0.13754	0.36693	-0.12648	-0.206988	-0.592094	-0.232268	0.121552	0.272429	0.217312	-0.090347	0.123728	-0.120417
CB333826	-0.00681	0.210707	-0.134634	-0.167063	0.021998	0.059095	0.292546	-0.405711	-0.229447	-0.4607	0.40249	0.00681	0.170203	0.332059	-0.222218	-0.199528
NM_001034182	0.13718	0.144152	-0.189396	-0.275114	0.156529	0.048089	0.163454	-0.719031	-0.232001	-0.334582	0.178191	-0.048089	0.228075	-0.070762	0.121662	-0.081514
NM_200734	0.05907	0.208526	-0.031137	-0.22889	0.002774	-0.097094	0.150314	-0.667941	-0.2734	-0.38875	0.288056	-0.236092	0.167822	0.16859	-0.002774	0.017586
NM_199829	0.262192	0.176112	0.045947	-0.374566	-0.133728	-0.027795	0.149247	-0.437325	-0.451222	-0.399054	0.27503	-0.059931	0.094761	0.264299	0.027795	-0.062936
NM_001100074	0.275603	0.296449	-0.016937	-0.221236	-0.138848	-0.147195	0.383284	-0.463116	-0.278613	-0.409347	0.163531	-0.13437	0.13561	0.26721	0.067334	0.016937
NM_001007159	0.327041	0.184702	0.08022	-0.180971	-0.068651	-0.001221	0.356146	-0.409716	-0.392743	-0.333503	0.296797	0.318115	0.155136	0.001221	-0.078012	-0.188176
NM_131237	0.218608	0.06798	-0.219057	0.174177	-0.180855	-0.195111	0.098472	-0.511981	-0.306473	-0.29687	0.343587	0.023092	0.097174	0.404454	-0.023092	-0.229054
NM_001123317	0.187821	0.050582	-0.144037	0.091154	-0.089368	0.060568	-0.305158	-0.565779	-0.583846	-0.241341	0.28695	-0.014947	0.046225	0.087005	0.014947	-0.128883
NM_175082	0.441495	0.030257	-0.191547	-0.180899	-0.030257	0.104494	0.160462	-0.39449	-0.368408	-0.376137	0.353715	0.072618	-0.08958	-0.078926	0.275668	0.209067
NM_201145	0.033642	-0.033642	0.202805	-0.085994	0.071657	0.167935	0.38449	-0.394836	-0.263951	-0.602444	0.227413	0.109432	-0.063971	-0.171164	0.277245	-0.074774
NM_001044907	0.250579	0.099422	0.073698	-0.39229	-0.077741	0.135164	0.351047	-0.250135	-0.214713	-0.556741	0.222119	-0.073698	-0.121725	-0.236753	0.24971	0.117615
NM_180965	-0.188714	0.009962	-0.371749	0.044503	0.494753	0.430927	0.342551	-0.009962	-0.270807	-0.260008	0.159524	-0.128817	0.075827	0.08552	-0.261529	-0.108384
NM_001146014	-0.164863	0.018259	-0.243565	0.217412	0.36713	0.456326	0.065923	-0.245167	-0.274697	-0.282379	0.442866	0.110001	-0.018259	0.149902	-0.176754	-0.202365
NM_200160	-0.039718	0.339851	-0.161539	-0.107749	0.343397	0.486521	0.272077	-0.090072	-0.008749	-0.349646	0.154839	0.304113	0.008749	0.226849	-0.220409	-0.263725
NM_001039637	0.075002	0.151282	-0.144445	-0.067992	0.3795	0.418782	0.378301	-0.170892	-0.096581	-0.480767	0.362906	0.132778	0.067992	-0.101651	-0.209977	-0.073791
EG583466	0.1609	0.071926	-0.469806	0.046604	0.215976	0.225946	0.24767	-0.163087	-0.27513	-0.274815	0.11427	-0.036037	-0.463696	0.036037	-0.362008	-0.217887
NM_001003578	0.090031	0.182764	-0.263239	0.082006	0.435873	0.133766	0.210168	-0.288724	-0.16331	-0.429876	-0.066992	-0.021855	0.021855	0.222982	-0.444124	-0.288423
NM_182864	-0.016176	-0.04479	-0.273738	0.107358	0.25646	0.13049	0.135517	-0.544052	-0.438797	-0.287348	0.209934	0.200293	0.016176	-0.250766	0.195055	-0.231568
NM_001122761	0.091225	-0.110665	-0.227486	0.023761	0.262129	0.257083	0.140856	-0.394158	-0.469183	-0.339081	0.329623	0.198805	-0.023761	-0.220312	0.177549	-0.230657
NM_001080174	0.076918	-0.092717	-0.361178	0.105651	0.1639	0.084753	0.292887	-0.484876	-0.232892	-0.176347	0.351999	0.15222	0.180754	-0.173628	-0.076918	-0.433353
BC097018	0.037119	-0.107508	-0.234947	-0.037119	0.134073	0.303462	0.354026	-0.493863	-0.390161	-0.156222	0.286642	0.05221	0.148677	-0.162514	0.162499	-0.33874
BC055503	-0.019349	-0.100593	-0.256376	0.031249	0.099351	0.522092	0.289081	-0.263652	-0.243353	-0.135421	0.432652	0.2841	0.124063	-0.334616	0.019349	-0.118645
NM_194423	-0.028678	-0.13377	-0.346807	0.051456	0.034704	0.336005	0.343937	-0.341577	-0.283319	-0.278077	0.358703	0.227875	0.20136	-0.324332	0.028678	-0.156644
DN900235	0.02259	-0.229785	-0.318231	-0.02259	0.312193	0.239122	0.224835	-0.327582	-0.240165	-0.203305	0.307715	0.279695	0.314215	-0.344078	0.024868	-0.206722
NM_131602	0.049339	-0.175869	-0.28376	-0.049339	0.216095	0.298847	0.274237	-0.493118	-0.270162	-0.139775	0.286429	0.138901	0.141566	-0.427362	0.132174	-0.123671
NM_001083851	0.023913	-0.092844	-0.239037	-0.104497	0.26753	0.414439	0.34489	-0.413519	-0.282631	-0.206099	0.379134	0.172994	0.18884	-0.201933	0.128197	-0.023913
NM_001014314	0.017407	-0.017407	-0.295125	-0.089769	0.261187	0.390512	0.389747	-0.212831	-0.414732	-0.370295	0.243557	0.199445	0.13968	-0.095394	0.073312	-0.210034
NM_205679	0.035021	-0.024951	-0.404313	-0.176632	0.024951	0.261549	0.379654	-0.28102	-0.368635	-0.131418	0.323695	0.32548	0.232835	-0.050728	0.199097	-0.22592
NM_001080017	0.04025	0.106989	-0.387424	0.139769	0.364141	-0.028899	0.185194	-0.343137	-0.275046	-0.450431	0.270637	0.355142	-0.105757	-0.060054	0.028899	-0.195685
NM_001039719	-0.03363	-0.255642	-0.653521	0.006723	0.315107	0.062122	0.169106	-0.298569	-0.216537	-0.314826	0.278283	0.181167	0.104441	0.04085	-0.006723	-0.128845
NM_152978	0.047988	-0.096728	-0.526842	-0.008449	0.211315	0.008449	0.069207	-0.304951	-0.346872	-0.474186	0.328968	0.152946	0.118251	-0.109882	0.0093	-0.255476
EH450415	-0.00315	0.00315	-0.543759	-0.024324	0.226887	0.22834	0.156085	-0.310801	-0.217515	-0.549205	0.31691	0.105419	0.037637	-0.075577	0.05526	-0.092047
TC377233	-0.025485	0.039761	-0.582379	-0.136378	0.3358	0.297253	0.270854	-0.297492	-0.24457	-0.154752	0.212201	0.251667	0.162414	0.025485	-0.084108	-0.225367
NM_001076624	0.073494	-0.172365	-0.462517	-0.030951	0.174479	0.312554	0.418734	-0.314634	-0.025154	-0.239098	0.415917	0.242669	0.045579	0.025154	-0.083098	-0.219663
CT672405	0.031188	-0.128761	-0.522822	-0.031188	0.268551	0.22773	0.301736	-0.206999	-0.179491	-0.154552	0.520219	0.138713	0.132617	-0.055782	0.055178	-0.283803
XM_689088	0.143591	0.145124	-0.303218	-0.062591	0.154705	0.153529	0.301304	-0.208796	-0.420598	-0.483149	0.243819	0.178405	0.062591	-0.192559	-0.167256	-0.331654
NM_001110166	0.110368	0.1255	-0.453005	-0.043315	0.174461	0.138403	0.131599	-0.333502	-0.502631	-0.298947	0.338975	0.174993	0.043315	-0.234832	-0.188734	-0.081654
BC153402	0.169212	0.192562	-0.257959	-0.18513	0.092428	0.136964	0.197493	-0.512797	-0.382562	-0.202627	0.26453	0.133864	-0.092428	0.29075	-0.108195	-0.352296
XM_682610	0.167161	0.040968	-0.254418	-0.040968	0.064564	0.475606	0.119378	-0.488582	-0.290927	-0.138888	0.099047	0.072634	-0.219736	0.374153	-0.148883	-0.301966
NM_201427	0.357126	-0.004752	-0.416599	0.34428	0.074323	0.071748	0.198773	-0.376776	-0.326411	-0.392006	0.17082	0.006016	-0.0236	-0.135845	0.004752	-0.282402
NM_001007378	0.071418	-0.001303	-0.481139	0.014207	0.037199	0.173958	0.229881	-0.536252	-0.477019	-0.229922	0.098771	-0.091593	0.001303	0.089937	-0.02828	-0.289307
NM_199856	-0.040894	-0.052283	-0.290546	0.055509	0.07092	0.156336	0.1256	-0.600194	-0.554671	-0.213114	0.157816	0.040894	0.081795	0.055509	-0.048936	-0.332859
A_15_P597877	0.034463	-0.165786	-0.352001	0.074884	0.148874	0.121997	0.261079	-0.514611	-0.413303	-0.229496	0.182663	0.074968	-0.025976	0.025976	-0.05362	-0.45286
NM_200144	-0.008694	-0.03965	-0.232138	0.04316	-0.018939	0.04642	0.044398	-0.480582	-0.588738	-0.517139	0.134072	0.044024	0.07957	0.008694	0.03688	-0.255796
NM_212790	0.013019	-0.017299	-0.23635	0.11617	0.091378	0.06952	-0.013019	-0.627761	-0.484286	-0.444668	0.22919	0.035559	0.016471	-0.024828	0.132418	-0.135132
XM_001922881	-0.09694	-0.010632	-0.491146	0.025446	0.016939	0.076995	0.010632	-0.451243	-0.42515	-0.427519	0.11626	0.020501	0.042541	0.066998	-0.095143	-0.381912
NM_200440	-0.013003	0.059456	-0.484858	-0.036784	0.015838	0.081729	0.085156	-0.545028	-0.498351	-0.413464	0.089684	0.134184	-0.005216	0.013867	0.005216	-0.054925
NM_001024431	0.077548	0.14659	-0.458106	0.013732	-0.013732	0.103113	0.083409	-0.550329	-0.419558	-0.413855	0.237566	0.045687	0.06879	-0.048769	-0.048769	-0.162756
BC057437	-0.043855	0.084659	-0.505791	-0.023469	0.088987	0.121309	0.07561	-0.483442	-0.424341	-0.375797	0.255446	0.051433	0.145335	0.023469	-0.068628	-0.23853
NM_200753	0.060854	-0.005907	-0.473555	0.079322	0.127596	0.120986	0.091345	-0.356976	-0.551188	-0.447871	0.243386	-0.006457	0.005148	0.116157	-0.005148	-0.147651
NM_001135257	0.085052	-0.164443	-0.405328	0.009624	0.025115	0.260503	0.151338	-0.414791	-0.669366	-0.237587	0.124823	0.075337	-0.002678	-0.090983	0.002678	-0.062026
NM_201098	0.061083	0.12062	-0.27854	-0.089286	-0.149641	0.006482	0.384814	-0.388168	-0.471084	-0.498423	0.191802	-0.006482	0.010487	0.116442	0.056165	-0.225774
NM_001003780	0.092821	0.120775	-0.328608	-0.039137	-0.108072	0.176845	0.166351	-0.426719	-0.433789	-0.497458	0.07035	0.069302	-0.096803	0.039137	0.075735	-0.390564
NM_001045472	-0.104444	0.097728	-0.278364	-0.111895	0.116722	0.078775	0.098223	-0.369597	-0.441561	-0.418077	0.208967	-0.017567	0.017567	0.24269	0.109668	-0.488344
NM_001003865	-0.25527	0.081522	-0.247826	-0.03852	0.239155	0.294478	0.406528	-0.279858	-0.269019	-0.433932	0.03852	0.202369	0.106608	0.208483	-0.252558	-0.236793
NM_001003865	-0.14272	0.180088	-0.169265	0.005275	0.304856	0.409589	0.486233	-0.180822	-0.22458	-0.381964	-0.005275	0.254977	0.134063	0.221338	-0.230566	-0.084873
NM_001044973	-0.002113	0.002113	-0.383069	-0.071329	0.055855	0.331898	0.369106	-0.313906	-0.29553	-0.43388	0.167006	0.148795	0.058193	0.15483	-0.217882	-0.315683
NM_001020661	-0.068666	-0.008831	-0.349022	0.218957	0.216005	0.188424	0.366783	-0.469068	-0.232832	-0.290188	0.008831	0.22864	0.190818	0.208063	-0.265647	-0.218374
NM_001114550	0.026047	-0.026047	-0.179519	-0.170888	0.334165	0.344724	0.353163	-0.389165	-0.14209	-0.262349	0.254808	0.143743	0.278237	0.354635	-0.070221	-0.21868
NM_199544	-0.15297	-0.032783	-0.267711	0.193092	0.290933	0.256848	0.314279	-0.454038	-0.272403	-0.413466	0.191892	0.130935	0.032783	0.061143	-0.121606	-0.303829
NM_001030138	-0.1148	0.05973	-0.164296	-0.032925	0.345783	0.209024	0.298865	-0.381789	-0.361848	-0.464191	0.179581	0.02055	0.056063	0.107786	-0.02055	-0.403204
NM_001018130	-0.158286	0.115231	-0.087276	0.037689	0.310005	0.20649	0.403203	-0.410723	-0.37363	-0.381797	0.345036	0.046379	0.022354	-0.022354	-0.159608	-0.222665
NM_001002365	-0.062423	-0.005181	-0.256833	0.119314	0.216075	0.365934	0.513086	-0.420751	-0.292286	-0.304284	0.248073	0.038805	-0.04373	0.093464	0.005181	-0.207972
NM_001044326	-0.114315	-0.032932	-0.292043	-0.122735	0.196433	0.162411	0.420165	-0.406479	-0.302698	-0.458618	0.324501	0.1092	0.032932	0.057542	0.046566	-0.230264
NM_001098252	0.031703	0.12898	-0.074322	0.258279	0.16952	0.14878	0.392582	-0.413836	-0.168194	-0.465315	0.435744	0.000996	-0.048131	-0.000996	-0.08484	-0.299463
XM_677913	-0.014348	-0.15017	-0.363637	0.208399	0.221869	0.363773	0.337729	-0.399223	-0.278651	-0.291977	0.169933	0.014348	-0.353923	0.102011	0.104053	-0.090057
NM_001045126	0.024757	-0.22179	-0.400826	0.238747	0.267129	0.211891	0.333329	-0.334395	-0.297349	-0.420914	0.139232	0.028061	-0.139668	0.072923	-0.024757	-0.286626
NM_131015	0.112835	-0.016194	-0.215284	0.016194	0.262248	0.152116	0.176157	-0.396843	-0.162159	-0.688219	0.084109	0.022448	-0.217209	0.314905	-0.071461	-0.031565
NM_001083551	-0.032546	0.007479	-0.440631	-0.23961	0.182618	0.251184	0.260623	-0.476998	-0.284058	-0.400975	0.24863	0.03942	-0.007479	0.205658	-0.073273	0.05349
NM_001077143	0.003469	-0.003469	-0.552826	-0.03109	0.203781	0.237729	0.158998	-0.430893	-0.219286	-0.424053	0.231649	0.169878	0.079185	0.23505	-0.046057	-0.101656
BC134195	0.036079	0.040757	-0.32923	-0.036079	0.420587	0.102547	0.242914	-0.429553	-0.30489	-0.511374	0.132936	0.053091	-0.152781	0.138081	-0.046983	-0.191947
NM_001098739	0.069058	0.035472	-0.322093	-0.281357	0.438905	0.199407	0.254982	-0.324076	-0.267074	-0.46073	0.175249	0.127733	-0.072482	0.112201	-0.035472	-0.242684
NM_001082941	-0.337777	-0.042426	-0.019158	-0.280779	0.159304	0.149529	0.42246	-0.19607	-0.380365	-0.444345	0.039163	0.076788	0.145379	0.019158	0.128716	-0.39068
NM_214814	-0.319414	-0.030138	-0.192998	-0.085282	0.261592	0.10368	0.242098	-0.311238	-0.341638	-0.639732	0.115468	0.05329	0.05242	0.030138	0.235601	-0.128743
NM_001079964	0.00633	-0.106296	-0.464937	-0.00633	0.260866	0.501752	0.409316	-0.214927	-0.299253	-0.023342	0.114318	0.04563	-0.022583	0.251405	0.051321	-0.25946
NM_001123241	-0.007868	0.157851	-0.583472	-0.168581	0.234282	0.329374	0.461742	-0.334979	-0.202736	-0.128866	0.16921	-0.024417	0.016753	0.067483	0.007868	-0.159806
NM_181764	0.05065	0.15909	-0.441897	-0.073256	0.124809	0.350061	0.454483	-0.375125	-0.421346	-0.072801	0.254441	-0.105001	0.010659	0.01244	-0.010659	-0.164656
NM_199944	0.138883	-0.010628	-0.471585	-0.22407	0.482419	0.351241	0.534949	-0.062623	-0.116069	0.017523	0.103873	-0.118215	0.107701	0.000406	-0.000406	-0.108005
NM_001113624	0.237098	-0.159691	-0.270872	-0.297025	0.266714	0.431302	0.580703	-0.063651	-0.243584	-0.007087	0.04838	0.276567	0.007087	-0.042231	0.119524	-0.062678
NM_131039	0.251241	-0.269326	-0.708197	-0.23294	0.062499	0.331074	0.340905	-0.219313	-0.008496	-0.068981	0.008496	0.045843	0.048106	0.040805	-0.129049	-0.055401
NP9868057	0.207445	-0.380425	-0.441844	0.09888	0.141028	0.28956	0.279945	-0.355725	-0.007919	-0.012983	0.007919	-0.179692	0.158046	0.167465	-0.400006	-0.230186
NM_001110103	0.023681	-0.232687	-0.61078	-0.032354	0.117876	0.213385	0.08587	-0.255181	-0.296929	-0.297308	0.13975	0.270477	0.366437	0.035411	-0.184228	-0.023681
NM_001013273	-0.004751	-0.031032	-0.368101	-0.145067	0.250291	0.252672	0.027273	-0.229137	-0.566516	-0.476465	0.248308	0.035522	0.079251	0.004751	-0.019493	0.21254
GO938778	0.002922	-0.218345	-0.500702	-0.174271	0.266167	0.175622	0.057523	-0.357402	-0.190598	-0.477631	0.173167	-0.088407	0.254261	-0.002922	0.138167	0.229136
NM_200296	0.095346	-0.257862	-0.686546	-0.221006	0.155226	0.063659	-0.105612	-0.194414	-0.297055	-0.269206	0.373966	0.076735	0.006579	-0.00469	0.00469	0.143491
NM_212915	0.23096	-0.452607	-0.565357	-0.180028	0.020583	-0.167952	0.073641	-0.248118	-0.130734	-0.392518	0.220932	0.211932	0.102291	-0.008543	0.136573	0.008543
XM_682645	0.16735	-0.24085	-0.587545	-0.313146	0.242539	0.118778	0.076607	-0.136115	-0.062338	-0.572051	0.029547	0.060474	-0.173031	-0.02718	0.02718	0.079442
NM_213020	0.026809	0.143996	-0.490348	-0.267546	0.1331	0.185197	0.10487	-0.069346	-0.221443	-0.050654	0.298413	0.293136	0.338068	-0.026809	-0.276172	-0.425255
NM_198816	0.025127	0.068611	-0.526764	-0.419905	0.003679	0.02491	-0.003679	-0.22877	0.051311	-0.287968	0.223866	0.212355	0.201929	-0.370913	-0.339722	-0.115523
NM_201075	-0.311661	0.233713	-0.67723	0.021432	0.149872	0.28716	0.409372	-0.057177	-0.086447	-0.076044	-0.021432	0.07119	0.087714	-0.102313	0.041592	-0.2733
NM_001002611	0.029841	0.17968	-0.656532	-0.031972	0.097612	0.463465	0.005003	-0.077161	-0.010545	-0.153179	0.300831	0.264605	0.320124	-0.132147	-0.005003	-0.020091
NM_001006031	-0.032975	0.175603	-0.588895	-0.03785	0.14964	0.395719	0.246876	0.018812	-0.230454	-0.37284	0.231348	0.180726	0.105656	-0.206772	-0.018812	-0.216759
NM_001077340	-0.054015	0.056774	-0.526298	0.076618	0.231657	0.20083	0.018656	-0.018656	-0.398816	-0.251552	0.487262	0.337973	0.151242	-0.120523	-0.045082	-0.053765
BC124263	-0.071674	0.215142	-0.346314	-0.089022	0.070211	0.447154	0.290436	-0.2496	-0.168811	-0.27281	0.109383	0.261146	0.416566	-0.335373	-0.007141	0.007141
NM_001082887	0.055534	-0.055534	-0.450611	0.143745	0.253593	0.3764	0.167587	-0.074106	-0.266836	-0.17284	-0.229049	0.459138	0.239031	-0.294815	-0.073841	0.129252
NM_153652	-0.048662	0.026104	-0.239357	0.098852	0.323272	0.387489	0.433719	-0.527608	-0.317976	-0.156657	0.108845	0.136723	-0.029171	-0.22307	-0.026104	0.035629
NM_131396	-0.171414	0.070029	-0.169887	0.144734	0.187302	0.395816	0.556635	-0.299416	-0.234966	-0.235687	0.239094	0.214184	0.173535	-0.25534	-0.103165	-0.070029
NM_001039930	0.031983	0.039763	0.00777	-0.200482	0.346991	0.346662	0.522765	-0.255995	-0.308872	-0.389015	0.200829	0.181654	-0.044806	-0.235476	-0.01293	-0.00777
NM_205621	0.151587	-0.009455	0.009455	-0.088526	0.493382	0.384789	0.408906	-0.274963	-0.398181	-0.302108	0.130388	0.219929	-0.044463	-0.128149	0.026145	-0.020946
NM_131746	0.044501	-0.139332	0.026129	-0.150138	0.261857	0.453007	0.495638	-0.303893	-0.392616	-0.091863	0.134595	0.248688	0.021751	-0.3132	-0.021751	-0.044745
XM_686560	-0.155955	0.149081	-0.052395	-0.032619	0.462345	0.306997	0.584651	-0.104582	-0.242924	-0.435027	0.032619	-0.067852	0.152233	0.063977	0.054533	-0.068624
XM_688684	-0.05749	0.056773	0.000429	-0.045227	0.478938	0.458274	0.555814	-0.276935	-0.323822	-0.222016	0.090048	0.049816	-0.01003	-0.000429	0.025111	-0.030564
BC099995	-0.290788	0.044867	-0.095949	-0.219097	0.517425	0.386195	0.521581	-0.231535	-0.158805	-0.200344	0.143908	0.038483	-0.100814	0.105458	0.058105	-0.038483
NM_001128534	-0.294232	0.117406	0.102616	-0.042997	0.435608	0.401578	0.371848	-0.241045	-0.207084	-0.420072	0.114532	0.05695	0.01688	-0.01688	-0.039673	-0.31941
NM_001037683	-0.259698	0.044253	-0.002886	-0.040703	0.376839	0.348335	0.464535	-0.357258	-0.31986	-0.211622	0.167818	0.03207	0.205079	-0.215076	0.002886	-0.239903
NM_152952	-0.064366	0.021216	0.132016	0.069829	0.270188	0.502059	0.468305	-0.432676	-0.031656	-0.313976	-0.021216	0.197397	-0.161446	-0.132719	-0.160147	0.182193
NM_001099975	-0.195312	-0.019753	0.184208	0.115396	0.330768	0.435895	0.524307	-0.480606	-0.140243	-0.212847	-0.147195	0.085029	-0.025247	0.035488	0.019753	-0.112994
NM_001002667	0.173563	0.264972	-0.09351	0.065237	0.252842	0.443202	0.192362	-0.414478	-0.322499	-0.257181	0.239105	0.187329	-0.106308	-0.354452	-0.117935	-0.065237
NM_001030110	0.211118	0.263656	-0.117856	0.245851	0.122333	0.372482	0.041933	-0.467402	-0.551969	-0.133491	0.078474	0.274994	-0.052506	-0.14575	-0.041933	-0.087308
XM_001345533	-0.03053	0.141911	-0.173558	0.202888	0.454178	0.39416	0.471203	-0.169539	-0.351871	-0.271077	0.047097	0.021272	-0.021272	-0.080779	0.10176	-0.279155
NM_131790	0.121674	0.246378	-0.351798	0.171128	0.242261	0.287115	0.418503	-0.386578	-0.420904	-0.303969	0.079094	-0.033588	-0.049659	-0.147665	0.033588	-0.058249
BC129282	0.142434	0.297243	-0.199752	0.155997	0.432197	0.390732	0.380068	-0.288963	-0.339887	-0.28343	0.002232	-0.002232	0.091244	-0.080111	-0.196652	-0.102108
NM_001044957	0.024425	0.131031	-0.235306	0.191479	0.066752	0.425257	0.356131	-0.270919	-0.348977	-0.457169	0.182524	0.085079	-0.089747	-0.208358	-0.024425	-0.285079
NM_001113614	0.143967	0.001749	-0.204978	0.250209	0.251636	0.429341	0.340951	-0.247016	-0.571142	-0.279348	0.193749	0.032332	-0.037902	-0.025269	-0.001749	-0.069496
XM_685394	0.033375	0.21933	-0.286711	0.226621	0.263443	0.682822	0.122851	-0.168559	-0.270988	-0.27372	0.098369	0.000825	-0.079908	-0.26345	-0.000825	-0.065124
NM_200495	0.059224	0.121899	-0.002064	-0.325919	0.09616	0.595136	0.543065	-0.209449	-0.092381	-0.26305	0.038599	0.002064	-0.179793	0.023116	-0.181308	-0.168013
BC116486	0.197037	0.451345	0.17098	-0.072718	0.125726	0.38707	0.545975	-0.234935	-0.349527	-0.102707	-0.010535	0.046593	-0.105969	0.010535	-0.178304	-0.160925
BC096812	0.167913	0.369706	-0.068248	-0.192902	0.287395	0.391624	0.518784	-0.255321	-0.272828	-0.21696	0.113486	-0.019424	0.019424	0.034636	-0.239918	-0.170476
NM_131730	0.267864	0.14717	0.02314	0.009021	0.123307	0.358598	0.441921	0.1001	-0.18876	-0.520429	-0.009021	-0.112023	-0.141996	-0.37366	-0.226071	-0.163893
NM_001040321	0.016276	0.181356	0.018606	-0.127872	0.222023	0.412485	0.531033	-0.154314	-0.386978	-0.304432	0.035375	0.062902	-0.016276	-0.327757	-0.246551	-0.093731
XM_679124	0.272715	0.087984	0.128049	-0.119071	0.327112	0.448161	0.508469	-0.043774	-0.339357	-0.305556	0.123425	0.034568	-0.063369	-0.034568	-0.295354	-0.040034
NM_131453	0.196701	0.068754	-0.011798	-0.225297	0.23059	0.400282	0.466149	-0.144061	-0.275686	-0.294635	0.185195	0.15035	-0.170435	-0.372818	-0.25757	0.011798
NM_001044850	0.305312	-0.008853	-0.014787	-0.052731	0.287246	0.422505	0.397108	0.008853	-0.278412	-0.419237	0.141226	0.040919	-0.280869	-0.290177	-0.207564	0.062036
NM_001030223	0.042018	0.328998	0.046379	-0.045998	0.3556	0.451993	0.307662	-0.355501	-0.156463	-0.221979	-0.005218	0.005218	-0.275417	-0.323096	0.014087	-0.282291
NM_001012251	0.291838	0.221527	0.180066	-0.01698	0.273448	0.412644	0.489687	-0.26516	-0.12794	-0.305112	-0.120823	0.01698	-0.256104	-0.258145	-0.123268	0.078236
BC092844	0.193183	0.034438	0.082312	0.056017	0.333505	0.330204	0.42639	-0.217487	-0.255751	-0.498814	-0.141697	0.14083	-0.272697	-0.265825	-0.034438	-0.043164
NM_001044935	0.181243	0.166347	0.076827	0.136832	0.152193	0.338717	0.467071	-0.502558	-0.334918	-0.291357	-0.166373	0.081131	-0.105041	-0.226037	-0.076827	-0.083017
BC159259	0.22273	0.178098	0.092313	0.033129	0.374045	0.273173	0.243756	-0.563393	-0.103035	-0.459522	-0.188336	0.133043	-0.153621	-0.129715	-0.033129	-0.034945
NM_001163293	0.244544	0.227419	0.19368	-0.019061	0.512786	0.313241	0.442604	-0.35023	-0.211983	-0.271151	-0.170484	0.112192	-0.05311	-0.087672	-0.013329	0.013329
NM_001089376	0.325932	0.072239	0.211517	0.007025	0.319258	0.382993	0.422599	-0.180219	-0.278989	-0.071245	0.020518	-0.16737	-0.007025	-0.159893	-0.18705	-0.460582
NM_131417	0.053776	0.11246	0.091558	-0.131887	0.437	0.322419	0.544285	-0.295624	-0.35823	-0.26706	-0.066827	0.039496	-0.035484	-0.146351	0.035484	-0.224742
A_15_P445545	0.258795	0.032218	0.218611	0.035593	0.409813	0.378142	0.463448	-0.382865	-0.291669	-0.205754	0.012577	-0.034449	-0.012577	-0.158064	-0.03951	-0.234878
NM_001014293	0.144063	0.206167	0.041521	0.346039	0.205605	0.458428	0.484996	-0.061982	-0.266964	-0.462054	-0.069015	-0.077352	-0.047626	-0.125031	-0.041521	0.092984
NM_001077725	0.076496	0.258287	0.158851	0.168303	0.355219	0.422689	0.496311	-0.003039	-0.183513	-0.273497	-0.137554	-0.146328	0.003039	-0.377234	-0.01379	-0.177145
TC381913	0.139641	0.290945	0.000502	0.306988	-0.053897	-0.000502	0.458606	-0.062051	-0.327612	-0.594045	0.101828	-0.012297	0.060453	-0.23137	-0.237332	0.016798
NM_001017818	-0.073418	0.018386	0.079396	0.261481	0.126122	0.088055	0.506066	-0.207786	-0.10409	-0.590352	0.117098	0.193925	-0.231197	-0.018386	-0.351207	-0.094083
TC442104	0.000674	-0.019727	0.181643	0.277109	0.137834	0.187885	0.31322	-0.185584	-0.446146	-0.636431	-0.047121	0.14778	-0.230446	0.054191	-0.137067	-0.000674
XM_682448	0.042582	0.301853	0.045112	0.112452	0.324908	0.063705	0.329444	-0.158992	-0.328259	-0.410283	-0.042582	0.253607	-0.164607	-0.467319	-0.076984	-0.235226
NM_001003755	-0.054067	0.284179	0.134003	0.103337	0.114782	0.144225	0.231868	-0.26184	-0.427789	-0.397597	-0.064396	0.054067	-0.301224	-0.517264	-0.139983	0.073042
NM_212611	-0.112349	0.207697	0.22527	0.16613	0.190326	0.175529	0.004687	-0.439943	-0.321247	-0.411781	-0.44124	0.022154	-0.357783	-0.004687	0.08402	-0.047444
NM_178306	0.05563	0.200574	0.008057	-0.048958	0.051178	0.070927	0.12163	-0.565189	-0.410188	-0.321585	-0.346862	-0.008057	-0.258557	-0.333194	0.143911	0.147315
NM_152954	0.036523	0.046682	0.156112	0.127011	0.042134	0.16259	0.166307	-0.570927	-0.401355	-0.333017	-0.036523	-0.265739	-0.386414	-0.276327	0.046474	-0.048865
EH451798	0.088483	0.030238	0.12225	0.215641	0.157517	0.078658	-0.008059	-0.383875	-0.405323	-0.409575	-0.103942	-0.176387	-0.385973	-0.392807	0.272204	0.008059
NM_001077604	0.073723	0.171759	0.123098	0.155751	0.240907	0.332106	0.023432	-0.632505	-0.449301	0.039931	-0.023432	-0.181822	-0.259249	-0.201108	-0.103348	-0.036062
EE710894	0.11266	0.225328	0.044365	0.145094	0.373383	0.197864	0.158493	-0.485305	-0.44482	-0.24288	-0.009916	-0.360935	-0.281031	0.009916	-0.024369	-0.086084
NM_200139	-0.016798	0.138647	0.265345	0.091328	0.282681	0.362123	0.230117	-0.423052	-0.392135	-0.220729	0.016798	-0.184125	-0.374986	-0.267728	-0.093259	0.033362
NM_001082936	-0.145336	0.113283	0.252587	-0.012229	0.152927	0.279046	0.290068	-0.571992	-0.27393	-0.148891	0.056686	-0.048137	-0.47195	-0.244298	0.012229	0.064982
NM_001025554	0.11941	0.187379	0.257122	-0.12729	0.275151	0.207812	0.190279	-0.643598	-0.389007	-0.172282	0.068762	-0.068762	-0.25476	-0.095675	-0.08462	0.165278
NM_001013574	-0.15065	0.028827	0.355239	0.20815	0.350511	0.135298	0.281209	-0.287486	-0.561906	-0.173038	-0.191012	-0.019392	-0.272259	-0.126872	0.019392	0.17585
NM_205609	0.06848	0.095429	0.340007	0.285164	0.300367	0.398411	0.265342	-0.391114	-0.415686	-0.219126	-0.217496	-0.063804	-0.089793	-0.14212	-0.111513	0.063804
NM_001002574	0.117745	-0.106048	0.301153	0.076635	0.210714	0.407594	0.221657	-0.383826	-0.46929	-0.326945	-0.076635	-0.170384	-0.228402	-0.195593	0.111058	0.08092
NP13323839	0.256283	0.096803	0.240882	0.226875	0.289259	0.34436	0.281792	-0.259149	-0.44807	-0.35501	-0.0919	-0.000631	-0.196249	-0.131702	0.000631	-0.274825
NM_200172	0.051252	-0.079356	-0.006846	0.057218	0.223809	0.341735	0.137156	-0.617074	-0.267152	0.035442	-0.180625	0.006846	-0.411473	-0.36897	-0.057456	0.085094
NM_213031	0.114324	0.049537	-0.049537	0.191279	0.087172	0.405132	0.132699	-0.464504	-0.240362	0.08338	-0.25329	-0.098893	-0.476283	-0.263183	-0.129599	0.29793
NM_001002490	-0.028039	-0.01701	0.255724	0.151474	-0.021423	0.277985	0.39505	-0.483341	-0.560683	-0.134018	-0.115646	-0.011733	0.03715	0.155876	0.011733	0.267422
XM_003198272	-0.281891	0.103655	0.086574	0.151464	-0.210769	0.154891	0.261559	-0.383915	-0.518525	-0.365186	-0.179494	-0.168536	-0.018374	0.050541	0.018374	0.359244
NM_001177452	-0.153503	0.226721	0.099691	0.109602	0.200259	0.023955	0.338769	-0.379892	-0.46163	-0.337537	-0.212078	-0.324288	-0.25952	-0.012675	0.012675	0.241822
NM_001190756	-0.304594	0.099231	0.005099	0.100391	0.105655	0.111017	0.205706	-0.54757	-0.221792	-0.345402	-0.005099	-0.270583	-0.426207	0.175315	-0.147406	0.21397
NM_001014330	-0.216729	-0.024524	0.024524	0.232201	0.213405	0.341148	0.446619	-0.154361	-0.384539	-0.247989	0.186408	-0.282917	-0.303922	0.144342	-0.073814	0.264345
TC390247	-0.127748	0.04673	-0.04673	0.104838	0.09206	0.373436	0.320072	-0.349745	-0.337106	-0.374931	-0.061744	-0.318108	-0.353897	0.107934	0.159444	0.272197
NM_001017660	0.043318	0.17523	-0.190975	-0.031707	0.092406	0.109981	0.142198	-0.500153	-0.443748	-0.449792	-0.335407	-0.233164	-0.133074	0.031707	0.117395	0.200873
NM_199276	0.122791	0.125348	-0.36298	0.041077	0.165489	0.130138	0.283487	-0.472301	-0.341874	-0.439824	-0.160832	-0.257771	-0.240436	-0.041077	0.09309	0.131206
NM_199552	0.048265	0.126233	-0.153283	0.207676	0.110163	0.104177	0.196153	-0.258986	-0.33798	-0.627485	-0.276942	-0.111298	-0.072856	-0.048265	0.308927	0.294018
NM_001080651	-0.023947	0.475608	-0.204076	0.068846	0.191881	0.35434	0.089631	-0.243684	-0.445046	-0.31625	-0.000715	-0.040002	-0.209961	0.000715	0.222982	0.321808
NM_001030267	-0.051824	0.576472	-0.011989	0.126385	0.093109	0.265471	0.011989	-0.246764	-0.435373	-0.475445	-0.078662	-0.209459	0.114763	-0.118423	0.107116	0.066109
NM_001080684	-0.013418	0.294563	0.12879	-0.083261	0.026519	-0.022899	0.156141	-0.596792	-0.354039	-0.483609	-0.072893	0.013418	0.116427	-0.016432	0.359036	0.017838
NM_001145614	0.213391	0.251005	0.001743	-0.128805	0.055732	0.034617	0.068835	-0.513272	-0.42329	-0.537096	-0.001743	-0.135211	0.158097	-0.178047	0.239408	-0.049325
AW281608	-0.056912	0.205082	0.10499	0.04414	0.000321	-0.000321	0.124318	-0.340076	-0.658559	-0.52216	-0.142862	-0.268629	-0.090162	0.006441	0.047112	0.036225
NM_001111252	0.101666	0.032448	0.289639	0.174312	0.103096	0.035035	0.011221	-0.504655	-0.474358	-0.507481	-0.149203	-0.222579	-0.126041	0.156381	-0.011221	-0.113375
NM_212854	0.134517	-0.143633	0.190627	0.141514	-0.078619	0.055757	-0.035382	-0.525733	-0.347457	-0.442617	-0.434814	-0.07582	0.146736	0.035382	0.238907	0.163294
CO936649	0.27499	0.012636	0.117175	0.008193	-0.014033	-0.001655	0.001655	-0.522759	-0.429935	-0.422883	-0.370741	0.019409	0.114051	-0.304425	-0.119338	0.124581
NM_194383	-0.162832	0.080385	0.028074	0.189419	-0.025536	-0.222216	0.21144	-0.63235	-0.351197	-0.120137	-0.280333	0.258373	0.2041	0.038794	0.025536	-0.329881
NM_131570	-0.107356	-0.016141	0.213226	0.090879	0.17972	0.032007	0.165964	-0.593167	-0.321563	-0.121686	-0.435873	0.016141	0.021859	-0.154367	0.236948	-0.364511
NM_001082987	-0.116861	0.14718	0.087329	0.10698	0.171997	0.029397	-0.023196	-0.757845	-0.294946	-0.176117	-0.396292	-0.066288	0.114125	0.137642	0.023196	-0.168336
NM_001003486	-0.275277	0.073832	0.023067	0.009596	0.381977	0.283219	0.230347	-0.504245	-0.363049	-0.127807	-0.462792	0.039544	-0.009596	0.027549	-0.108611	-0.090437
NM_001045055	-0.129604	-0.019679	0.072231	0.032908	0.133174	0.156885	0.117767	-0.552038	-0.456397	-0.204859	-0.383285	0.242343	0.327254	-0.073831	0.019679	-0.216138
NM_001163808	-0.149927	-0.034538	0.118833	-0.287744	0.154347	0.034538	0.101392	-0.393286	-0.659028	-0.217027	-0.389043	0.115986	0.101028	0.03547	0.109205	-0.140799
NM_001079996	0.169815	0.008112	0.282015	0.411506	-0.008112	0.152512	0.055993	-0.397832	-0.602708	-0.199228	0.10999	0.317995	-0.050578	-0.048222	-0.09003	-0.091318
NM_201472	-0.036601	0.096296	0.279399	0.273074	-0.03243	-0.085246	-0.025399	-0.282379	-0.589722	-0.531095	0.09096	0.250511	-0.118883	0.163174	0.025399	0.076066
NM_131629	0.011046	0.173893	0.168643	0.313602	0.195405	-0.037772	-0.222186	-0.515352	-0.488995	-0.460943	0.034434	0.117998	-0.011046	-0.049477	0.064087	-0.122144
NM_131629	0.00365	0.193802	0.177636	0.313953	0.200506	-0.072464	-0.342184	-0.396569	-0.59742	-0.374641	0.018323	0.09591	-0.031331	-0.007013	0.068197	-0.00365
NM_001012246	-0.346316	0.178164	0.318161	0.360586	0.108105	-0.023068	-0.052976	-0.184654	-0.619087	-0.281105	-0.052243	0.203653	0.073208	0.023068	0.232641	-0.037999
NM_212693	0.001248	-0.046134	0.047015	0.135714	0.068058	-0.001248	0.071937	-0.290476	-0.907811	-0.193641	-0.001493	-0.010484	-0.042903	0.017341	0.129429	0.049321
NM_001076749	0.004934	0.032128	0.060961	-0.109655	-0.164431	-0.115105	-0.173191	-0.252961	-0.895136	-0.184285	-0.004934	0.025656	0.066526	0.007672	0.087443	0.029823
NM_213507	-0.193519	0.055552	0.06234	0.214174	0.024602	0.069218	-0.024602	-0.396604	-0.783252	-0.233697	0.193133	0.067528	0.067003	-0.053076	-0.11081	-0.129875
NM_001045067	0.048276	0.017133	0.107347	-0.068709	-0.017133	-0.033445	0.202455	-0.280377	-0.623532	-0.386302	0.276737	0.379887	0.066258	-0.297679	0.084372	-0.032854
NM_199808	-0.023492	0.031593	0.01222	-0.01222	-0.145442	0.303185	0.132798	-0.376754	-0.397074	-0.532802	0.304743	0.143945	0.183706	-0.363059	0.068211	-0.012293
BC133082	-0.266741	-0.014259	0.146017	0.237468	0.030708	-0.057738	0.125204	-0.409469	-0.420139	-0.516592	0.165533	0.282118	0.014259	-0.196757	0.267451	-0.049924
NM_001128259	-0.128261	0.180855	0.242189	0.256808	-0.12774	-0.041664	0.041664	-0.278435	-0.380811	-0.550239	0.363985	0.175992	0.137496	-0.256593	0.135586	-0.120632
NM_001002656	0.095335	0.003646	-0.003646	0.032132	-0.106668	-0.150761	-0.072282	-0.268523	-0.617892	-0.618159	0.201642	0.121251	0.14693	-0.19008	0.034337	0.015704
NM_001030189	0.016687	0.051492	0.0397	0.07566	-0.072067	-0.016687	-0.161183	-0.105604	-0.547557	-0.547875	0.146184	-0.044573	0.043824	-0.54497	0.134136	0.08317
NM_001004642	-0.183538	0.040106	-0.027957	-0.127897	0.066928	0.098767	0.183783	-0.175881	-0.551358	-0.673767	0.04003	0.047156	-0.076618	-0.310643	0.027957	0.060721
NM_001001825	-0.046735	0.056198	0.067531	0.046735	-0.117069	-0.084339	0.119721	-0.403796	-0.352391	-0.738866	0.089977	0.162091	0.087921	0.231838	-0.123004	-0.092898
NM_199983	-0.112456	0.066262	0.003425	0.177726	0.183444	-0.134166	0.25071	-0.571634	-0.343141	-0.555904	0.153549	0.046575	0.006907	-0.003425	-0.170654	-0.168484
NM_200664	-0.061636	0.235933	0.036276	0.364049	0.0925	-0.042102	0.226064	-0.311879	-0.374153	-0.617501	0.010885	0.210839	0.186353	-0.010885	-0.017772	-0.216691
NM_001009983	-0.265641	-0.032322	0.293992	0.318057	-0.07349	0.150709	0.351369	-0.409386	-0.358134	-0.411158	0.134867	0.032322	0.174756	0.148715	-0.212354	-0.085633
NM_001076660	-0.089818	0.353219	0.035731	0.269569	-0.161143	0.386856	0.061519	-0.460093	-0.454099	-0.329092	0.0955	-0.022659	0.016785	0.178741	-0.016785	-0.213251
XM_680917	0.011572	0.182827	0.040117	0.025794	-0.015843	0.233119	0.399621	-0.379178	-0.538234	-0.254963	0.254546	-0.251931	-0.018874	-0.011572	0.027488	-0.349123
NM_001020780	0.007354	0.033977	-0.019572	0.216118	0.03787	0.264472	0.367697	-0.354652	-0.536233	-0.479001	-0.016151	-0.125791	0.065736	0.221246	-0.007354	-0.181508
NM_001014362	-0.032388	0.009069	-0.0485	0.08606	0.028112	0.127807	0.351678	-0.492845	-0.552277	-0.416547	-0.009069	-0.02899	0.300249	0.139405	0.009824	-0.127624
NM_001099242	-0.066252	0.142358	-0.265401	0.273857	0.02218	0.308049	0.372508	-0.302457	-0.429675	-0.439111	0.279868	-0.049638	0.090005	0.163884	-0.02218	-0.10296
NM_001003595	0.081427	-0.17936	0.187262	0.049142	0.002322	0.056868	-0.208653	-0.607323	-0.379587	-0.525	-0.002322	0.008318	-0.246837	0.069601	0.076971	-0.128908
NM_212789	0.089649	-0.140187	0.022583	0.034563	-0.242085	0.206575	0.047177	-0.546811	-0.486206	-0.42602	0.047507	0.091194	-0.022583	-0.137596	0.138472	-0.317837
NM_001111147	0.083699	-0.0606	0.031481	0.022995	-0.152877	-0.022995	-0.072972	-0.728318	-0.217614	-0.483903	0.113485	0.125869	0.090908	0.076399	0.113892	-0.301359
NM_001044936	0.007727	0.02108	0.375154	-0.046432	-0.213654	0.087623	0.133525	-0.57341	-0.523312	-0.234699	0.175668	0.162412	-0.007396	0.007396	-0.034932	-0.262947
NM_001007356	0.0396	0.007983	0.296804	-0.007983	-0.034975	0.125776	0.063731	-0.743186	-0.528809	-0.04642	0.074765	0.027646	-0.027201	-0.169954	0.031234	-0.134292
NM_213311	0.009998	-0.033521	-0.009998	-0.163195	-0.060725	0.205484	0.259925	-0.529865	-0.633259	-0.240848	0.063077	0.12717	0.140267	0.147927	0.07186	-0.227854
NM_001003570	0.206717	-0.002306	-0.075121	0.109406	-0.053707	0.207354	0.007412	-0.78827	-0.281032	-0.201191	0.084947	-0.290528	0.002306	0.056205	0.088321	-0.224279
NM_200318	0.150819	0.00743	0.061801	0.030836	-0.002537	0.261908	0.159063	-0.761162	-0.326305	-0.005116	0.080613	0.002537	-0.14938	-0.201782	-0.023122	-0.350123
NM_200846	0.140032	0.039542	0.064425	0.051516	0.040577	0.193834	0.134229	-0.721198	-0.508196	-0.090632	-0.02004	-0.011333	-0.19538	0.011333	-0.053769	-0.294042
NM_001089487	0.077636	0.033529	0.086543	0.1549	0.081186	0.14218	0.053217	-0.583969	-0.544183	-0.231477	-0.093802	-0.033529	-0.16358	0.069085	-0.208592	-0.395
NM_001163806	0.12846	-0.0159	-0.11118	0.03021	-0.071289	0.07369	0.0159	-0.696367	-0.294178	-0.243636	0.119515	0.066676	0.059075	0.139047	-0.24762	-0.47488
NM_001128729	0.031472	0.088126	-0.173161	-0.001942	0.001942	0.370362	0.332834	-0.575305	-0.389405	-0.131092	0.030732	0.01398	0.046402	-0.068224	-0.310875	-0.330026
CN020395	0.023181	0.066486	-0.097598	-0.027063	0.123955	0.213141	0.277288	-0.641742	-0.509961	-0.185001	0.047471	-0.007494	0.019067	0.007494	-0.142075	-0.343611
NM_200405	0.060972	0.08031	-0.253156	-0.143003	0.041509	0.137081	0.23838	-0.618417	-0.377281	-0.145813	0.078338	-0.023334	0.023334	0.1222	-0.28801	-0.420483
NM_201133	0.008862	-0.083753	0.206227	0.029538	0.234132	0.030332	0.123116	-0.729853	-0.258386	-0.227407	0.051142	-0.085918	-0.008862	0.177891	-0.116788	-0.414834
NM_200348	0.05731	-0.135916	0.151215	-0.154154	0.187367	0.08507	0.150743	-0.750771	-0.432898	-0.223438	0.05302	-0.043092	0.091684	0.035818	-0.035818	-0.223438
BC083218	0.172244	-0.061516	0.122536	-0.003159	0.244856	0.147673	0.197334	-0.858622	-0.267937	-0.106455	-0.006746	-0.014687	0.003159	0.071363	0.009409	-0.070805
NM_213272	0.043068	-0.175929	-0.028435	0.14139	0.138718	0.092849	0.18109	-0.671443	-0.463833	-0.347047	0.139502	-0.052673	0.028435	0.049774	-0.049432	-0.267121
TC414113	0.112395	-0.11558	0.003659	0.002605	0.179777	0.051697	0.065429	-0.603783	-0.434645	-0.460367	0.13667	-0.134243	-0.19851	0.053625	-0.002605	-0.300532
NM_200490	0.019803	-0.010332	0.05215	0.06301	0.126657	-0.05524	0.018694	-0.535403	-0.458007	-0.46881	0.09827	0.010332	-0.112964	0.169204	-0.085721	-0.445709
BC054690	0.193535	-0.075336	0.106797	0.164454	0.056637	0.056637	0.04214	-0.580194	-0.396561	-0.408229	0.190497	-0.061528	-0.101066	0.224202	-0.04214	-0.383874
NM_001007360	0.00856	-0.017769	-0.037294	0.055764	0.037498	0.060778	0.032939	-0.800005	-0.330848	-0.398974	0.069822	0.070377	0.009142	-0.00856	-0.019571	-0.264402
NM_199733	0.079266	-0.001933	0.001933	0.143457	0.16869	0.087654	0.147501	-0.624443	-0.435554	-0.476658	0.017464	0.050906	-0.052585	-0.177171	-0.028203	-0.265607
NM_199733	0.093973	-0.052669	-0.014447	0.103785	0.103785	0.028791	0.044168	-0.708775	-0.401457	-0.41301	0.060866	0.018437	0.014447	-0.178193	-0.074338	-0.297026
BC055594	0.022432	-0.055172	0.077789	0.012376	0.070706	0.010652	0.010652	-0.732402	-0.33543	-0.507242	0.010937	0.037246	-0.019995	-0.224736	-0.010652	-0.162096
XM_692385	-0.031335	0.044054	0.110762	-0.005317	0.181356	0.037226	0.119635	-0.621077	-0.412425	-0.494894	0.005317	0.140219	0.092263	-0.028276	-0.035686	-0.324294
NM_001005586	-0.124478	0.059594	0.028667	0.088627	0.09655	0.002832	0.252137	-0.719166	-0.379006	-0.430672	-0.002832	0.15805	0.005274	-0.028232	-0.08455	-0.141734
NM_213357	0.136538	-0.044645	-0.008061	-0.15469	0.240278	0.015741	0.122821	-0.622203	-0.442724	-0.511351	0.059527	0.054925	0.002222	0.044419	-0.002222	-0.170704
NM_200356	-0.000749	0.016705	-0.024415	-0.006348	0.114974	0.037294	0.059512	-0.601913	-0.566192	-0.523749	-0.000369	0.03165	0.000369	0.0638	0.009333	-0.136336
NM_213390	-0.065873	0.092848	-0.007578	0.020184	0.090779	0.11215	0.077495	-0.567941	-0.544406	-0.494544	0.001882	0.061424	-0.001882	-0.057779	0.058926	-0.292664
NM_178298	-0.041205	0.065504	-0.153429	0.013747	0.12597	0.068161	0.096559	-0.546374	-0.526735	-0.435447	0.084868	0.042812	-0.058356	-0.013747	0.039176	-0.400864
NM_152980	-0.154418	-0.073958	-0.005592	0.102923	0.257657	0.10896	0.143324	-0.525034	-0.467674	-0.388612	-0.038431	0.168613	0.110426	0.08204	0.005592	-0.408654
NM_001123061	-0.091102	0.027966	0.062209	0.096129	0.270205	0.167194	0.200713	-0.596891	-0.46777	-0.477628	-0.083545	-0.038455	-0.017382	0.064502	0.017382	-0.141838
NM_201462	-0.025575	0.058913	0.076282	0.241959	0.286167	0.183759	0.259887	-0.526735	-0.471189	-0.329857	-0.047284	-0.042609	0.024104	0.098717	-0.024104	-0.353665
NM_001037439	0.037197	-0.09047	0.159278	0.116275	0.095564	0.011863	0.012859	-0.701075	-0.571921	-0.189356	-0.017015	0.025164	-0.011863	0.166441	-0.052231	-0.236969
BC133085	-0.028392	-0.071584	0.254095	0.134077	0.373032	0.153125	0.017819	-0.595953	-0.489054	-0.245318	-0.017819	0.030721	0.019083	0.184485	-0.095924	-0.221889
NM_001077382	0.099421	-0.016413	0.21087	0.154114	0.178193	0.117795	0.108967	-0.622577	-0.552032	-0.296353	-0.054802	-0.00516	0.00516	0.174093	-0.072948	-0.212777
NM_001136477	0.097814	-0.002815	0.178405	0.129812	0.21124	0.155756	0.162025	-0.569802	-0.571303	-0.350281	-0.089712	-0.058706	0.002815	0.13369	-0.068685	-0.19687
NM_001020588	-0.065765	-0.027043	0.111477	0.10742	0.198632	0.100239	0.027043	-0.533807	-0.587776	-0.447322	0.063338	-0.055463	-0.045259	0.198632	0.100239	-0.177701
NM_200110	-0.015551	-0.244524	0.015551	0.086527	0.343671	-0.08459	0.222142	-0.3947	-0.406139	-0.436614	0.11527	0.119668	0.075622	0.066041	-0.203709	-0.408743
NM_001163443	-0.127446	-0.191162	0.233852	0.142564	0.298394	0.012022	0.058539	-0.466488	-0.465895	-0.319218	0.143624	0.059265	-0.012022	0.026601	-0.156234	-0.440026
CF998843	-0.059593	-0.103798	-0.243177	0.180762	0.059593	0.144792	0.206613	-0.385844	-0.417065	-0.45457	0.092937	0.148936	0.133778	0.113257	-0.094061	-0.476253
NM_001045212	0.071083	-0.023525	-0.152381	0.05884	0.002611	0.115592	0.173055	-0.489498	-0.541133	-0.326259	0.076611	-0.002611	0.192404	-0.057085	0.119801	-0.474352
NM_001113338	0.066857	0.044633	-0.167825	-0.00301	0.00301	0.122423	0.100844	-0.553165	-0.556868	-0.190111	0.134176	0.034908	0.069415	-0.020875	-0.024707	-0.512715
XM_687076	-0.023793	0.132508	-0.05809	0.093892	-0.037187	0.275391	0.110946	-0.401988	-0.544496	-0.382495	-0.019788	0.019788	0.122352	0.139142	0.067806	-0.485871
NM_182880	-0.091888	0.08449	0.02691	0.235684	0.015218	-0.098488	-0.037037	-0.402029	-0.546853	-0.404854	-0.015218	0.111598	0.201137	0.0195	0.041052	-0.486882
NM_001130791	0.025849	0.077866	-0.037098	0.247087	0.064115	0.007425	0.042319	-0.399038	-0.511784	-0.241605	-0.133237	0.008252	-0.007425	0.030304	-0.127293	-0.640593
NM_001037373	0.154939	-0.076546	0.017758	0.146642	0.002433	0.026823	0.124845	-0.452523	-0.516315	-0.335714	-0.002433	-0.04303	0.047531	0.040931	-0.178671	-0.55698
EL646758	0.1322	0.003638	0.227398	0.051475	0.287785	-0.003638	0.203423	-0.535301	-0.430549	-0.360909	0.078299	0.183001	-0.2154	-0.157947	-0.144034	-0.26467
XM_001343692	-0.005285	0.005285	0.100647	0.055164	0.239344	-0.157042	0.125405	-0.565178	-0.434579	-0.372254	0.042796	0.030761	-0.336069	-0.33015	0.117036	-0.061828
NM_001030259	0.130876	-0.127677	0.081502	0.203686	0.123503	-0.003164	0.017358	-0.208948	-0.643146	-0.360355	-0.057152	0.032275	0.003164	-0.414559	0.258184	-0.269975
EE719628	0.016829	-0.24766	0.02852	0.073973	0.09639	0.000844	0.002935	-0.380581	-0.492034	-0.351168	-0.000844	0.14042	-0.083244	-0.366732	0.05523	-0.498343
NM_001113593	0.088429	-0.07257	0.25597	0.360197	0.147969	0.013374	0.024886	-0.344068	-0.396938	-0.369034	-0.199695	0.270753	-0.013374	-0.251446	0.196035	-0.376577
NM_001076593	0.05484	0.030155	-0.002477	0.313042	0.002477	0.216642	0.347557	-0.391119	-0.376639	-0.356371	-0.072689	0.313947	0.041045	-0.321019	-0.1119	-0.29565
XM_683702	0.082237	0.034615	0.087976	0.04615	-0.077739	0.185052	0.410311	-0.37981	-0.448852	-0.407758	0.041346	0.165167	-0.034615	-0.129582	-0.112566	-0.449317
NM_001030168	0.179201	0.030715	0.122851	0.116228	-0.080098	0.112058	0.156522	-0.448275	-0.571776	-0.333219	-0.030715	0.055067	0.036182	-0.330763	-0.164539	-0.337929
A_15_P300436	0.046352	-0.031179	0.127405	0.101807	0.168686	0.113357	-0.000653	-0.515238	-0.540866	-0.432172	0.000653	0.189774	0.140767	-0.190832	-0.105748	-0.284198
NM_001083829	-0.11937	0.194963	0.172668	0.246812	0.114804	-0.028199	0.161569	-0.392835	-0.611824	-0.373489	-0.015959	0.172237	0.031943	-0.169254	0.015959	-0.29824
NM_001077301	-0.07551	0.110565	0.24407	0.056778	0.312771	0.055204	0.073128	-0.446797	-0.469089	-0.434725	-0.155419	0.195914	-0.055204	-0.166939	0.072084	-0.325194
NM_001077458	-0.0206	-0.026659	0.147054	0.183556	0.099548	0.188703	0.334442	-0.436361	-0.658697	-0.308719	0.007839	0.128217	-0.007839	-0.069315	0.169632	-0.128199
NM_131241	0.2334	-0.044853	0.069691	0.125543	0.236464	0.140911	0.280995	-0.320023	-0.669308	-0.277299	-0.149662	0.044853	-0.094582	-0.047545	0.160164	-0.282158
NM_212439	-0.077815	0.047024	0.038438	0	0.237557	0.356791	0.44996	-0.544531	-0.432184	-0.233687	-0.097816	0.143796	0.081021	0	-0.055714	-0.161982
NM_131879	-0.087663	0.036005	-0.024327	0.058254	0.341792	0.288793	0.300012	-0.41927	-0.467854	-0.382589	-0.181895	0.171042	0.130462	0.024327	-0.048564	-0.271002
TC440759	0.087447	-0.022515	-0.109068	0.239888	0.277582	0.329289	0.529413	-0.420123	-0.447168	-0.204739	-0.099793	-0.041569	0.125739	0.022515	0.031178	-0.096364
NM_001007433	-0.348777	-0.047457	-0.038967	0.22256	0.473861	0.16489	0.295457	-0.504851	-0.360215	-0.185488	0.101553	0.186204	-0.08926	-0.089672	0.066906	0.038967
NM_001045333	-0.086584	-0.24491	0.010461	0.173116	0.290782	0.206839	0.218111	-0.564964	-0.466639	-0.405853	0.020151	0.159002	-0.010247	-0.008208	-0.003269	0.003269
NM_001045115	-0.1602	-0.217505	0.062954	0.209794	0.310626	0.363351	0.300923	-0.402813	-0.405631	-0.350456	-0.048758	0.235187	0.066623	-0.215424	0.030271	-0.030271
NM_001080036	0.103932	0.009633	-0.081715	0.063194	-0.009633	0.145134	0.127032	-0.637018	-0.575367	-0.35585	0.117632	-0.047707	-0.072163	0.099252	0.067994	-0.204639
NM_200569	0.203891	0.104521	-0.114438	0.048296	-0.011025	0.12015	0.011025	-0.629535	-0.567093	-0.343355	0.209775	-0.108353	0.024842	0.156052	-0.0253	-0.015474
BC155633	0.038454	0.13572	-0.079167	0.069464	-0.008565	0.122831	0.091206	-0.686778	-0.563066	-0.326285	0.029189	-0.207613	-0.070194	-0.024301	0.028508	0.008565
NM_212723	0.191724	-0.000868	-0.168378	-0.041458	-0.106969	0.140188	0.16439	-0.547063	-0.474325	-0.540741	0.164842	0.035682	0.103794	0.119884	0.000868	-0.069264
CA473321	0.143768	0.107025	-0.129941	0.063266	-0.192867	0.109038	0.049521	-0.547298	-0.485078	-0.458768	0.274644	-0.233257	0.03629	-0.03629	-0.073663	0.11067
NM_001109739	0.076305	0.052526	-0.084103	-0.063689	-0.113823	0.034933	0.094607	-0.54649	-0.493333	-0.61488	0.118954	-0.097163	0.009875	-0.008489	0.008489	0.114994
NM_201022	-0.108978	0.135602	-0.011322	0.133772	0.032705	0.091775	-0.015916	-0.602891	-0.452804	-0.586462	0.046881	0.011322	-0.094278	0.061884	-0.034328	0.115318
NM_001002345	0.016673	-0.043774	-0.048647	0.047562	0.003525	0.085124	0.065184	-0.529925	-0.581412	-0.575818	0.112107	0.00719	-0.003525	-0.130469	-0.039149	0.007458
NM_131127	-0.021146	0.010842	0.001097	0.043478	-0.026238	0.07821	0.118334	-0.69529	-0.489548	-0.474278	0.093145	0.102117	0.089466	-0.038141	-0.012077	-0.001097
NM_200093	-0.113317	-0.03409	-0.070107	0.015863	0.056859	0.094507	-0.015863	-0.442427	-0.681293	-0.519748	0.062967	0.044671	0.020313	-0.095548	0.096864	0.116147
NM_001017693	0.029103	0.022915	-0.022915	-0.113401	0.086701	0.074889	-0.050053	-0.501626	-0.505373	-0.498677	0.045558	-0.330188	0.104685	-0.157039	0.034938	0.256833
NM_214785	-0.142691	0.044504	0.067068	0.075513	0.079769	0.254999	0.179816	-0.457481	-0.513217	-0.476173	-0.044504	-0.051511	-0.239345	-0.159647	0.139866	0.23947
TC408718	-0.030188	0.143208	0.214768	0.00342	-0.003311	0.238067	0.343687	-0.526574	-0.317522	-0.512917	0.003311	-0.136562	-0.211365	-0.116404	0.11868	0.159627
NM_001122858	0.032502	0.101586	0.059482	0.141335	0.135422	0.19195	0.225419	-0.492667	-0.347471	-0.620747	0.158161	-0.185263	-0.032502	-0.159978	-0.149834	-0.043492
NM_212640	0.081042	0.13507	0.107816	0.059359	-0.01616	0.168101	0.215093	-0.622828	-0.38747	-0.515608	0.03954	-0.196634	-0.077961	-0.138599	-0.124819	0.01616
XM_690802	0.139178	0.128197	0.055907	0.111968	0.207262	0.151431	0.179654	-0.489946	-0.511559	-0.572468	0.014975	-0.038475	-0.081822	-0.066287	-0.014975	-0.08883
NM_001002568	0.032929	0.129567	0.128048	0.185935	0.238485	0.237942	0.267084	-0.626265	-0.485604	-0.301724	-0.05102	0.04979	-0.043163	-0.113708	-0.07949	-0.032929
NM_199216	0.002579	0.106931	0.094359	-0.020846	0.232736	0.320183	0.294743	-0.541736	-0.547978	-0.326363	0.072966	0.023185	-0.134707	-0.079476	-0.071157	-0.002579
TC426242	-0.086964	0.027196	0.173358	0.123187	0.19525	0.171577	0.305116	-0.683021	-0.424138	-0.287342	-0.022505	-0.046258	-0.084629	0.022505	-0.110617	0.185164
NM_182868	-0.002223	0.030987	0.153863	0.226099	0.280708	0.243862	0.173142	-0.517998	-0.393905	-0.449625	-0.081947	-0.146151	0.002223	-0.267618	0.109465	-0.136635
NM_001114556	-0.163575	-0.000184	0.000184	0.129263	0.208198	0.171436	0.120443	-0.503678	-0.296131	-0.677376	0.129367	-0.057857	0.062654	-0.149932	0.097996	-0.113912
NM_001113629	-0.211104	-0.005407	0.005407	0.158888	0.276973	0.187436	0.114383	-0.546406	-0.274631	-0.583644	0.18808	-0.024338	0.074458	-0.148815	0.103635	-0.127212
NM_001017635	-0.016744	0.077304	-0.013462	0.049999	0.022957	0.177888	0.000538	-0.427617	-0.611858	-0.444149	0.111861	0.034038	-0.000538	-0.413647	0.035033	-0.13562
NM_001020647	0.003805	-0.090374	-0.195766	0.046223	0.049284	0.232519	0.071435	-0.442949	-0.633498	-0.453538	0.068178	0.096072	-0.003805	-0.257808	0.06948	-0.036812
NM_001001947	-0.229372	0.114162	0.08337	0.067567	0.138671	0.118831	0.102023	-0.594992	-0.546173	-0.317977	0.017899	-0.017899	-0.031176	-0.231308	0.042707	-0.262127
NM_001083019	-0.117477	-0.02155	0.092319	0.02155	0.090064	0.145645	0.170267	-0.542957	-0.572756	-0.240172	0.121274	0.126811	-0.142045	-0.357138	0.051956	-0.238088
NM_001098617	0.034531	0.007876	-0.007876	0.15272	0.102238	0.066649	0.056359	-0.598713	-0.505069	-0.487296	-0.125702	0.117631	-0.026551	-0.22467	-0.151454	0.050219
NM_205729	-0.016063	-0.042458	0.016063	0.027411	0.139841	0.227231	0.172482	-0.598761	-0.522561	-0.261209	-0.313377	0.111152	0.016548	-0.289159	-0.03397	0.02397
NM_001128815	0.003933	0.123397	-0.173859	0.11156	0.172244	-0.003933	0.139582	-0.637838	-0.421637	-0.35165	-0.189144	0.057477	0.086362	-0.347918	0.078652	-0.104281
NM_001039839	-0.063679	0.048819	0.001739	-0.097055	0.142717	0.219692	0.289638	-0.729071	-0.303399	-0.237557	0.04691	0.060878	0.051479	-0.347959	-0.001739	-0.148164
NM_152984	0.088909	-0.093563	-0.016486	0.141867	0.018211	0.191329	0.197551	-0.795902	-0.330921	-0.323203	0.016486	0.086024	-0.039086	-0.11818	0.02235	-0.126029
EH503006	0.008593	0.04789	-0.135165	0.061948	-0.025878	0.172927	0.205299	-0.680926	-0.49089	-0.313778	0.012488	0.013218	-0.008593	-0.303768	0.011217	-0.083122
XM_682101	0.067139	-0.062219	0.013695	-0.029602	0.032631	-0.013695	0.192033	-0.7077	-0.438769	-0.405584	0.034385	0.154211	0.030303	-0.251749	0.057493	-0.044809
NM_200621	-0.026231	-0.21301	-0.18949	0.108571	0.220573	0.338064	0.354193	-0.414254	-0.401714	-0.459992	0.228584	0.053225	0.070978	-0.0013	0.0013	-0.114692
NR_024238	-0.036841	-0.069008	-0.280086	0.108204	0.182628	0.237085	0.23315	-0.483909	-0.351587	-0.618225	0.132314	0.03158	0.001339	-0.001583	-0.001339	0.036183
CT610712	0.008497	-0.00585	-0.163235	-0.013821	0.17728	0.3033	0.407939	-0.380492	-0.567074	-0.410607	0.110287	-0.018524	-0.00153	0.00153	0.185451	0.037075
NM_001002327	0.196206	0.060663	-0.266772	-0.159282	0.371379	0.123225	0.412405	-0.540838	-0.346725	-0.309744	0.134987	0.000289	-0.102892	-0.024931	-0.000289	0.002425
XM_003200451	0.157271	-0.047032	-0.154615	-0.214474	0.277733	0.17682	0.460323	-0.353926	-0.439756	-0.4283	0.145269	0.062242	-0.020656	-0.197625	0.125992	0.020656
XM_001338036	-0.078921	0.050272	-0.001664	-0.05035	0.326343	0.322886	0.417187	-0.380052	-0.359564	-0.501011	0.164073	0.001664	-0.128056	-0.170999	0.049453	0.064514
NM_131340	-0.06466	0.206506	0.015657	-0.056899	0.159324	0.26753	0.481789	-0.479581	-0.411134	-0.423514	0.133095	-0.039638	0.037645	-0.139153	-0.015657	0.043698
NM_001077610	-0.039852	0.122634	-0.122534	-0.252369	0.328139	0.293397	0.360206	-0.370326	-0.541086	-0.3387	0.039863	0.073256	0.00517	-0.163416	0.053065	-0.00517
TC419193	-0.038809	0.097489	-0.113833	-0.16133	0.420962	0.290598	0.409769	-0.431237	-0.396891	-0.357238	0.080292	0.113341	0.038809	-0.086187	-0.080243	0.121096
NM_001002376	0.165161	0.048195	0.045165	-0.089469	0.091364	0.182562	0.197287	-0.494495	-0.518461	-0.500044	0.200486	-0.045165	0.047101	-0.167754	-0.14968	-0.14624
BC085676	0.076648	0.007014	-0.009791	0.015445	0.11153	0.256016	0.219764	-0.656393	-0.466811	-0.418478	0.071984	-0.007014	0.055335	-0.036714	-0.136522	-0.123676
BC151969	0.179216	0.002217	-0.078317	0.081823	0.138502	0.191382	0.289974	-0.627589	-0.459416	-0.40344	0.19534	-0.036902	0.018438	-0.002217	-0.012143	-0.086294
NM_001033104	0.069382	0.054639	-0.105398	-0.100729	0.143343	0.197912	0.215158	-0.573708	-0.541624	-0.433098	0.081436	0.027151	-0.027151	-0.181238	0.045256	-0.108915
BC125963	0.055932	0.021493	-0.181742	0.027314	0.298021	0.172693	0.273383	-0.503943	-0.480162	-0.454043	0.203768	0.014331	-0.121877	-0.075835	-0.014331	-0.126689
NM_001014813	0.074899	0.085127	-0.216971	-0.009075	0.255804	0.255525	0.380815	-0.497185	-0.441503	-0.392591	0.096661	0.055644	-0.00689	-0.091055	0.00689	-0.217177
NM_213038	0.060205	0.118086	-0.160096	-0.308249	0.188413	0.326552	0.374835	-0.534432	-0.380519	-0.342022	0.147141	-0.058521	-0.005427	0.005427	0.038508	-0.071678
NM_001130592	0.001983	0.104326	-0.07613	-0.147086	0.155861	0.126792	0.271383	-0.662276	-0.459868	-0.418336	0.096872	-0.10511	-0.037477	-0.001983	0.003873	0.026767
NM_213311	0.013586	0.060589	-0.096659	-0.326728	0.072487	0.199526	0.258432	-0.613778	-0.501016	-0.268308	0.135335	0.194108	-0.012055	0.012055	-0.082521	-0.073313
BC116468	0.306128	0.16504	-0.153282	0.043715	0.004187	0.216283	0.409781	-0.441674	-0.266358	-0.515094	0.269169	-0.004187	-0.031335	0.010529	-0.117442	-0.142215
NM_213149	0.231606	0.254772	-0.258374	-0.231425	0.002646	0.229477	0.359216	-0.278921	-0.473454	-0.487588	0.176748	-0.086711	0.029673	0.008427	-0.002646	-0.004042
NM_001083018	0.054613	0.246334	0.200524	-0.008556	-0.031901	0.034191	0.008556	-0.465429	-0.468114	-0.093481	-0.043134	0.268229	0.130137	0.045105	-0.407995	-0.435963
JF514514	0.256828	-0.000924	0.120322	0.002915	-0.228974	0.012581	0.000924	-0.407291	-0.412155	-0.411162	0.205398	0.115282	0.072794	-0.021527	-0.411606	-0.362619
NM_213221	-0.008598	0.138279	0.008598	0.16362	0.189739	0.098684	0.100318	-0.464848	-0.459473	-0.452735	0.047794	-0.190274	-0.120771	0.013237	-0.37048	-0.274742
NM_001005940	0.060919	0.189271	-0.038768	0.009932	0.134849	0.209484	0.160007	-0.43665	-0.606476	-0.395238	-0.157251	0.048848	-0.009932	0.083038	-0.254247	-0.240322
BC122439	-0.046389	0.086222	-0.005113	0.08808	0.136813	0.139691	0.005113	-0.326698	-0.531866	-0.349169	0.085019	0.116796	0.013587	-0.34753	-0.4917	-0.2219
NM_200121	0.006527	0.25981	0.080862	0.111469	0.243563	0.09188	-0.186418	-0.290045	-0.383904	-0.543836	-0.006527	0.121542	-0.357715	0.115753	-0.290404	-0.20785
NM_001172565	0.167581	-0.06828	0.01369	-0.01369	0.206279	0.291971	0.187506	-0.340711	-0.407236	-0.144362	0.162284	0.248949	-0.138782	-0.404726	0.221571	-0.425074
NM_131849	0.000416	0.059339	-0.000416	0.026021	0.208073	0.353379	0.42751	-0.456711	-0.183579	-0.477032	-0.003193	0.006601	0.125058	-0.290935	-0.067909	-0.264711
NM_001002218	0.102225	0.045808	-0.045808	-0.111125	0.22553	0.225052	0.315294	-0.45113	-0.262246	-0.3806	0.141234	0.219439	0.179911	-0.30436	-0.176589	-0.361452
AB006323	0.200905	0.090426	0.087171	-0.260873	0.012196	0.141108	0.365497	-0.492784	-0.338642	-0.360717	-0.089261	-0.012196	0.066852	-0.317796	0.050733	-0.344054
NM_001002389	0.300256	0.014192	0.120079	0.024059	-0.014192	0.26741	0.245944	-0.563439	-0.390585	-0.352114	0.287343	-0.066122	0.068155	-0.092847	-0.074712	-0.250315
BC090445	0.084522	0.000236	0.307917	0.171157	-0.000236	0.374251	0.134153	-0.538366	-0.305566	-0.328018	0.141875	-0.128353	0.115496	-0.253054	-0.00406	-0.325404
NM_001110373	0.043522	-0.14954	0.019902	0.140037	0.02801	0.063712	0.004874	-0.448043	-0.249491	-0.377894	0.155813	-0.214919	-0.004874	-0.40315	0.065137	-0.554809
NM_001004607	0.097057	-0.053636	0.249108	0.073441	0.0565	0.097057	0.083035	-0.569042	-0.277279	-0.395879	0.280668	-0.238571	-0.15905	-0.263972	0.053636	-0.331344
NM_001020638	-0.008232	0.10783	0.139711	-0.039693	-0.206759	0.012524	0.183821	-0.504086	-0.360129	-0.345467	0.016515	0.096641	0.008232	-0.600369	0.040468	-0.124938
NM_001002346	0.086759	0.012078	0.00146	-0.009156	-0.232151	-0.00146	0.11862	-0.571476	-0.378583	-0.315519	0.147164	0.056623	0.20884	-0.416843	0.124566	-0.311544
NM_001079959	0.224961	-0.038599	0.091961	0.023553	0.1706	0.062243	0.207082	-0.548852	-0.334069	-0.25431	0.195893	0.099019	-0.023553	-0.530094	-0.135215	-0.193649
NM_001079959	0.241475	0.03246	0.149018	-0.010865	-0.058364	0.038649	0.190104	-0.420139	-0.267688	-0.152372	0.083235	0.054366	0.010865	-0.627093	-0.444057	-0.073806
XM_688810	0.118767	0.098145	0.255661	-0.049335	0.020753	0.23524	0.203216	-0.351201	-0.52328	-0.162332	0.133686	0.068617	-0.18898	-0.553465	-0.020753	-0.151119
BC093121	-0.006664	-0.144044	0.188535	0.310745	0.079083	-0.082928	0.278892	-0.364368	-0.597808	-0.109575	0.231818	0.006664	0.029853	-0.426154	0.053245	-0.122163
CN169470	-0.031574	-0.190163	0.126051	0.090189	-0.104156	-0.022774	0.349657	-0.192134	-0.60925	-0.171775	0.078649	0.022774	0.051811	-0.59166	0.046444	0.077298
NM_131058	0.216961	0.252706	0.186172	0.135975	-0.0783	0.220768	0.214897	-0.214238	-0.233285	-0.039163	-0.4094	-0.163821	0.039163	0.09675	-0.523565	-0.391861
NM_200620	0.170902	-0.100269	0.206479	0.25862	0.261373	0.089422	0.222589	-0.187539	-0.43798	-0.089422	-0.373858	-0.392309	0.206479	0.137697	-0.211707	-0.300467
NM_001110029	0.1175	0.246117	0.272702	0.053136	0.156956	0.152956	0.103948	-0.321384	-0.270397	-0.356076	-0.371177	-0.343498	0.235699	-0.053136	-0.316942	-0.267972
NM_001137555	0.039075	0.017253	0.211059	0.168871	0.055373	0.110725	0.108764	-0.429163	-0.444123	-0.17636	-0.53989	-0.195859	-0.017253	0.084947	-0.382372	-0.043167
XM_003200113	0.256709	0.12051	0.091496	-0.069131	0.069131	0.091439	0.10202	-0.240535	-0.270349	-0.092559	-0.277805	-0.270274	0.552809	0.392156	-0.26582	-0.251196
NM_001008653	0.25815	0.134561	0.119353	0.029589	0.209427	0.070424	0.308926	-0.192987	-0.306956	-0.298683	-0.211971	-0.430014	-0.029589	-0.043548	0.084194	-0.543594
XM_688297	0.158543	0.087311	0.144369	-0.055189	0.306779	0.070993	0.156145	0.124405	-0.28356	-0.238882	-0.406231	-0.506931	0.055189	-0.158671	-0.106389	-0.45313
NM_001079957	0.063592	0.150982	0.041144	0.082783	0.287205	0.073685	0.126279	-0.249623	-0.029368	-0.497843	-0.418304	-0.326699	-0.175695	0.029368	-0.146455	-0.463508
NM_131064	0.119247	0.109508	0.099758	0.033497	0.414758	0.267618	0.2542	-0.033497	-0.410838	-0.172202	-0.082228	-0.404807	0.036876	-0.167198	-0.385832	-0.325698
NM_001004495	0.011266	0.13043	0.035494	0.098094	0.274036	0.093563	0.260356	-0.22345	-0.508971	-0.011266	-0.166674	-0.209189	-0.30928	0.14191	-0.265999	-0.503137
NM_001089476	0.209024	0.178961	0.251242	-0.069195	0.201251	0.188551	0.261713	-0.272846	-0.359958	-0.066755	0.206	-0.357444	-0.311206	0.066755	-0.322504	-0.357541
XM_686064	0.234111	0.003383	0.36909	-0.075584	0.432257	0.041035	0.118307	-0.284372	-0.410734	-0.410839	-0.211692	-0.066702	0.057242	-0.003383	0.219321	-0.285836
AY394928	0.195089	-0.042679	0.161539	-0.094334	0.34547	0.266608	0.195429	-0.257153	-0.368901	-0.404185	-0.070435	0.101575	0.042679	-0.25227	0.109809	-0.48798
XM_691176	-0.021681	0.000928	0.010894	0.041488	0.440691	0.254677	0.311967	-0.113814	-0.316367	-0.468001	-0.206506	-0.000928	0.100808	-0.081636	0.028822	-0.498926
NM_212811	0.083892	0.044823	0.392301	0.232781	0.437479	0.276031	0.284936	-0.248058	-0.328955	-0.331921	-0.248251	-0.175814	-0.044823	0.114418	-0.111455	-0.184713
NM_001003543	0.041786	0.024356	0.379951	0.243297	0.407678	0.20258	0.22604	-0.488894	-0.320561	-0.271322	-0.105192	-0.062258	-0.024356	0.182476	-0.085265	-0.253526
NM_001020519	0.070311	0.036478	0.364872	0.199461	0.400448	0.240926	0.251212	-0.435325	-0.454452	-0.21957	-0.07559	-0.050097	-0.036478	0.141125	-0.072164	-0.245712
BC122111	0.036935	0.004525	0.346101	0.174054	0.345325	0.124008	0.201019	-0.536616	-0.479885	-0.286066	-0.095389	-0.050699	-0.004525	0.120168	-0.092455	-0.196824
AI384993	0.103022	0.027815	0.261648	0.149744	0.32514	0.209309	0.271379	-0.521926	-0.501091	-0.316352	-0.070427	-0.064886	-0.027815	0.105703	-0.055518	-0.163643
NM_001109727	0.110353	0.01401	0.312434	0.145618	0.409819	0.219108	0.300939	-0.382687	-0.469251	-0.347656	-0.134858	-0.178672	-0.01401	0.080038	-0.048018	-0.125511
NM_001013476	0.085529	-0.029881	0.432221	0.247326	0.466306	0.251029	0.28141	-0.508253	-0.177915	-0.203631	-0.056438	-0.026452	0.026452	0.18249	-0.059727	-0.106128
NM_001002555	0.152464	-0.044318	0.416188	0.26637	0.443846	0.25102	0.25153	-0.360973	-0.308986	-0.141067	-0.000952	0.000952	-0.020568	0.222875	-0.058456	-0.328875
NM_001030205	0.169746	-0.010034	0.431771	0.252482	0.536845	0.276346	0.337788	-0.251609	-0.241352	-0.115091	-0.013813	0.010034	-0.03787	0.167587	-0.059933	-0.272093
BC139862	-0.028162	-0.00097	0.174302	0.192231	0.506752	0.230438	0.227382	-0.266616	-0.402269	-0.313396	-0.001285	-0.019962	0.00097	0.440334	0.045493	-0.206842
DQ489724	0.113554	-0.164949	0.277941	0.001657	0.332599	0.269275	0.206767	-0.541386	-0.527331	-0.135741	0.025109	-0.050824	-0.001657	0.0581	-0.075357	-0.23428
NM_205698	0.011323	-0.034284	0.253964	0.109953	0.235495	0.303731	0.372232	-0.513414	-0.325645	-0.179854	-0.010622	0.045789	-0.017265	0.010622	-0.038218	-0.479348
NM_213169	0.287391	-0.059656	0.231422	0.143837	0.217566	0.254989	0.357773	-0.43002	-0.378946	-0.264049	0.014496	0.040407	-0.032261	-0.032695	-0.014496	-0.443672
NM_001013261	0.136216	0.11072	0.234566	-0.008743	0.329851	0.173852	0.335328	-0.239166	-0.397247	-0.38821	-0.069122	0.008743	-0.126083	0.115266	-0.04673	-0.510571
NM_001039930	0.017509	-0.01769	0.36791	-0.025217	0.3853	0.301012	0.391284	-0.291873	-0.291502	-0.357782	0.120662	0.086726	-0.0637	-0.017509	0.088771	-0.372455
NM_001082991	-0.068773	0.363084	0.226424	0.159358	0.152005	0.362175	0.339597	-0.361355	-0.280836	-0.341963	-0.323477	0.024123	0.050308	-0.024123	-0.169955	-0.231459
NM_001004533	0.042067	0.435067	0.253325	0.210427	0.080113	0.290684	0.265976	-0.224076	-0.152325	-0.353526	-0.344885	-0.042067	-0.092179	0.304876	-0.228414	-0.257113
NM_001005946	0.174757	0.188503	0.347293	0.262738	0.322583	0.314997	0.301657	-0.456093	-0.095683	-0.196525	-0.155621	0.012067	-0.116244	-0.012067	-0.223074	-0.326222
XM_688458	0.083329	0.098655	0.101391	0.26081	0.220635	0.478299	0.014315	-0.344626	-0.059987	-0.278142	-0.274842	-0.014315	-0.267984	0.272257	-0.323263	-0.318522
NM_200887	0.239411	0.087625	0.132661	0.030696	-0.075115	0.269101	0.22753	-0.530744	-0.057315	-0.030696	-0.176631	-0.236934	-0.518482	0.325904	0.162602	-0.109116
NM_001040352	-0.011612	0.011612	0.384509	-0.063693	0.151398	0.183528	0.141591	-0.349193	-0.465438	-0.021492	-0.130702	-0.462269	-0.348579	0.159286	0.16843	0.161617
DQ851843	0.207177	-0.218095	0.266733	0.046816	0.091402	0.206741	0.450897	-0.102263	-0.396323	-0.40257	0.09683	-0.014682	-0.323196	0.014682	-0.195105	-0.31599
A_15_P137686	0.299284	-0.092916	0.042879	0.056422	0.268335	0.234778	0.32516	-0.015642	-0.410842	-0.41278	-0.182078	-0.134732	-0.418057	0.187196	0.015642	-0.251265
NM_001080685	0.313708	-0.080292	0.275184	0.069712	0.241827	0.122465	0.105486	-0.069712	-0.361127	-0.303624	0.105665	-0.101737	-0.624455	-0.188469	0.116994	-0.204503
XM_001344509	0.10644	-0.052002	0.072209	0.026795	0.023253	0.192463	0.269662	-0.376964	-0.564436	-0.15568	0.028183	-0.221158	-0.547646	-0.023253	0.083716	-0.166245
NM_001145557	0.098512	-0.147099	0.042983	0.090977	0.208573	0.038009	0.185011	-0.47252	-0.628848	-0.17974	0.139795	-0.251919	-0.223742	0.021265	-0.021265	-0.307172
XM_002664139	0.193438	-0.163587	-0.223911	0.163521	0.253427	0.075369	0.296326	-0.226963	-0.391378	-0.479355	0.13627	-0.322952	-0.360617	0.116882	0.009658	-0.009658
NM_131663	-0.029109	0.141663	0.065948	-0.295098	0.128612	0.244118	0.123649	-0.200765	-0.477599	-0.495311	0.013215	-0.013215	-0.433637	0.112157	0.20428	-0.199469
NM_131272	0.350708	0.174969	-0.078866	0.098556	0.134814	0.306578	0.382315	-0.052176	-0.391036	0.162581	-0.029138	-0.424647	-0.081638	-0.303489	-0.330558	0.029138
NM_001166255	0.256559	0.322002	-0.283884	0.424833	0.075445	0.232671	0.378615	-0.278709	-0.309621	-0.062997	0.03499	-0.306785	-0.237414	-0.03499	-0.184781	0.040661
NM_001030283	0.310304	0.06985	-0.289412	0.217844	-0.06985	0.374201	0.382855	-0.330062	-0.266794	-0.194225	0.106228	-0.384903	0.1506	0.240691	-0.101529	-0.089079
NM_001130771	0.213744	-0.006001	-0.104064	0.276249	0.017737	0.330938	0.35946	-0.046065	-0.578182	-0.243912	0.077266	-0.426859	0.016954	-0.208763	-0.009773	0.006001
XM_695527	0.200047	0.186082	-0.076728	0.214429	-0.230636	0.184719	0.339391	0.031759	-0.493825	-0.314561	0.000509	-0.521151	0.047004	-0.000509	-0.216817	-0.079679
NM_200826	-0.021411	0.213567	-0.065403	0.088746	0.241544	0.165213	0.290388	-0.278543	-0.644967	-0.27811	0.021411	-0.365105	0.127247	-0.135291	-0.178053	0.030677
NM_001045060	0.006613	0.23111	-0.064457	0.143215	0.130166	0.196384	0.334898	-0.208761	-0.440572	-0.406063	0.209092	-0.133478	-0.006613	-0.531881	-0.073143	0.042592
NM_001018151	0.151631	0.029155	-0.034309	0.217026	0.122903	0.022449	0.144744	-0.104095	-0.577755	-0.20729	0.120702	-0.407272	0.000691	-0.564329	-0.000691	-0.069334
NM_212870	-0.027622	0.099989	0.083727	0.209673	-0.172781	0.149735	0.046104	-0.474887	-0.456813	-0.412774	0.09945	-0.464273	-0.108242	-0.167689	0.027622	0.115109
NM_001045099	0.185084	0.188322	0.22702	0.265314	-0.14324	0.063592	0.161911	-0.440951	-0.352268	-0.342705	0.094706	-0.414557	-0.063592	-0.306114	-0.1769	0.108283
NM_001145564	0.0635	0.077353	-0.043129	0.296249	-0.126864	0.008832	0.294724	-0.43193	-0.39324	-0.313888	0.301268	-0.008832	-0.030075	-0.316422	0.160429	0.374158
NM_001077320	0.152814	0.050893	0.091133	0.205282	-0.236021	-0.022052	0.270873	-0.436825	-0.499764	-0.351096	0.266493	-0.137723	0.139479	-0.346802	0.015601	-0.015601
NM_001112675	0.159613	0.043662	0.164339	0.213856	0.058587	0.141247	0.322081	-0.427312	-0.195728	-0.320682	-0.043662	0.284925	-0.052718	-0.210024	-0.560982	-0.065844
NM_001077272	0.029571	0.182356	0.036787	-0.064916	0.277214	0.264058	0.326713	-0.201094	-0.211372	-0.269365	-0.118556	-0.009259	-0.111262	0.009259	-0.720889	0.055018
NM_001114897	0.217022	0.022298	0.024968	-0.022298	-0.19996	0.078756	0.310846	-0.521561	-0.12554	-0.099023	0.114173	0.075498	-0.436608	-0.17181	-0.505401	0.12872
NM_131271	0.125384	0.104722	0.013938	0.07574	0.046426	0.21712	0.312721	-0.134027	-0.460228	-0.258105	-0.220029	-0.013938	-0.263221	-0.473804	-0.425534	0.020896
AW128290	0.305387	0.067984	0.004029	0.083317	-0.004029	0.266256	0.305796	-0.212355	-0.232713	-0.154529	0.021459	-0.023578	-0.445486	-0.441798	-0.428659	0.170884
EE715101	0.197906	-0.086596	0.171511	0.154693	0.240925	0.311773	0.415998	-0.538174	-0.309847	-0.145517	-0.119979	-0.015566	-0.211132	0.015566	-0.269866	0.18053
NM_001089495	0.021284	0.084513	0.042127	0.12059	0.127351	0.178589	0.247671	-0.422421	-0.429329	-0.12831	-0.021284	-0.252218	-0.439048	-0.026296	-0.423044	0.225657
NM_001077555	0.111107	0.269224	0.165827	0.231651	0.188949	0.082832	0.366141	-0.372013	-0.354764	-0.163943	-0.082832	-0.265789	-0.220527	-0.231716	-0.311023	0.299496
TC453521	0.08515	0.225412	0.103895	-0.010994	0.063208	0.207093	0.471855	-0.420714	-0.518776	-0.126249	-0.083122	0.010994	-0.021958	-0.301794	-0.281262	0.1474
CK030316	0.049378	0.043053	0.113608	-0.226414	0.112539	0.222075	0.088991	-0.44917	-0.379769	-0.634067	0.050427	-0.086331	-0.245334	-0.011873	-0.207726	0.011873
NM_001100064	0.046802	-0.00955	0.160716	-0.272911	0.00955	0.258653	0.018283	-0.496886	-0.450653	-0.552974	0.143337	-0.139227	-0.057765	0.028827	-0.153519	0.081562
NM_212770	0.062726	0.164713	0.043153	-0.224289	0.207647	0.189081	0.158075	-0.465657	-0.217248	-0.427012	-0.011093	-0.358132	-0.179714	0.011093	-0.382017	0.244538
NM_212909	0.13876	-0.057137	-0.014058	-0.000432	0.230153	0.1744	0.095507	-0.442421	-0.45784	-0.462399	0.100683	-0.410953	0.000432	0.04513	-0.289277	0.029529
BC092710	0.03133	-0.066168	0.091031	0.003737	0.396787	0.172876	0.040354	-0.437556	-0.243062	-0.183293	-0.003737	-0.13759	0.037758	-0.474295	-0.465139	0.227099
NP13325239	0.049283	0.016733	0.002196	-0.002196	0.058307	0.399887	0.087573	-0.334893	-0.371502	-0.337872	-0.089348	-0.37319	0.01106	-0.358707	-0.376165	0.210788
AM287260	0.200473	0.18909	0.047084	-0.182941	-0.071872	0.203952	0.105302	-0.006969	-0.392584	-0.387841	0.006969	-0.202393	0.197766	-0.383523	-0.372482	0.399968
XM_677883	0.337778	0.135365	0.071225	-0.177279	-0.180895	0.237159	0.211522	-0.30608	-0.458418	-0.379653	0.030193	-0.030193	0.049754	-0.300879	-0.366306	0.142819
NM_001123244	0.332194	-0.011502	-0.047483	0.204248	0.11316	0.175744	0.011502	-0.395812	-0.277199	-0.304007	0.195811	-0.210838	-0.277596	0.060752	-0.551678	0.088877
EV564550	0.32707	0.017732	-0.052996	0.436501	0.006763	0.119865	-0.177597	-0.578573	-0.309665	-0.006763	0.085593	-0.205763	-0.397304	0.062587	-0.102155	0.029379
NM_001044716	0.117566	0.179206	0.235294	-0.390079	-0.255678	0.170115	0.164497	-0.217226	-0.689572	-0.267407	-0.051498	-0.06952	0.051498	0.081378	0.067687	-0.098106
XM_694711	0.090837	0.132308	0.122065	-0.389122	-0.009465	0.222322	0.25876	-0.36729	-0.388133	-0.387611	-0.393182	-0.171029	0.15976	0.009465	0.166127	-0.136416
XM_003198775	0.131063	0.228252	-2.4e-05	-0.120061	-0.011935	0.113407	0.008943	-0.066207	-0.424706	-0.416139	-0.665415	0.011846	2.4e-05	0.11247	-0.001086	0.299544
EE305784	0.101753	0.198472	0.295868	-0.057723	-0.245709	0.045332	0.055221	-0.142349	-0.461049	-0.383925	-0.590909	0.02615	0.128866	-0.081522	0.199717	-0.02615
NM_001034990	0.065591	0.085658	0.204596	0.006248	0.008422	0.213353	0.330549	-0.124924	-0.567544	-0.406556	-0.501295	0.166928	-0.006248	-0.073443	-0.062767	-0.008667
NM_001161551	0.054664	0.066488	0.471264	0.144476	-0.071599	0.089922	0.278161	-0.265749	-0.503953	-0.363133	-0.382019	-0.054664	-0.101858	0.102486	0.153062	-0.096708
XM_001338854	0.143891	0.27372	0.226882	0.130139	-0.304046	0.394639	0.123847	-0.390837	-0.409396	-0.152631	-0.436119	0.053899	-0.096327	0.01671	-0.01671	-0.160754
NM_001098767	0.186604	0.09431	0.369093	0.244452	-0.20543	0.370989	0.384825	-0.387465	-0.426105	-0.246413	-0.04279	-0.046243	0.007712	0.134788	-0.007712	-0.133055
XM_693574	-0.186177	0.165352	0.540836	0.193551	-0.227965	0.390008	0.020486	-0.225666	-0.524689	-0.091926	0.062891	-0.207015	0.026374	-0.104855	0.099714	-0.020486
NM_001077431	0.1009	0.384953	-0.00911	-0.118467	-0.130315	0.118464	0.248144	-0.42821	-0.50653	-0.029404	-0.121828	0.430457	0.187268	-0.116189	0.00911	0.212915
NM_205761	-0.0709	-0.237217	0.089997	0.0709	-0.26139	0.438893	-0.25956	-0.302921	-0.329923	-0.332684	0.284903	0.296555	0.089915	0.125133	-0.127011	0.277441
NM_153666	0.011942	0.146039	0.066153	0.129374	-0.025943	0.110682	-0.301848	-0.118512	-0.307008	-0.652478	-0.011942	0.440133	-0.104481	0.101033	-0.206933	0.248091
NM_200521	-0.021378	-0.035398	0.323988	0.021378	0.202369	-0.168086	-0.219125	-0.387749	-0.311623	-0.29231	0.040522	0.487633	0.049686	-0.321021	0.029846	0.311285
NM_200515	-0.23066	0.171264	0.121737	0.171399	0.265652	0.026501	-0.051317	-0.31744	-0.248391	-0.611031	-0.040249	0.287389	0.114918	-0.364434	-0.026501	0.180564
NM_001113597	0.017068	0.160248	0.210087	0.033444	-0.038307	0.022797	-0.193421	-0.454221	-0.083174	-0.736148	0.073191	0.183196	-0.017068	-0.191077	-0.041364	0.238317
NM_001004658	0.031462	0.005147	0.199227	0.173164	0.213006	-0.351029	-0.005147	-0.214391	-0.396919	-0.582832	-0.035325	0.099264	0.120283	-0.304336	-0.24414	0.199227
NM_001111187	-0.084984	-0.043264	0.170748	0.181556	0.197284	-0.312077	0.097935	-0.524862	-0.337529	-0.458538	-0.225083	0.200555	0.245284	0.043264	-0.096488	0.144884
NM_001080029	0.275637	0.019808	0.288754	0.483146	-0.019808	-0.043111	-0.035326	-0.389931	-0.302002	-0.16463	0.409779	-0.216775	-0.121928	0.026249	0.07297	0.311736
NM_213514	0.039273	-0.117995	0.190815	0.419975	-0.039273	-0.14829	0.096206	-0.310418	-0.042294	-0.235974	0.456806	-0.193008	-0.200175	0.193643	0.313477	0.404187
NM_001032366	0.307181	-0.134226	-0.116127	0.305682	-0.015101	0.146965	0.015101	-0.399552	-0.191482	-0.374886	0.243872	0.157099	-0.420689	-0.387998	0.089776	0.045397
XM_695792	-0.033164	-0.073145	-0.020001	0.379827	0.073227	0.185374	0.106005	-0.414219	-0.320079	-0.316788	0.450717	0.152911	-0.440529	-0.037614	0.033573	0.020001
NM_001044714	0.1106	-0.046243	0.11688	0.354907	-0.044882	0.015636	0.028739	-0.451038	-0.098722	-0.572617	0.505143	0.198246	-0.06344	0.03857	-0.015636	-0.040317
NM_001024951	0.099298	-0.033386	0.118544	0.229764	0.153805	0.15037	-0.208046	-0.599654	-0.350315	-0.403983	-0.007309	0.007309	0.05654	-0.238543	-0.126397	0.333076
NM_001089338	-0.015943	-0.180647	-0.031914	0.203226	0.043047	0.24852	0.015943	-0.536388	-0.313395	-0.516338	-0.075283	0.035806	0.122639	-0.215479	0.20379	0.31375
NM_001079971	0.073026	-0.2555	-0.061999	0.259332	0.072737	0.026475	-0.326795	-0.436058	-0.43357	-0.498195	0.114491	0.174347	-0.154342	-0.026475	0.111014	0.197037
NM_001109732	-0.066849	-0.069842	0.163331	0.190467	0.0771	0.315415	-0.136297	-0.595429	-0.228705	-0.275238	0.066849	0.077659	-0.304948	-0.071182	0.31611	0.335571
NM_212847	0.128255	0.152995	0.226126	0.210363	-0.081956	0.002578	0.01164	-0.393594	-0.274986	-0.538304	0.400678	-0.002578	-0.037983	-0.191839	0.369379	-0.048569
NM_199599	0.185744	0.099364	0.437479	0.286425	0.073419	-0.132511	-0.141871	-0.3565	-0.385137	-0.260782	0.172319	0.07587	-0.110551	-0.136466	0.473293	-0.073419
TC371530	0.08484	-0.197695	0.330781	0.488954	0.076107	-0.022009	-0.066061	-0.450406	-0.314416	-0.415405	0.022009	0.046162	-0.175682	-0.143941	0.235106	0.104057
NM_201181	0.000391	0.000825	0.268345	0.382162	-0.080889	0.039824	-0.148573	-0.530101	-0.45636	-0.431106	0.04964	0.031789	-0.086665	-0.222645	-0.000391	0.126725
NM_200019	0.003651	0.062521	0.351155	0.545951	0.119992	-0.011777	-0.257936	-0.4521	-0.209194	-0.389644	-0.000469	0.000469	0.080003	-0.210588	0.168331	-0.120725
NM_001145573	0.308249	0.024235	0.302655	0.282173	-0.303401	0.112568	-0.024235	-0.413711	-0.237833	-0.351861	0.214506	-0.13996	-0.287298	-0.280276	0.104056	0.197006
CT690722	0.206291	-0.050086	0.370533	0.427864	-0.136281	0.050086	0.057067	-0.211616	-0.269229	-0.436343	0.178583	-0.292881	-0.324815	-0.151027	0.22159	0.086529
NM_200428	0.106146	0.158045	-0.028074	0.155621	0.246666	-0.086957	0.024304	-0.669822	-0.311423	-0.250412	-0.024304	-0.442987	-0.112596	0.062828	0.13465	0.172675
NM_001002686	0.181022	-0.075233	0.022807	0.358258	0.33163	-0.289748	-0.00568	-0.442111	-0.287236	-0.171465	0.00568	-0.493714	0.238523	0.04454	0.16592	-0.034336
NM_001083872	0.20609	0.017558	-0.012504	0.299037	0.632982	-0.091601	0.107684	-0.518902	-0.335991	-0.068841	0.196539	-0.140069	0.004904	-0.027156	-0.004904	0.032643
NM_001002334	0.006591	0.144738	-0.177334	0.309643	0.342413	0.271561	0.306335	-0.416536	-0.108675	-0.215683	0.271732	-0.35987	-0.032224	-0.006591	0.283309	-0.224333
NM_001045447	-0.146253	0.114865	0.006638	0.263473	0.033542	0.00425	0.263702	-0.547652	-0.247108	-0.435732	0.193372	-0.379255	-0.026536	0.189289	-0.00425	-0.238003
NM_001082997	0.201998	-0.078393	0.149235	0.366321	0.231118	-0.124369	0.316051	-0.460175	-0.384886	-0.316205	0.053566	-0.191326	0.023633	0.080842	-0.023633	-0.347572
NM_200874	0.120534	0.018212	-0.018212	0.248201	0.138723	-0.193099	0.022474	-0.194843	-0.376233	-0.490104	0.201743	-0.384753	-0.125513	0.066741	0.161726	-0.459731
NM_001004566	0.122321	-0.113478	-0.01288	0.194651	0.112149	-0.408883	0.052842	-0.309376	-0.486261	-0.268319	0.394454	-0.076972	-0.209475	0.267981	0.264602	0.01288
NM_001082947	0.262172	-0.082818	0.127696	0.065808	0.152925	-0.273716	-0.002825	-0.429401	-0.459395	-0.292096	0.294883	0.002825	-0.021411	0.392889	0.267001	-0.107855
NM_001197058	0.18461	0.043856	0.019538	-0.019538	0.238673	-0.307846	-0.024489	-0.202847	-0.292612	-0.115114	0.409986	-0.341246	-0.312513	0.52249	0.113547	0.05281
NM_001013335	0.059277	0.06114	0.045927	0.122697	0.420613	-0.569647	0.020463	-0.216215	-0.469344	-0.172186	-0.131862	-0.07411	-0.074057	0.373668	0.09307	-0.020463
DQ017644	-0.047659	-0.138723	-0.209447	0.240106	0.145482	-0.112931	0.120815	-0.268268	-0.582885	-0.460064	0.028498	0.145359	0.076723	-0.028498	0.238563	0.345712
NM_200989	-0.10458	-0.228126	-0.070461	0.545325	0.264109	-0.059322	0.033515	-0.384371	-0.46387	-0.37838	0.152258	0.147985	0.059014	0.017869	0.070647	-0.017869
NM_200162	-0.073353	-0.047587	-0.082473	0.192818	0.353085	-0.054958	0.337413	-0.426634	-0.284372	-0.51552	0.105634	0.007887	0.051283	-0.007887	0.404612	0.023824
NM_001045106	-0.166366	0.021859	0.014098	0.165244	0.181039	-0.084634	0.015179	-0.556584	-0.428371	-0.50006	-0.014098	-0.065736	-0.067044	0.361118	0.143154	0.030161
NM_173228	-0.079629	0.016681	-0.003498	0.135917	0.299625	0.003498	-0.040066	-0.748928	-0.302084	-0.322368	0.058873	-0.097138	0.028527	0.296155	0.137341	-0.084549
NM_001128364	-0.301435	0.062392	-0.027643	0.142598	0.203792	-0.051108	-0.025106	-0.528836	-0.240313	-0.575437	0.197973	0.064622	-0.319996	0.025106	0.119384	0.100882
NM_001123231	0.158694	-0.09278	0.209236	0.205292	0.266209	-0.100557	-0.026635	-0.463471	-0.416293	-0.121	-0.002679	0.108136	0.002679	0.464396	0.166194	-0.375308
XM_001335344	0.229096	-0.143907	0.324966	0.259485	0.320825	-0.118464	-0.029206	-0.458812	-0.501125	-0.307106	-0.055036	0.111252	0.029206	0.10668	0.215425	-0.077837
NM_001002700	-0.001276	-0.012685	0.266803	0.387693	0.411588	0.001276	-0.013123	-0.294474	-0.394468	-0.389823	-0.166416	0.02985	-0.012317	0.383265	0.195569	0.024722
NM_001123285	-0.108345	0.020546	0.181714	0.236839	0.383707	-0.119172	-0.074407	-0.210299	-0.495285	-0.398639	-0.020546	0.085877	0.03405	0.390476	0.208623	-0.279926
DV590206	-0.057868	-0.052125	0.151789	0.194345	0.413218	-0.080427	0.075042	-0.279379	-0.551558	-0.5064	0.107578	-0.057555	0.100995	0.271185	0.052125	-0.101098
BC095733	-0.24754	-0.130464	0.164127	0.262029	0.012864	0.08886	0.06123	-0.426561	-0.425031	-0.426783	-0.012864	0.026527	-0.026029	0.229481	0.238138	-0.398282
TC419153	-0.082482	-0.047879	0.18082	0.270437	0.083629	-0.035643	0.213122	-0.392014	-0.637026	-0.291746	0.01776	-0.01776	0.32339	0.152804	0.140307	-0.196334
NM_131243	-0.079718	-0.105989	0.255639	0.191756	0.126494	-0.118679	0.010405	-0.092921	-0.459954	-0.697127	0.078624	-0.104004	0.095094	0.341548	-0.010405	0.033363
NM_001202541	0.168095	-0.053996	0.037589	0.086735	-0.044798	-0.037589	-0.22494	-0.207965	-0.50536	-0.644403	0.155453	-0.114287	0.206884	0.196337	0.232552	0.139009
NM_001013315	0.218344	0.259072	-0.209408	0.484964	0.148501	-0.081858	0.253292	-0.228592	-0.295527	-0.286238	-0.113395	0.051866	-0.051866	0.304859	0.314164	-0.286105
NM_200783	0.010998	-0.015207	0.1588	0.567295	0.045321	-0.141845	0.211307	-0.268899	-0.492839	-0.342116	-0.092418	0.093859	-0.233708	0.13489	0.251506	-0.010998
BC153610	-0.103642	0.033821	0.230793	0.203241	0.014562	-0.014562	0.255795	-0.528466	-0.057197	-0.169684	0.204263	0.239743	-0.365737	0.213696	-0.07978	-0.48099
NM_001039812	-0.258651	-0.00748	0.138273	0.175354	0.00748	-0.347041	0.075529	-0.41699	-0.419455	-0.285023	0.120392	0.044068	-0.390736	0.107465	0.034444	-0.379564
BC160620	-0.219027	0.325846	0.248226	0.344675	0.248437	-0.231231	0.291221	-0.190891	-0.199742	-0.197604	0.119374	0.290412	-0.119374	0.431545	-0.178493	-0.138287
NM_001080177	0.264144	0.037638	0.213794	0.216958	-0.566431	0.286479	0.403976	-0.079676	-0.045642	-0.275107	0.257595	-0.054923	-0.180639	-0.037638	0.088161	-0.273159
NM_001003620	0.073088	-0.049574	0.162126	0.072574	-0.230257	0.190784	0.049574	-0.289368	-0.088479	-0.697725	0.104596	0.134726	-0.238675	-0.074072	0.343132	-0.284796
XM_694635	0.098999	0.061474	0.129722	0.418237	-0.170386	0.107294	0.074507	-0.034949	-0.273279	-0.405664	-0.089538	-0.52652	0.034949	0.204281	-0.053338	-0.420798
EL649903	-0.104684	0.012496	0.033943	-0.000536	0.058896	0.196833	0.235587	-0.207618	-0.201099	-0.561948	-0.045476	-0.559631	0.182161	0.134295	0.000536	-0.352441
CK015465	0.032795	0.054936	0.122857	0.131152	-0.143803	0.205586	0.161311	-0.106567	-0.325488	-0.561512	-0.046747	-0.187666	0.445267	-0.032795	0.316777	-0.323976
NM_001079966	0.227035	-0.113301	0.349747	0.18425	0.159564	-0.297132	-0.02953	0.047869	-0.358663	-0.233244	-0.327774	0.3396	0.02953	-0.06091	0.239418	-0.441278
NM_001089454	0.465663	0.103247	0.037562	0.27688	0.026585	-0.241542	-0.427171	-0.462819	-0.230194	0.052843	-0.201602	0.100086	0.18232	-0.253906	-0.026585	-0.18396
NM_131825	0.405458	0.172163	0.479165	0.231842	-0.277637	-0.115313	-0.264452	0.013829	-0.013999	-0.013829	-0.283089	0.215789	0.264924	-0.116515	0.133488	-0.36529
CK016521	0.598959	0.11982	0.150358	0.178854	0.153854	-0.237832	-0.273044	-0.003146	0.003146	-0.2674	-0.274246	0.303564	0.191969	-0.250715	-0.174365	-0.220248
NM_001037104	0.575347	-0.050311	0.238604	0.483055	0.022646	-0.075866	-0.318464	-0.022646	-0.221338	-0.195926	-0.273589	0.196903	0.173797	0.133771	0.095932	-0.098324
NM_001008642	0.374004	-0.027479	0.130732	0.195591	0.221144	-0.16703	-0.049368	-0.241834	-0.08416	-0.179017	0.027479	0.292356	-0.100574	0.617973	0.266961	-0.278683
NM_199809	0.379501	0.016107	0.311533	-0.125432	0.030582	-0.397045	-0.394866	-0.258913	-0.12312	0.042463	-0.058686	0.243548	-0.016107	0.241372	0.152175	-0.447214
NM_001159639	0.518775	0.36055	-0.178701	0.357972	-0.142839	-0.058462	-0.13377	-0.237536	-0.001596	-0.353162	-0.013051	0.30586	0.128052	0.198499	0.261555	0.001596
NM_001002660	0.482025	-0.030474	-0.008754	0.334433	-0.168496	-0.061911	0.008754	-0.310128	-0.23604	-0.178865	0.254367	0.229345	0.296912	0.234762	0.209896	-0.36604
NM_001077717	0.397664	0.132038	0.057382	0.340443	-0.090481	-0.417137	-0.170549	-0.35708	-0.057382	-0.092155	0.207818	0.202937	0.111912	0.270385	-0.15245	-0.401775
XM_693995	0.182068	0.145183	-0.193737	0.297796	-0.337908	-0.120587	-0.362672	-0.376635	0.132612	-0.218169	-0.151268	0.282018	0.120587	0.228727	0.128418	-0.408044
NM_001083005	0.32684	-0.072746	-0.078394	0.390865	-0.28837	-0.009881	-0.285769	0.033599	-0.092852	0.009881	-0.324705	0.187841	0.145301	0.115681	0.013378	-0.615471
NM_001003759	0.225613	0.302022	0.31868	0.171822	0.1589	-0.400053	-0.330181	-0.179025	-0.076083	-0.095344	0.429764	0.061361	-0.059764	-0.264084	0.059764	-0.346722
NM_001005580	-0.18164	0.092263	0.179809	0.175106	0.12138	-0.48581	-0.261848	-0.184042	-0.092263	-0.419132	0.220615	0.168719	0.263896	-0.185218	0.266363	-0.325733
NM_200449	0.008535	0.007516	0.088375	0.240367	-0.311856	-0.504851	-0.239758	-0.256154	-0.196465	-0.321563	0.224255	0.04435	0.173316	-0.007516	0.115913	-0.47039
NM_001099420	0.210253	0.128566	0.339694	0.234382	-0.138328	-0.411665	-0.42279	-0.393323	-0.147247	-0.17113	-0.044292	0.061689	0.078773	0.044292	0.154473	-0.397639
NM_200580	-0.016641	-0.013519	0.494067	0.240353	-0.135234	0.013519	-0.147499	-0.377692	-0.136997	-0.092497	0.183253	0.42204	0.307765	0.305898	0.213435	-0.204742
NM_214705	0.000525	0.039942	0.278655	0.440162	0.066134	-0.135556	-0.047323	-0.305236	-0.164058	-0.408185	-0.101176	0.259974	0.27746	0.397298	-0.000525	-0.320425
NM_201195	0.185723	0.027927	0.05136	0.052191	-0.097934	-0.067212	-0.027927	-0.459244	-0.272938	-0.480662	0.268633	0.240037	0.26316	-0.210177	0.229892	-0.363291
CK395838	0.151077	0.087386	0.180642	-0.003488	0.003488	-0.006148	0.0977	-0.647938	-0.275023	-0.416945	0.183073	0.302842	0.199329	-0.196743	-0.022404	-0.232004
NM_212622	0.134481	-0.073727	0.096607	0.266016	0.011047	-0.011047	-0.014198	-0.555994	-0.474207	-0.319508	0.140735	0.337746	0.152982	-0.217992	0.143541	-0.185589
NM_001080039	0.148773	0.038123	0.336539	0.174144	-0.046108	-0.038123	-0.179255	-0.67412	-0.353637	-0.307635	0.121092	0.191662	0.102569	-0.177792	0.157012	-0.069273
NM_001089457	0.014927	0.13236	0.094252	0.166187	-0.014927	-0.070978	0.241948	-0.663331	-0.172112	-0.480784	0.163988	-0.041773	0.035789	-0.123034	0.228491	-0.289671
NM_001033751	0.126947	0.100099	0.254757	0.241137	0.072634	-0.13648	-0.050794	-0.695893	-0.097539	-0.328406	0.240123	0.000767	0.166341	-0.333473	-0.000767	-0.161763
BC091675	-0.009043	0.079095	0.202764	0.167679	0.194623	-0.060602	0.009043	-0.477787	-0.1029	-0.563638	0.072656	0.087828	-0.026446	-0.502332	0.110639	-0.219028
NM_199861	0.07175	0.054309	0.345152	0.319991	0.10607	-0.146212	-0.119086	-0.545519	-0.384056	-0.405033	0.074495	0.005606	0.195437	-0.04624	-0.005606	-0.261688
NM_001039806	0.006136	-0.121105	0.202859	-0.006136	0.102713	-0.147904	0.024608	-0.537504	-0.487407	-0.447511	0.115324	0.049932	0.19956	-0.085908	0.061919	-0.342786
NM_001083854	0.113469	-0.116872	0.27284	0.290371	0.006892	-0.429391	-0.006892	-0.548034	-0.286229	-0.199259	0.099414	-0.051107	0.256602	0.134297	0.097465	-0.319984
NM_200136	0.182235	-0.028229	0.353099	0.25112	-0.101007	-0.282655	-0.160417	-0.728435	-0.155797	-0.279268	0.038888	-0.001305	0.073901	0.001305	0.148935	0.019595
NM_001089558	0.173979	-0.163845	0.282905	0.282905	-0.006369	0.006369	0.007926	-0.71702	-0.299733	-0.064452	0.272058	-0.09924	0.030771	-0.208191	0.074949	-0.20196
NM_213010	0.25277	0.013296	0.405158	0.349089	0.052934	-0.01847	0.05094	-0.623911	-0.328389	-0.267356	0.130045	-0.135274	-0.034933	-0.013296	0.160209	-0.115402
NM_131433	0.025817	-0.029676	0.19882	0.489503	0.314319	-0.092776	-0.029676	-0.45569	-0.067996	-0.184666	0.368221	0.239927	0.039997	-0.025817	0.271353	-0.309188
NM_001139438	-0.058906	-0.006772	0.248755	0.365737	-0.070725	0.038433	0.05619	-0.718681	-0.236325	-0.090534	0.075032	0.286492	-0.025926	0.006772	0.340513	-0.079259
NM_213203	-0.02039	0.090015	0.278677	0.263776	-0.057613	-0.153396	-0.115875	-0.369047	-0.452969	-0.474268	0.230871	0.125922	0.160947	0.02039	0.322999	-0.194562
NM_201077	0.134936	-0.078397	0.165754	0.280226	-0.135064	-0.079608	-0.154671	-0.467478	-0.323521	-0.488331	0.19104	0.137717	0.078397	0.219104	0.212587	-0.323521
GW711000	-0.18763	0.021845	0.010424	0.213417	-0.244058	-0.010424	-0.324105	-0.351341	-0.370248	-0.332646	0.175196	0.191259	0.174324	0.264221	0.402943	-0.230065
NM_001099261	0.024545	-0.230154	-0.012987	0.141958	0.012987	0.097248	-0.20512	-0.360778	-0.182994	-0.295631	0.377055	0.346374	0.294182	-0.185278	0.371532	-0.319856
NM_001045250	0.310681	0.034042	0.289476	0.094546	0.053383	-0.081554	0.203079	-0.360433	-0.288005	-0.235491	-0.227882	0.00918	-0.00918	-0.019244	0.103346	-0.653741
XM_002666847	-0.02948	0.074187	0.079336	0.170527	0.033163	0.053076	0.036186	-0.252345	-0.250381	-0.475019	-0.18987	0.026887	-0.047618	-0.026887	0.061056	-0.746675
XM_681415	0.014795	0.190534	0.250812	0.245431	0.163801	-0.02029	0.025398	-0.202187	-0.100139	-0.246539	-0.32191	0.154451	-0.054715	-0.014795	0.107277	-0.747366
NM_212832	-0.004162	0.066404	0.090451	0.174742	0.152578	0.173255	0.331114	-0.420725	-0.330432	-0.286866	-0.191311	0.107284	0.004162	-0.110459	-0.064309	-0.60081
NM_001020465	0.039489	0.119168	-0.039489	0.268486	0.307478	0.039679	0.271545	-0.361598	-0.372214	-0.144756	-0.172841	0.137945	-0.217468	-0.123825	0.077042	-0.577085
NM_001003743	0.150995	-0.031289	0.047586	0.238695	0.315048	0.08315	-0.025875	-0.414984	-0.453067	-0.280759	0.025875	0.138402	-0.091194	-0.141034	0.048051	-0.550905
BC146727	0.05481	0.095366	0.003426	0.129783	0.197675	0.065994	-0.072895	-0.353183	-0.33165	-0.456722	0.071768	0.167989	-0.003426	-0.186051	-0.047351	-0.639325
NM_001014813	-0.034631	0.144826	-0.016019	0.052971	0.194182	0.130593	0.253269	-0.46449	-0.140974	-0.466472	0.089075	0.171609	-0.327814	0.016019	-0.02259	-0.506976
NM_001113607	0.073052	0.098584	-0.03306	0.12542	0.180698	0.234804	0.212583	-0.534812	-0.103341	-0.43858	0.117499	0.004104	-0.159079	-0.201911	-0.004104	-0.515922
NM_001077767	-0.132565	0.036294	0.121364	0.047557	0.013575	-0.19229	0.176454	-0.132107	-0.314677	-0.248077	-0.039956	0.14875	0.276844	-0.013575	0.025649	-0.785238
NM_001002446	0.020362	0.122704	0.134474	0.143588	0.10149	-0.290439	0.081377	-0.054338	-0.439979	-0.31963	0.20755	0.142446	-0.082813	-0.11969	-0.020362	-0.678887
NM_200531	0.100343	0.198805	0.249538	0.252025	-0.06377	-0.068952	-0.57217	-0.008357	-0.308619	-0.146217	0.146817	0.034875	0.008357	-0.124615	0.102745	-0.568155
XM_683405	0.095167	-0.02995	0.233937	0.053682	0.12933	0.002563	-0.63883	-0.1494	-0.320274	-0.02531	0.057833	0.057773	-0.067398	-0.002563	0.111001	-0.598759
NM_001113336	-0.142801	0.023943	0.187201	0.239274	-0.153066	-0.240356	-0.390528	-0.120087	-0.286679	-0.023943	0.073602	0.099541	0.073669	0.027325	0.115654	-0.721784
NM_001123269	0.057304	-0.266287	-0.008917	0.201372	0.099735	0.017189	-0.163836	-0.267907	-0.271922	-0.351025	0.171514	0.048173	-0.224706	0.149725	0.008917	-0.688789
NM_200377	-0.035716	-0.056011	0.085454	0.127705	0.05613	-0.003373	-0.39818	-0.296525	-0.21603	-0.198451	0.027169	0.046982	0.003373	0.060141	0.068398	-0.790593
NM_001110109	-0.028774	-0.190437	0.165364	0.13425	0.131989	-0.046032	-0.223606	-0.57264	-0.334042	-0.250905	0.048265	0.028774	0.034863	0.053354	0.058337	-0.578724
NM_001040345	0.042313	0.150176	0.379953	0.328902	-0.068816	-0.150168	-0.071459	-0.497984	-0.289325	-0.207972	0.116284	0.123931	0.170719	-0.042313	0.153918	-0.481941
NM_130912	0.151964	-0.044598	0.310302	0.320939	-0.010921	-0.033907	0.010921	-0.530963	-0.124832	-0.090144	0.071327	0.319761	0.120711	-0.105796	0.161148	-0.556366
NM_131458	0.303813	0.05782	0.419384	0.284069	-0.137003	-0.040223	-0.117528	-0.357899	-0.251358	-0.036077	0.036077	0.142466	0.077392	-0.273257	0.1686	-0.538813
NM_001126464	0.245613	0.037805	0.348216	0.561234	-0.197167	-0.037805	-0.067241	-0.364961	-0.190817	0.068619	-0.060601	0.103025	0.20207	-0.10855	0.099599	-0.453921
XM_001338113	0.29408	-0.043743	0.189146	0.186102	0.102931	-0.088156	-0.164537	-0.462147	-0.030455	-0.098803	0.032725	0.030455	0.144804	-0.046291	0.186916	-0.715149
NM_200460	0.013404	-0.013404	0.08034	0.031032	-0.106647	-0.328704	-0.053831	-0.401972	-0.358365	0.052536	0.039642	0.113629	0.12834	-0.0211	0.085768	-0.733745
CK400218	0.21404	0.027832	0.105305	0.007114	-0.286992	-0.227675	-0.007114	-0.242076	-0.293985	0.048757	-0.033013	0.128403	-0.136614	0.112642	0.203933	-0.755049
XM_001921931	0.208199	-0.039898	0.167989	0.357671	-0.250355	-0.117892	-0.074261	-0.234707	-0.312494	-0.095825	0.181259	0.221901	0.298897	0.039898	0.233997	-0.571942
NM_001077386	0.087538	-0.087576	0.050079	0.172258	-0.382968	-0.062743	-0.050079	-0.212725	-0.222017	-0.068801	0.14473	0.170103	0.146825	0.11132	0.172946	-0.76574
XM_694244	0.098047	-0.060915	0.059153	0.276772	-0.345218	-0.018568	0.035212	-0.38284	-0.335738	-0.126251	0.164193	0.147693	0.018568	-0.213317	0.19273	-0.615485
BC121769	0.109756	0.259472	0.032526	0.083102	0.003188	0.035795	-0.122814	-0.460318	-0.270716	-0.054426	-0.044284	-0.003188	0.010332	-0.293286	0.110411	-0.712644
NM_001039977	0.02912	-0.056289	0.06968	0.09877	0.025947	-0.017298	-0.030869	-0.292792	-0.263741	-0.252846	0.220945	0.027063	0.017298	-0.091826	0.243919	-0.801532
NM_001083000	-0.006529	-0.171552	0.006529	0.08104	-0.128272	0.039968	0.087179	-0.422867	-0.366379	-0.304123	0.1061	0.110777	0.25325	-0.142116	0.166191	-0.630272
BC091690	-0.017393	-0.026369	0.059979	0.017393	-0.095802	0.078094	0.108356	-0.576213	-0.473804	-0.102765	0.058854	0.054158	0.099824	-0.237039	0.093339	-0.565465
BC155090	0.30553	0.22418	-0.076266	0.227415	-0.041327	-0.309622	0.006098	0.203603	-0.226092	-0.24328	0.21787	0.27847	-0.006098	-0.437876	0.373221	-0.305635
NM_200479	0.233852	0.166721	-0.202526	0.392945	0.055778	-0.058436	0.218075	-0.210693	-0.212589	-0.320764	0.397726	-0.055778	0.263678	-0.294162	0.325471	-0.228586
NM_001093747	0.365854	-0.094409	0.097001	0.292122	-0.217752	-0.015055	0.140998	0.015055	-0.18887	-0.120333	-0.16892	0.413174	0.411963	-0.238695	0.466445	-0.03294
NM_001033098	0.196736	-0.216862	0.399253	0.200041	-0.26376	-0.05562	0.150626	-0.047683	-0.405841	-0.456392	0.047683	0.430713	0.15228	-0.083642	0.13424	-0.090713
NM_200179	0.168376	-0.068905	0.409346	0.237341	-0.214944	-0.136894	-0.135202	-0.283371	-0.355805	-0.24691	0.104303	0.478647	0.338525	-0.030065	0.188512	0.030065
NM_131861	0.101441	-0.079604	0.257832	0.404227	-0.329165	-0.22151	0.079604	-0.253502	-0.215812	-0.24199	0.247392	0.480164	0.097436	-0.083547	0.244063	-0.229227
CA975835	0.275784	0.062152	0.356744	7.3e-05	-0.296324	-0.07691	-7.3e-05	-0.22264	-0.285623	-0.251315	0.269934	0.240394	0.41006	-0.318057	0.06667	-0.316819
NM_212720	0.397511	-0.061651	-0.026855	0.080125	0.181753	0.211804	0.026855	-0.103965	-0.173495	-0.452212	0.135166	0.168502	0.304056	-0.129097	-0.148911	-0.573645
NM_200079	0.104001	0.325619	-0.215648	0.2672	-0.007483	0.169185	-0.078169	-0.137812	-0.257538	-0.32068	0.224526	0.159373	0.34819	0.007483	-0.18963	-0.556102
NM_131679	0.289991	-0.133193	-0.084903	-0.040965	-0.120497	0.52162	0.0038	-0.0038	0.046968	-0.199044	0.238186	0.307948	0.359036	0.008233	-0.019463	-0.529056
AJ005030	0.036608	0.079295	-0.091212	0.109694	0.056739	0.508025	-0.004075	-0.135028	0.004075	-0.49293	-0.028429	0.171197	0.024786	-0.363648	-0.238263	-0.479297
TC419737	0.334398	0.213736	-0.00642	0.239969	0.339071	0.117292	-0.039612	-0.048292	0.100516	-0.400584	-0.167073	0.00642	0.214751	-0.467701	-0.025854	-0.433803
TC380109	0.097574	0.196545	-0.102919	0.262189	0.083774	0.05946	0.08645	-0.050447	0.050447	-0.646125	0.199173	-0.084354	-0.152653	-0.509185	-0.304326	-0.099732
NM_001076643	0.252128	0.260245	-0.084915	0.136425	0.427127	0.254945	-0.372528	-0.187004	-0.180409	-0.478056	0.152668	0.084915	0.220422	-0.184207	-0.095975	-0.195877
NM_001079681	0.266858	0.416585	-0.060442	-0.080669	0.260583	0.09086	-0.117328	-0.297746	-0.446139	-0.395351	0.156641	0.080969	0.280089	-0.318558	0.008413	-0.008413
XM_002666173	0.303152	0.194368	-0.239029	0.125513	0.238855	0.165397	-0.076852	-0.398831	-0.020323	-0.390466	0.020323	0.33742	0.31983	-0.379786	-0.052267	-0.177899
NM_213425	0.017343	0.171738	0.202537	0.358085	0.452754	0.279825	0.35676	-0.332841	-0.106037	-0.223517	-0.306345	-0.145784	-0.31445	-0.017343	-0.041067	0.049406
NM_001076590	0.066743	0.299707	-0.108831	0.177448	0.303119	0.281757	0.452239	0.042487	-0.073989	-0.354713	-0.380622	-0.136161	-0.381558	-0.042487	-0.156513	0.134904
NM_001003478	0.02958	0.222664	0.147014	-0.012264	0.500952	0.043775	-0.008354	-0.259311	0.008354	-0.405938	-0.433375	-0.111539	-0.437958	0.048373	-0.099048	0.196299
NM_001089551	0.064851	0.539735	0.051263	0.06277	0.355311	0.120876	0.147213	-0.14791	0.004094	-0.493386	-0.271641	-0.27003	-0.19614	-0.197943	-0.213743	-0.004094
BC076153	0.080328	-0.149841	-0.04216	-0.109121	0.241899	0.371622	0.322493	-0.195587	-0.115101	-0.372785	-0.638181	-0.168332	0.054461	0.04216	0.095047	0.130118
NM_001195197	0.14152	0.102053	0.072959	0.057565	-0.192105	0.38351	0.341499	-0.093959	-0.222542	-0.483245	-0.464721	-0.349579	0.051733	-0.139925	-0.051733	0.073025
AY648784	0.22462	0.113928	0.283169	-0.00179	0.078	0.385562	0.268344	-0.203808	-0.309279	-0.176849	-0.6152	-0.078329	-0.057602	-0.032493	0.00179	0.268659
A_15_P262071	0.391483	0.232462	0.289045	0.023212	0.192194	0.408352	0.413112	-0.023212	-0.184683	-0.183851	-0.335219	-0.05068	-0.253452	-0.215542	-0.135308	0.147895
BC152297	0.075771	0.06619	0.171098	0.149386	0.140593	0.223202	0.385773	-0.06619	-0.149603	-0.368312	-0.228701	-0.384537	-0.369352	-0.323895	-0.139841	0.310494
NM_001083061	0.138725	0.137591	0.163247	0.18723	0.147854	0.248977	0.389258	-0.16914	-0.418006	-0.251654	-0.397355	-0.245192	-0.266923	-0.313647	-0.072275	0.072275
NM_001037415	0.169987	0.052433	0.066166	0.021409	0.046794	0.263243	0.3648	-0.261224	-0.250712	-0.267375	-0.468655	-0.371227	-0.371277	-0.205328	-0.021409	0.135861
NM_131725	0.387333	0.150065	0.123373	-0.169213	0.243854	0.388936	0.42573	-0.001863	-0.339686	-0.056015	-0.184509	-0.136531	0.125313	-0.389852	-0.229596	0.001863
NM_131632	0.433473	0.188585	0.331003	-0.185312	0.42169	0.246369	0.414655	0.098663	-0.20835	0.074356	-0.222589	-0.178404	-0.146521	-0.184386	-0.074356	-0.14537
NM_001009888	0.056716	0.219454	0.183825	0.166738	0.185797	0.355576	0.421759	0.153149	-0.056716	-0.21042	-0.479967	-0.102882	-0.102177	-0.203577	-0.419351	-0.092495
NM_001079852	0.197143	0.177867	0.166052	-0.121258	0.306759	0.315591	0.326459	-0.04161	-0.02662	-0.012972	-0.32189	-0.413342	0.034459	-0.385805	-0.399591	0.012972
NM_131854	0.215194	0.189702	0.020092	0.035198	0.148025	0.302344	0.373971	-0.08409	-0.122799	-0.1395	-0.543042	-0.396149	-0.020092	-0.290028	-0.279007	0.084145
NM_001037408	-0.031083	0.005793	0.212803	-0.542561	0.258824	0.336576	0.369618	-0.184877	0.050711	-0.236625	-0.312134	-0.005793	0.063566	-0.317375	-0.217476	0.013625
NM_001114419	0.071806	0.146006	-0.020116	-0.412757	0.11687	0.489212	0.331778	0.046842	-0.150132	-0.010281	-0.322591	-0.001723	0.001723	-0.30228	-0.468242	0.012491
NM_001171067	-0.269519	0.128227	0.307076	-0.25976	-0.171704	0.294145	0.176522	0.040722	0.145386	0.082395	-0.569555	-0.348312	-0.319603	-0.041744	0.145386	-0.040722
NM_001003871	0.050299	0.219235	0.292526	0.075382	-0.221183	0.37161	-0.172161	0.122764	0.136199	-0.050299	-0.582536	-0.267493	0.061767	-0.342358	-0.243487	-0.118889
NM_213464	-0.042589	0.233616	0.236916	-0.000854	0.000854	0.441816	0.15849	0.302418	0.001062	-0.10182	-0.522414	-0.33683	-0.300139	-0.222618	-0.186856	0.066367
NM_201463	-0.044374	0.309413	0.118287	-0.147594	-0.178581	0.387108	0.202981	0.37427	0.092042	0.10096	-0.442891	-0.199384	-0.121147	-0.340461	-0.341124	0.044374
TC380067	-0.060273	0.073666	0.195208	-0.313818	-0.247419	0.162951	0.060273	0.212474	0.195051	0.201838	-0.41082	-0.38122	-0.227872	-0.314764	-0.347018	0.231293
NM_001113599	0.074485	0.152745	0.14481	-0.002508	0.110191	0.293064	-0.205345	0.090651	0.002508	-0.203191	-0.116105	-0.238785	-0.450891	-0.563377	-0.246103	0.329663
AF113022	0.029433	0.085537	0.087848	0.076984	-0.081656	0.045487	0.278185	0.052582	-0.200942	-0.14478	-0.364225	-0.191226	-0.577853	-0.559413	-0.029433	0.104854
NM_001007066	0.140736	0.010474	0.101779	0.016562	0.078522	0.225796	0.23035	-0.164832	-0.205787	-0.010474	-0.18164	-0.193764	-0.760383	-0.288969	-0.131886	0.199987
NM_001110762	-0.058911	0.105967	0.419543	0.132021	0.087793	-0.033375	0.067592	0.013633	0.108613	-0.013633	-0.2183	-0.276795	-0.678803	-0.386558	-0.054961	0.169719
NM_200836	-0.091952	0.303751	0.225558	-0.017779	0.144126	0.200356	0.360195	0.085841	0.106398	-0.042009	-0.175543	-0.040258	-0.557384	-0.341113	-0.420942	0.017779
NM_001007398	0.195136	0.036221	0.05966	0.042668	0.183365	0.003465	-0.003465	-0.036604	-0.196768	0.048201	-0.572098	-0.505335	-0.226995	-0.491876	-0.030166	0.046516
XM_001343932	0.034593	-0.001999	0.001999	0.133211	-0.068707	0.161671	-0.022209	0.087466	0.023587	0.168611	-0.525333	-0.52132	-0.150689	-0.41153	-0.388526	0.149319
NM_001003636	-0.007887	0.086647	0.117105	-0.114275	0.077515	0.088956	0.156528	0.007887	-0.236404	0.059361	-0.344266	-0.088771	-0.211643	-0.756501	-0.20569	0.2863
NM_001128762	0.248398	0.100104	0.080917	0.162179	-0.16098	0.12522	0.059517	-0.059517	-0.128636	0.083613	-0.365049	-0.201306	-0.248633	-0.659662	-0.272886	0.279262
NM_001098387	0.015133	0.168827	-0.378179	-0.005337	0.022362	0.141013	0.268212	0.005337	0.105248	-0.391366	-0.298537	-0.372796	-0.344891	-0.372623	-0.28671	0.059359
XM_690988	0.076486	0.168229	-0.214128	0.24034	0.328322	0.111459	0.035428	-0.035428	-0.225296	0.200461	-0.645041	-0.376878	-0.072857	0.191174	-0.20449	-0.082316
NM_001004569	0.047922	0.086863	0.361913	0.020694	0.333678	0.237533	0.056837	-0.151171	-0.103351	-0.020694	-0.745572	-0.075654	-0.22792	0.129336	-0.100663	-0.115691
NM_205625	0.149953	-0.161018	0.21309	-0.011174	0.295015	0.205422	0.175063	-0.170918	-0.139227	0.011174	-0.591859	-0.089448	-0.478977	0.211272	-0.050585	0.250085
BC081488	0.011657	0.002143	-0.002143	0.002585	0.084177	0.026552	0.102983	-0.306305	-0.200265	-0.262724	-0.671968	-0.257122	-0.427716	0.002585	-0.267135	0.080859
NM_001015060	-0.192343	-0.200666	0.085273	-0.055057	0.276951	0.205265	0.241304	0.184772	0.055057	0.066313	-0.078708	-0.455368	-0.60282	0.224753	-0.239044	-0.095911
NM_152971	-0.202392	0.161386	0.10428	-0.104676	0.362149	-0.023164	0.186898	0.023164	0.058175	0.13999	-0.30449	-0.487825	-0.487334	0.3614	-0.125734	-0.080139
NM_001045858	-0.286234	0.093984	0.082326	-0.134674	0.115281	-0.023138	0.231133	0.023138	-0.201581	0.167853	-0.407686	-0.399512	-0.441715	0.086522	-0.442596	0.153045
NM_001037381	-0.035518	-0.109285	0.203351	-0.081153	0.053206	0.035518	0.077856	0.098411	-0.066181	0.236787	-0.501002	-0.489318	-0.418689	0.069585	-0.424054	0.090397
NM_001080601	-0.007557	0.168736	0.007557	-0.253513	0.116424	0.375262	0.101379	0.012211	-0.051849	-0.038561	-0.493428	-0.248403	-0.435574	0.036388	-0.458723	0.177529
XM_689767	0.009853	0.092214	0.005197	-0.005197	0.080969	-0.160796	-0.111324	0.310833	0.241243	0.014489	-0.410392	-0.355651	-0.40804	0.197936	-0.391385	-0.371146
NM_001080580	0.071174	0.075706	0.015629	-0.092746	0.124072	0.045549	-0.080179	0.111263	0.131911	0.341981	-0.406087	-0.407557	-0.448678	-0.015629	-0.394364	-0.348769
NM_001076577	0.278256	-0.298712	0.079614	-0.110973	0.161402	0.404655	0.442495	0.063433	-0.063245	-0.07792	-0.051786	-0.285237	-0.326204	0.051786	-0.433798	0.183534
XM_001341533	0.22346	-0.088664	-0.09893	0.003143	0.164462	0.265932	0.301522	-0.096623	0.060886	-0.049764	0.082241	-0.008779	-0.610125	-0.003143	-0.583741	0.091367
XM_702639	0.126774	-0.110466	-0.215547	-0.087503	0.240377	0.038395	0.255275	0.029126	0.01886	-0.222445	-0.160585	-0.01886	-0.108466	0.240993	-0.744412	0.303919
DN861473	0.18591	0.314147	0.115292	-0.206316	-0.124619	0.394754	0.400201	-0.158148	0.185682	0.001882	-0.431937	-0.045682	-0.332055	0.132257	-0.321659	-0.001882
CK238494	0.190048	0.246464	0.226729	-0.21077	-0.051418	0.132367	0.303438	-0.223016	-0.102056	0.051418	-0.119603	-0.353162	-0.419179	0.194756	-0.444406	0.286542
NM_200867	0.003855	0.070655	0.172012	0.192943	-0.111601	0.288247	0.262252	-0.06665	-0.100613	-0.208998	-0.184464	-0.741087	-0.312903	0.147893	0.050813	-0.003855
AW077839	0.242832	-0.031151	0.151476	0.128782	-0.00716	0.252787	0.180631	0.00716	-0.153921	-0.432607	-0.150735	-0.598515	-0.307068	0.223275	0.145721	-0.216201
XM_691663	0.335858	0.30598	0.219013	0.072312	-0.006165	-0.040784	0.297387	0.199978	-0.176725	-0.201582	-0.238088	-0.638212	-0.031458	0.006165	-0.124949	0.240293
NM_001089517	-0.131901	0.067931	0.010972	-0.130598	0.070965	0.221235	0.357367	0.092542	0.079452	-0.3149	-0.021593	-0.788198	-0.017275	-0.010972	-0.06735	0.195967
NM_001243173	-0.48355	-0.130846	-0.007508	-0.148412	0.214864	0.171971	0.096542	0.007508	-0.194277	0.03643	-0.231612	-0.696506	-0.154427	0.044771	0.169567	0.097047
NM_001044913	-0.115872	0.336923	-0.191245	-0.14266	0.305649	0.352889	0.344171	-0.257364	0.093466	0.011523	-0.011523	-0.188068	-0.202425	-0.416722	0.194834	0.341355
CN170013	-0.023378	0.17812	-0.277458	-0.266607	0.164067	0.173398	0.172553	-0.463132	0.099346	0.023378	-0.086015	-0.145939	-0.246362	-0.596824	0.170549	0.182539
DQ831005	0.228882	0.403471	0.103475	0.119427	-0.086339	0.235521	-0.070489	-0.144764	-0.014731	-0.334396	-0.112148	0.014731	-0.384272	-0.451734	0.324142	0.298958
NM_001126445	0.383416	-0.040393	0.040393	-0.138187	-0.212093	0.261438	0.301486	-0.160962	0.17462	0.072861	-0.230286	-0.198421	-0.598441	-0.197793	0.072614	0.264135
XM_001344799	0.283018	-0.140652	0.277938	0.31808	0.118522	0.24917	-0.046251	-0.195129	0.199519	-0.121489	-0.086123	-0.206019	-0.365916	-0.274134	0.046251	0.53827
XM_682240	0.367094	0.471994	-0.140191	-0.244529	-0.214325	0.143079	0.006551	-0.190787	-0.406038	-0.393711	0.030486	-0.221015	0.001744	-0.001744	0.17464	0.244966
NM_174862	0.110636	0.238726	-0.14655	-0.050865	-0.479717	0.253697	0.312379	-0.173968	-0.455043	-0.334809	0.247112	-0.28152	-0.008449	0.138827	0.008449	0.073993
NM_001002214	0.416652	0.298488	-0.028516	0.023273	-0.22473	0.145699	0.334953	-0.306503	-0.526889	-0.188849	-0.023273	-0.306915	-0.162638	0.124929	0.079897	0.040314
XM_001344115	0.163753	0.260149	-0.003175	-0.077831	-0.29128	0.170557	0.090634	-0.416959	-0.455525	-0.158063	0.003175	-0.280927	-0.44672	0.048363	0.061763	0.293781
NM_152970	0.069951	0.203085	-0.204931	0.071864	-0.069951	-0.145473	0.202863	-0.419653	-0.526542	-0.347864	0.248139	-0.165255	-0.290943	0.168001	0.106548	0.228086
NM_212644	-0.004681	0.098513	-0.289593	0.125345	-0.271066	0.235064	0.004681	-0.502128	-0.577694	-0.341323	0.08265	0.070007	-0.073744	-0.0976	0.104704	0.14806
NM_001077344	0.005508	0.086456	-0.384355	0.031805	-0.218881	0.123623	-0.005508	-0.381432	-0.3899	-0.386825	0.097224	-0.078779	-0.346821	0.070731	0.302498	0.317703
NM_001083123	0.229499	0.317669	-0.063968	0.003014	0.089525	0.307391	0.202558	-0.305159	-0.288929	-0.104505	0.20835	-0.003014	-0.602527	-0.119216	-0.082375	0.289488
AY998087	0.290784	0.23151	0.009441	-0.078302	-0.161679	0.31224	0.242407	-0.293042	-0.317919	-0.205308	0.362268	0.075731	-0.552698	-0.009441	0.034798	-0.019673
NM_001113433	0.065309	0.352892	-0.009771	0.08872	0.009771	0.405722	0.302122	-0.338402	-0.252698	-0.095639	0.100296	-0.076407	-0.303127	-0.378329	-0.013506	0.410651
XM_001919934	0.235738	0.15866	-0.268722	0.042809	7.7e-05	0.203404	0.400201	-0.296277	-0.491585	-0.16108	0.146896	-0.024311	-0.249292	-0.320488	-7.7e-05	0.318221
XM_003200007	0.087205	0.092495	0.190827	0.168368	-0.012982	0.180004	-0.101347	-0.076181	-0.41771	-0.019704	-0.042036	0.118558	-0.675017	0.012982	-0.26095	0.39475
XM_001923562	0.175956	0.143787	0.108395	0.149481	-0.023278	0.067711	-0.03032	-0.331413	-0.55134	-0.343528	0.08993	-0.071742	-0.588778	0.023278	-0.083968	0.094421
EH513239	0.059907	0.260342	-0.022636	0.0567	0.022636	0.084024	0.049191	-0.123019	-0.554763	-0.361186	-0.040791	-0.371917	-0.428656	-0.064946	0.206564	0.30157
NM_205730	0.037256	0.053908	0.012626	0.18748	-0.113253	0.042683	0.338692	-0.110217	-0.396017	-0.147217	-0.202916	-0.178196	-0.705439	-0.012626	0.174689	0.197834
AI722460	0.119408	0.355585	0.224272	0.095461	-0.095461	-0.233755	0.191853	-0.280842	-0.275014	-0.278441	0.267588	-0.270566	-0.16441	0.154993	-0.250625	0.456748
NM_001007328	0.066725	0.252941	-0.044782	0.14546	-0.125087	0.020778	0.185444	-0.192779	-0.159415	-0.649429	0.432382	-0.020778	-0.082015	0.367279	-0.048061	0.205634
NM_001098261	0.070607	0.162744	0.276385	-0.100561	-0.051589	-0.250944	0.084525	-0.162604	-0.455186	-0.526411	0.079017	0.097499	-0.368426	0.263862	-0.273374	0.051589
NM_201479	0.017613	0.230191	0.198901	0.275905	-0.056556	0.281208	0.171773	-0.201457	-0.074679	-0.295165	-0.017613	-0.229899	-0.325654	0.187695	-0.206382	0.590688
NM_001098749	0.004166	0.290105	0.452707	0.285164	0.103341	0.222623	-0.004166	-0.134278	-0.107516	-0.229568	-0.084658	-0.366412	-0.347056	0.054863	-0.083595	0.463831
NM_199713	0.086949	0.146047	0.252563	0.136335	0.035434	0.25567	-0.035434	-0.335236	-0.203989	-0.396161	-0.301794	-0.148942	-0.417304	0.211546	-0.200723	0.37077
NM_001111194	0.014722	0.118041	0.13656	0.176946	-0.268349	0.089059	0.107949	-0.274586	-0.303515	-0.179665	-0.047084	-0.350915	-0.324888	0.058145	-0.014722	0.640304
NM_200053	-0.010808	0.401855	0.183135	0.195177	0.090342	0.262213	0.345612	0.010808	-0.076432	-0.268442	-0.092927	-0.033358	-0.118504	-0.06659	-0.073199	0.677344
NM_001080023	0.103977	0.240651	0.30104	0.324255	-0.047065	0.293504	0.168282	0.047065	-0.168813	-0.166609	-0.17197	-0.171994	-0.119866	-0.158359	-0.164459	0.659327
XM_694203	-0.249617	0.169163	0.100455	0.145121	0.008757	0.45257	0.251956	-0.040972	-0.246555	-0.106931	-0.233262	-0.156758	-0.465605	-0.008757	0.072022	0.484363
NM_001002301	-0.041682	0.28902	0.137332	0.045168	-0.000621	0.099785	0.153847	-0.379745	0.069251	-0.230987	-0.495851	-0.461582	-0.007127	0.000621	-0.219198	0.388358
NM_001003586	0.013529	0.226317	0.20504	0.03877	-0.132332	0.192274	-0.120142	0.251785	-0.013529	0.121651	-0.466772	-0.261353	-0.216319	-0.141525	-0.113435	0.626009
NM_001002297	-0.070409	0.316098	0.279081	0.007605	-0.259119	0.412295	0.189751	0.214363	-0.007605	0.047441	-0.436526	-0.262066	-0.017184	-0.042874	-0.116024	0.470061
XM_003199315	-0.05795	0.313306	0.172474	0.025257	-0.089506	0.261074	0.226505	0.175273	-0.025257	-0.218289	-0.44576	-0.056337	-0.270757	-0.194252	0.028302	0.589823
XM_693882	0.105699	0.356276	0.079327	-0.00738	-0.288411	0.343195	0.291248	0.395584	-0.173234	0.00738	-0.124494	-0.066127	-0.379946	-0.085191	-0.061496	0.456003
NM_213411	-0.026217	0.289645	-0.003764	0.096611	0.106121	0.163421	0.104243	-0.084328	-0.505973	-0.463441	-0.064032	0.08084	0.003764	-0.143582	-0.185309	0.56012
TC390039	0.048706	0.245046	0.009086	-0.009751	0.269184	0.48251	-0.009086	-0.146855	-0.177878	-0.529965	-0.063786	-0.088692	-0.106583	0.133048	0.066648	0.502529
XM_001344416	-0.037518	0.319396	0.104909	0.355733	0.064973	0.549497	0.013921	-0.230322	-0.263359	-0.217072	-0.068314	-0.013921	-0.135998	0.112124	-0.071816	0.491988
NM_001004605	-0.007837	0.21696	0.028911	-0.08403	0.040576	0.384223	0.295985	-0.446337	-0.222331	-0.21464	-0.183707	-0.333981	0.10178	-0.057044	0.007837	0.504386
NM_001045862	0.024858	0.400658	0.146944	-0.064417	0.188498	0.409735	0.403598	-0.295446	-0.260058	-0.264921	-0.11518	-0.044407	-0.003488	0.003488	-0.082019	0.446896
NM_001080175	0.017684	0.122616	0.228702	-0.022383	0.132133	0.486126	0.420108	-0.165364	-0.286971	-0.212809	-0.016681	0.016681	-0.030959	-0.429111	-0.066223	0.395672
NM_001002573	0.052358	0.193802	0.207758	0.141255	0.203747	0.247898	0.207758	-0.407331	-0.260456	-0.3879	-0.069624	-0.052358	-0.133398	-0.30458	-0.103678	0.487166
NM_001128554	-0.137306	0.260626	0.049728	-0.201829	0.318803	0.400712	0.125357	-0.434195	-0.196758	-0.491238	-0.130782	0.039044	0.17614	-0.080016	-0.039044	0.256826
NM_001082848	-0.088148	-0.073151	0.073151	0.21056	0.229166	0.295302	0.207238	-0.345995	-0.15129	-0.352132	-0.085888	-0.10658	-0.109537	0.272892	0.184781	0.590405
AI957507	0.135656	-0.042211	-0.056087	-0.017531	0.19643	0.244384	0.307213	-0.377304	-0.430623	-0.328827	-0.20182	-0.196976	0.017531	0.154342	0.238019	0.432944
CT722341	0.087725	0.05163	-0.054621	-0.205443	0.214909	0.206869	0.519981	-0.112102	-0.190811	-0.224893	-0.243705	-0.112476	0.17733	-0.05163	0.105853	0.606774
XM_689621	0.019033	-0.019033	-0.116852	-0.179591	0.066559	0.414216	0.291422	0.040884	-0.517708	-0.367179	-0.177657	-0.026125	-0.052238	0.031375	0.143917	0.480888
NM_001077140	0.016551	0.140043	0.124287	0.260341	0.525279	0.276727	-0.302252	0.069414	-0.176648	-0.331545	-0.281776	-0.016551	-0.277408	0.219002	-0.315209	-0.056096
NM_194426	0.078169	0.294538	-0.039318	0.039318	0.601703	0.397998	-0.195993	-0.074645	-0.146043	-0.399201	-0.115093	-0.06653	0.120672	0.256958	-0.169773	0.178429
BC090410	0.083854	0.201056	-0.02944	-0.096864	0.666325	0.268834	-0.033492	-0.229696	-0.263374	-0.258291	-0.35105	-0.095267	0.094942	0.302917	0.046075	0.02944
NM_001201557	0.032312	0.132767	0.129005	-0.277153	0.433002	0.278876	-0.045147	-0.032312	-0.055383	-0.418771	-0.399013	-0.049817	-0.06359	0.423349	0.134487	0.279362
NM_001030080	-0.219815	0.168743	0.189473	0.257396	0.640606	-0.206686	-0.123988	0.205374	-0.230521	-0.239585	-0.242655	-0.202556	-0.175218	0.1947	0.126386	0.123988
DQ228154	0.1619	0.567107	0.437062	0.41106	0.304253	-0.046709	-0.096578	0.387135	-0.07113	-0.089812	-0.084832	-0.112347	0.004809	-0.044202	0.057342	-0.004809
NM_001100000	-0.095516	0.377213	0.492006	0.35183	0.619733	-0.077099	0.039634	0.137782	0.12413	-0.097453	-0.039634	0.151638	-0.042316	-0.092992	-0.082155	-0.074205
TC392738	0.238111	0.398262	0.135805	0.185389	0.65677	-0.003693	0.002982	0.115157	-0.267408	-0.271413	-0.029579	-0.002982	-0.209059	-0.170081	0.157884	-0.208881
XM_692188	0.272827	0.108262	0.234778	0.164294	0.470063	-0.176264	0.023888	0.073436	-0.023888	-0.369638	-0.087584	-0.371269	-0.34885	-0.025953	-0.283708	0.296924

## Sheet: cluster III-BP
Category	Term	Count	%	PValue	Genes	List Total	Pop Hits	Pop Total	Fold Enrichment	Bonferroni	Benjamini	FDR
GOTERM_BP_DIRECT	GO:0006355~regulation of transcription, DNA-templated	101	9.57346	1.22688e-05	NM_001202418, NM_212914, NM_001202416, NM_001083123, NM_131178, NM_131679, NM_001077272, NM_131184, NM_131340, XM_687130, NM_194409, NM_001130592, NM_001030223, NM_001020780, NM_001004015, NM_200405, NM_001002574, NM_001271474, NM_001009888, NM_001024665, NM_001080175, NM_001082947, NM_201075, AB006323, NM_001002689, NM_152984, NM_001017818, NM_199639, BC129282, NM_001197058, NM_001040352, NM_214…	749	1310	14912	1.53499	0.0137803	0.0137803	0.0196866
GOTERM_BP_DIRECT	GO:0043401~steroid hormone mediated signaling pathway	15	1.4218	1.83256e-05	DQ017622, BC129282, NM_001161551, NM_001123241, NM_001002345, NM_001082947, NM_001083123, NM_001077272, NM_131340, NM_001098617, NM_205729, NM_001130592, NM_001002574, NM_174862, NM_131396	749	75	14912	3.98184	0.0205131	0.0103097	0.029404
GOTERM_BP_DIRECT	GO:0006351~transcription, DNA-templated	64	6.06635	3.31509e-05	NM_200172, DQ017622, NM_175082, NM_001202418, NM_131632, NM_001202416, NM_001083123, NM_131679, NM_001077272, NM_131184, NM_131340, NM_001130592, NM_194409, NM_001020780, NM_001030223, NM_200405, NM_001002574, NM_001020638, NM_131125, NM_001039806, NM_131112, BC066388, NM_001009888, XM_001343597, NM_001002166, NM_001039637, NM_001082947, NM_201075, AB006323, NM_152984, NM_001126445, NM_131312, NM…	749	747	14912	1.70574	0.0368001	0.0124203	0.0531858
GOTERM_BP_DIRECT	GO:0007596~blood coagulation	11	1.04265	4.9813e-05	XM_001343692, NM_200356, NM_173228, NM_201472, NM_182880, NM_201462, NM_194426, NM_213390, NM_001089558, NM_001245967, NM_182868	749	44	14912	4.9773	0.0547822	0.0139862	0.0799076
GOTERM_BP_DIRECT	GO:0019369~arachidonic acid metabolic process	6	0.56872	0.000287822	NM_200139, NM_152954, NM_001007356, NM_001025554, NM_200620, NM_001082936	749	13	14912	9.18887	0.277887	0.06304	0.460884
GOTERM_BP_DIRECT	GO:0055114~oxidation-reduction process	51	4.83412	0.000519295	NM_183072, NM_200139, NM_001017693, NM_001202418, NM_001079996, NM_130912, NM_001089342, NM_001076660, NM_199856, NM_200490, NM_178306, NM_001025554, NM_200509, NM_001003646, NM_205609, NM_213507, NM_001002166, NM_001008597, NM_001030189, NM_001003743, NM_001077458, NM_131879, NM_213010, NM_001040004, NM_001082936, BC122111, NM_199809, NM_131154, NM_001007356, NM_201181, NM_199216, NM_200620, NM_…	749	616	14912	1.64833	0.444272	0.0932718	0.830092
GOTERM_BP_DIRECT	GO:0043567~regulation of insulin-like growth factor receptor signaling pathway	5	0.473934	0.000646176	NM_001098257, NM_173283, NM_205751, NM_001126464, NM_131458	749	9	14912	11.0607	0.518602	0.0991688	1.03193
GOTERM_BP_DIRECT	GO:0032922~circadian regulation of gene expression	5	0.473934	0.00103433	NM_001197058, BC085676, NM_001002218, NM_001130592, NM_130957	749	10	14912	9.95461	0.689767	0.136105	1.64699
GOTERM_BP_DIRECT	GO:0009266~response to temperature stimulus	4	0.379147	0.00116495	NM_131786, NM_212439, NM_001017635, NM_130957	749	5	14912	15.9274	0.732416	0.136257	1.85315
GOTERM_BP_DIRECT	GO:0071391~cellular response to estrogen stimulus	7	0.663507	0.001516	NM_212770, NM_001111147, NM_001045862, NM_200428, BC139687, NM_131243, NM_001002573	749	26	14912	5.36017	0.820198	0.157675	2.40525
GOTERM_BP_DIRECT	GO:0008285~negative regulation of cell proliferation	9	0.853081	0.00159701	NM_212974, NM_001040356, NM_173283, NM_198121, NM_001126464, NM_001030223, NM_001024665, NM_131458, NM_001080036	749	45	14912	3.98184	0.835963	0.15154	2.53224
GOTERM_BP_DIRECT	GO:0001558~regulation of cell growth	8	0.758294	0.00293043	NM_001098257, NM_173283, NM_205751, NM_001100000, NM_001126464, NM_001114550, NM_214812, NM_131458	749	39	14912	4.08394	0.963818	0.241641	4.60035
GOTERM_BP_DIRECT	GO:0007275~multicellular organism development	44	4.17062	0.00350485	NM_194426, NM_001123007, NM_131632, NM_212915, NM_001005928, NM_213203, NM_001017650, NM_001128534, NM_001017625, NM_131458, NM_001080651, NM_001044850, NM_131178, NM_001115091, NM_131184, NM_131861, NM_213211, NM_001020661, NM_152970, NM_130918, NM_194409, NM_001020780, NM_131226, NM_205761, NM_131125, NM_131112, NM_001004495, NM_131286, NM_001017635, NM_199983, NM_001126464, NM_131702, NM_00116…	749	560	14912	1.5643	0.981144	0.263214	5.4785
GOTERM_BP_DIRECT	GO:0006308~DNA catabolic process	4	0.379147	0.00377931	NM_200869, NM_001128693, NM_213153, NM_001003774	749	7	14912	11.3767	0.986192	0.263534	5.89541
GOTERM_BP_DIRECT	GO:0009416~response to light stimulus	6	0.56872	0.0040437	NM_200704, NM_131786, BC066388, NM_212439, NM_001110377, NM_130957	749	22	14912	5.42979	0.989773	0.263255	6.29541
GOTERM_BP_DIRECT	GO:0008152~metabolic process	34	3.22275	0.0069958	NM_001139438, BC090410, NM_212870, NM_201181, NM_198816, NM_200019, NM_001171067, NM_001076643, NM_200428, NM_001128259, BC116468, NM_212611, NM_001145557, NM_001083019, NM_178306, NM_200490, NM_199743, NM_001004658, NM_001077301, BC129418, NM_199808, NM_001110103, NM_001040345, AI384993, NM_001077386, XM_680598, NM_001079964, NM_001080039, NM_001077725, NM_001080685, NM_001004599, NM_001030168, …	749	419	14912	1.61554	0.999644	0.391193	10.6545
GOTERM_BP_DIRECT	GO:0006836~neurotransmitter transport	8	0.758294	0.0131437	NM_001080580, NM_001177459, NM_001122761, NM_001044935, NM_001004533, NM_001126386, NM_001114897, NM_001098387	749	51	14912	3.12301	1	0.585315	19.1295
GOTERM_BP_DIRECT	GO:0030195~negative regulation of blood coagulation	3	0.28436	0.0140906	NM_200356, NM_001077323, NM_173228	749	4	14912	14.9319	1	0.590023	20.3658
GOTERM_BP_DIRECT	GO:0000185~activation of MAPKKK activity	3	0.28436	0.0329399	NM_213031, BC066372, NM_001012386	749	6	14912	9.95461	1	0.863825	41.5797
GOTERM_BP_DIRECT	GO:0003407~neural retina development	4	0.379147	0.043195	BC066372, NM_131632, NM_001076559, NM_001002297	749	16	14912	4.9773	1	0.917668	50.7661
GOTERM_BP_DIRECT	GO:0007623~circadian rhythm	5	0.473934	0.0493903	NM_200704, BC066388, NM_001197058, XM_688581, NM_130957	749	28	14912	3.55522	1	0.934647	55.6401
GOTERM_BP_DIRECT	GO:0048013~ephrin receptor signaling pathway	5	0.473934	0.0493903	AJ005030, NM_001033094, NM_131417, NM_200783, NM_131854	749	28	14912	3.55522	1	0.934647	55.6401
GOTERM_BP_DIRECT	GO:0032259~methylation	12	1.13744	0.0494108	NM_001020545, NM_001114419, NM_001002611, NM_207058, NM_001039839, NM_001030223, NM_001003636, NM_001080039, NM_001113599, NM_001113600, NM_001080175, BC049518	749	125	14912	1.91128	1	0.926102	55.6555
GOTERM_BP_DIRECT	GO:0044206~UMP salvage	3	0.28436	0.0575314	NM_200144, NM_001171067, NM_001128259	749	8	14912	7.46595	1	0.945725	61.3591
GOTERM_BP_DIRECT	GO:0001756~somitogenesis	9	0.853081	0.0593979	NM_001083551, NM_001013261, NM_131058, NM_001004288, NM_213031, NM_001014813, NM_131433, NM_153666, NM_001012386	749	84	14912	2.13313	1	0.944184	62.569
GOTERM_BP_DIRECT	GO:0055088~lipid homeostasis	4	0.379147	0.0669439	BC129282, NM_201181, NM_212611, NM_213010	749	19	14912	4.19141	1	0.956486	67.1077
GOTERM_BP_DIRECT	GO:0043473~pigmentation	5	0.473934	0.0675608	NM_131632, NM_001034988, NM_001045549, NM_001110377, NM_200839	749	31	14912	3.21116	1	0.952303	67.455
GOTERM_BP_DIRECT	GO:0071466~cellular response to xenobiotic stimulus	5	0.473934	0.0675608	NM_001020666, NM_131879, NM_182864, NM_001033920, NM_001045019	749	31	14912	3.21116	1	0.952303	67.455
GOTERM_BP_DIRECT	GO:0009617~response to bacterium	5	0.473934	0.0675608	NM_131884, NM_001045106, NM_001005576, NM_205583, NM_001005940	749	31	14912	3.21116	1	0.952303	67.455
GOTERM_BP_DIRECT	GO:0045664~regulation of neuron differentiation	4	0.379147	0.075934	NM_199514, NM_131402, NM_001002297, NM_131064	749	20	14912	3.98184	1	0.963412	71.841
GOTERM_BP_DIRECT	GO:0006520~cellular amino acid metabolic process	4	0.379147	0.0854233	NM_001102621, NM_001009884, NM_001077301, NM_001077554	749	21	14912	3.79223	1	0.972862	76.1395
GOTERM_BP_DIRECT	GO:0006446~regulation of translational initiation	4	0.379147	0.0854233	NM_001024735, NM_201510, NM_001017583, NM_200839	749	21	14912	3.79223	1	0.972862	76.1395
GOTERM_BP_DIRECT	GO:0050767~regulation of neurogenesis	4	0.379147	0.0854233	NM_194383, NM_200734, NM_001017625, NM_001100074	749	21	14912	3.79223	1	0.972862	76.1395
GOTERM_BP_DIRECT	GO:0006879~cellular iron ion homeostasis	4	0.379147	0.0953867	NM_001002378, NM_001111147, NM_205583, NM_131629	749	22	14912	3.61986	1	0.979953	79.9858
GOTERM_BP_DIRECT	GO:0006730~one-carbon metabolic process	5	0.473934	0.0963827	XM_689890, NM_001017571, NM_213437, BC049518, NM_213182	749	35	14912	2.84417	1	0.978091	80.3365
GOTERM_BP_DIRECT	GO:0016337~single organismal cell-cell adhesion	6	0.56872	0.0977038	NM_001098252, BC131855, XM_002662838, NM_001113433, NM_001128534, NM_001098261	749	49	14912	2.43786	1	0.976506	80.7928
GOTERM_BP_DIRECT	GO:2000312~regulation of kainate selective glutamate receptor activity	2	0.189573	0.097809	NM_001077340, NM_200440	749	2	14912	19.9092	1	0.973692	80.8287
GOTERM_BP_DIRECT	GO:0002154~thyroid hormone mediated signaling pathway	2	0.189573	0.097809	NM_131340, NM_131396	749	2	14912	19.9092	1	0.973692	80.8287
GOTERM_BP_DIRECT	GO:0048640~negative regulation of developmental growth	2	0.189573	0.097809	NM_001126464, NM_131458	749	2	14912	19.9092	1	0.973692	80.8287
GOTERM_BP_DIRECT	GO:0042092~type 2 immune response	2	0.189573	0.097809	NM_200734, NM_001100074	749	2	14912	19.9092	1	0.973692	80.8287

## Sheet: cluster III-CC
Category	Term	Count	%	PValue	Genes	List Total	Pop Hits	Pop Total	Fold Enrichment	Bonferroni	Benjamini	FDR
GOTERM_CC_DIRECT	GO:0005634~nucleus	194	18.3886	1.52282e-07	NM_212914, NM_212915, NM_205751, NM_001004113, NM_131178, NM_131184, XM_687130, NM_001127335, NM_001020780, NM_001030223, NM_001004015, NM_001002574, NM_001099997, NM_001098739, NM_001076559, NM_001009888, NM_001080684, NM_001012386, NM_201075, NM_001002689, NM_152984, NM_001017818, NM_199639, NM_153652, BC129282, NM_001197058, NM_201145, NM_214752, NM_001017625, NM_001080651, NM_214746, NM_13151…	715	2933	15208	1.40688	3.2131e-05	3.2131e-05	0.000192542
GOTERM_CC_DIRECT	GO:0005576~extracellular region	66	6.25592	1.77679e-07	NM_001076726, NM_001099741, XM_693995, NM_201462, NM_213634, NM_200446, NM_205751, NM_213203, NM_001100000, NM_205583, NM_131433, NM_001012376, NM_173283, NM_131825, NM_001012246, BC146727, NM_131828, NM_213390, NM_001077301, NM_201022, NM_001045212, NM_182868, XM_001343692, NM_131127, NM_201472, NM_001037373, NM_001082942, NM_200083, NM_212622, NM_001013261, NM_001012382, NM_001114556, BC139862,…	715	711	15208	1.97442	3.74895e-05	1.87449e-05	0.000224653
GOTERM_CC_DIRECT	GO:0005730~nucleolus	16	1.51659	0.00224413	NM_001002454, NM_212790, NM_001202418, XM_003199315, NM_173230, NM_001003865, NM_001003871, NM_200548, NM_001017650, XM_002665326, NM_001145567, NM_212993, NM_200179, NM_001002297, NM_199568, NM_214700	715	139	15208	2.44834	0.37752	0.146163	2.80065
GOTERM_CC_DIRECT	GO:0005615~extracellular space	38	3.6019	0.00913665	NM_194426, NM_205751, NM_001100000, NM_213203, NM_001045106, NM_131458, NM_131433, NM_205583, NM_001128701, NM_182880, NM_200356, NM_001123285, NM_001044936, NM_173283, NM_131825, XM_681415, BC146727, NM_180967, NM_001077301, NM_001045212, NM_001037373, NM_212770, NM_001098257, XM_001921931, NM_001083829, NM_001126464, NM_001128364, NM_131243, NM_001007779, NM_001114556, XM_001921484, BC139862, B…	715	525	15208	1.53954	0.85582	0.383794	10.9572
GOTERM_CC_DIRECT	GO:0005694~chromosome	13	1.23223	0.0305559	NM_183071, NM_001202418, XM_003199315, NM_001076749, NM_001202416, NM_001017660, NM_001020746, XM_002665326, NM_199276, NM_199552, NM_207058, NM_001076590, NM_001113600	715	139	15208	1.98927	0.998567	0.730064	32.4545
GOTERM_CC_DIRECT	GO:0033290~eukaryotic 48S preinitiation complex	4	0.379147	0.0496969	NM_001024735, NM_131800, NM_001017583, NM_200839	715	18	15208	4.72665	0.999979	0.833473	47.508
GOTERM_CC_DIRECT	GO:0005887~integral component of plasma membrane	55	5.21327	0.0677834	XM_001344509, XM_691951, NM_001089582, NM_001098387, AJ005030, XM_689767, NM_001004533, NM_001130818, DQ489724, NM_183067, NM_199897, NM_201473, NM_001033094, XM_694711, NM_001045549, XM_682733, XM_001343932, NM_001080580, NM_001030250, NM_001111194, NM_001126386, NM_001083000, NM_001082997, NM_001007329, NM_001037381, NM_001089551, NM_001122761, NM_131417, NM_001003570, NM_001114897, NM_00100234…	715	937	15208	1.2485	1	0.879455	58.8304
GOTERM_CC_DIRECT	GO:0043005~neuron projection	8	0.758294	0.0946018	NM_131427, NM_001177459, NM_001122761, NM_001004533, XM_001344509, NM_131725, NM_001098387, NM_001003636	715	83	15208	2.05011	1	0.927281	71.5364
GOTERM_CC_DIRECT	GO:0005802~trans-Golgi network	6	0.56872	0.0958959	NM_001082848, NM_200610, NM_001123244, BC107832, NM_001007403, NM_001110126	715	52	15208	2.45422	1	0.905905	72.0466

## Sheet: cluster III-MF
Category	Term	Count	%	PValue	Genes	List Total	Pop Hits	Pop Total	Fold Enrichment	Bonferroni	Benjamini	FDR
GOTERM_MF_DIRECT	GO:0003700~transcription factor activity, sequence-specific DNA binding	61	5.78199	6.13716e-06	NM_200172, DQ017622, NM_175082, NM_212914, NM_001083123, NM_131679, NM_001077272, NM_131184, NM_131340, NM_194409, NM_001130592, NM_200405, NM_001002574, NM_001082941, NM_131125, NM_131112, BC066388, XM_001343597, NM_001039637, NM_001024665, AB006323, NM_001002689, NM_131271, NM_001146014, NM_001126445, NM_001023580, NM_001002218, NM_130957, NM_001017818, NM_199639, NM_153666, NM_153665, NM_13139…	792	663	15797	1.83513	0.00478167	0.00478167	0.0093904
GOTERM_MF_DIRECT	GO:0004887~thyroid hormone receptor activity	6	0.56872	1.53407e-05	DQ017622, NM_131340, NM_205729, NM_001130592, NM_001002574, NM_131396	792	8	15797	14.9593	0.0119097	0.0059727	0.0234711
GOTERM_MF_DIRECT	GO:0043565~sequence-specific DNA binding	57	5.40284	1.66053e-05	DQ017622, NM_212914, NM_001083123, NM_131178, NM_001077272, NM_131184, NM_131340, XM_687130, NM_194409, NM_001130592, NM_001020780, NM_001004015, NM_001002574, NM_131125, NM_205698, NM_131112, NM_001009888, NM_001039637, NM_001024665, NM_001082947, NM_131267, AB006323, NM_131272, NM_001002689, NM_131271, NM_001146014, NM_001126445, NM_001023580, NM_001002218, NM_001017818, NM_170766, NM_198144, N…	792	625	15797	1.81905	0.0128851	0.00431362	0.0254057
GOTERM_MF_DIRECT	GO:0003707~steroid hormone receptor activity	15	1.4218	4.44021e-05	DQ017622, BC129282, NM_001161551, NM_001123241, NM_001002345, NM_001082947, NM_001083123, NM_001077272, NM_131340, NM_001098617, NM_205729, NM_001130592, NM_001002574, NM_174862, NM_131396	792	81	15797	3.69365	0.0340844	0.00863223	0.0679206
GOTERM_MF_DIRECT	GO:0004497~monooxygenase activity	19	1.80095	4.45476e-05	NM_131154, NM_205609, NM_200139, NM_001007356, NM_152954, NM_001079996, NM_199216, NM_001076660, NM_200620, NM_001030189, NM_001077458, NM_001145564, NM_178306, NM_131798, NM_001025554, NM_001089458, NM_131879, NM_200509, NM_001082936	792	124	15797	3.0562	0.0341942	0.00693434	0.0681431
GOTERM_MF_DIRECT	GO:0016491~oxidoreductase activity	50	4.73934	7.32226e-05	NM_183072, NM_200139, NM_001202418, NM_001079996, NM_200136, NM_130912, NM_001076660, NM_199856, NM_200490, NM_200377, NM_001025554, NM_200509, NM_001003646, NM_205609, NM_212720, NM_213507, NM_001002166, NM_001003743, NM_001077458, NM_131879, NM_212878, NM_213010, NM_001040004, NM_001082936, BC122111, NM_199809, NM_131154, NM_001007356, NM_199216, NM_201181, NM_200620, NM_212611, NM_001006031, N…	792	553	15797	1.80341	0.0555844	0.00948622	0.111983
GOTERM_MF_DIRECT	GO:0020037~heme binding	21	1.99052	8.65466e-05	NM_131154, NM_205609, NM_152952, NM_200139, NM_152954, NM_001007356, NM_001079996, NM_130912, NM_199216, NM_200620, NM_200479, NM_001030189, NM_199856, NM_001077458, NM_001145564, NM_001025554, NM_001089458, NM_131879, NM_200509, NM_001083854, NM_001082936	792	154	15797	2.71987	0.0653619	0.00961007	0.132348
GOTERM_MF_DIRECT	GO:0016705~oxidoreductase activity, acting on paired donors, with incorporation or reduction of molecular oxygen	17	1.61137	0.000174193	NM_131154, NM_205609, NM_200139, NM_001007356, NM_152954, NM_001079996, NM_199216, NM_200620, NM_200479, NM_001030189, NM_001077458, NM_001145564, NM_001025554, NM_001089458, NM_131879, NM_200509, NM_001082936	792	114	15797	2.97436	0.127207	0.0168633	0.266211
GOTERM_MF_DIRECT	GO:0008392~arachidonic acid epoxygenase activity	7	0.663507	0.00032733	NM_200139, NM_152954, NM_001007356, NM_001025554, NM_200620, NM_200509, NM_001082936	792	20	15797	6.981	0.225616	0.0280099	0.499696
GOTERM_MF_DIRECT	GO:0031995~insulin-like growth factor II binding	5	0.473934	0.000642109	NM_001098257, NM_173283, NM_205751, NM_001126464, NM_131458	792	9	15797	11.0809	0.394468	0.0489274	0.978029
GOTERM_MF_DIRECT	GO:0031994~insulin-like growth factor I binding	5	0.473934	0.000642109	NM_001098257, NM_173283, NM_205751, NM_001126464, NM_131458	792	9	15797	11.0809	0.394468	0.0489274	0.978029
GOTERM_MF_DIRECT	GO:0005506~iron ion binding	22	2.08531	0.000787375	NM_131154, NM_001002378, NM_152952, NM_205609, NM_200139, NM_152954, NM_001007356, NM_001202418, NM_001079996, NM_199216, NM_213507, NM_200620, NM_200479, NM_001030189, NM_001077458, NM_178306, NM_001145564, NM_001025554, NM_001089458, NM_131879, NM_200509, NM_001082936	792	195	15797	2.25028	0.459457	0.0543905	1.19805
GOTERM_MF_DIRECT	GO:0004866~endopeptidase inhibitor activity	8	0.758294	0.00104687	NM_001114556, XM_001921484, BC139862, BC146727, NM_001113629, NM_212622, NM_131243, NM_001045212	792	33	15797	4.83532	0.558702	0.065898	1.58994
GOTERM_MF_DIRECT	GO:0015293~symporter activity	11	1.04265	0.00137382	NM_212588, NM_001080580, NM_001177459, NM_212640, NM_001122761, NM_001004533, NM_001003570, NM_001007300, NM_001126386, NM_001114897, NM_001098387	792	65	15797	3.37543	0.658255	0.0792728	2.08163
GOTERM_MF_DIRECT	GO:0008395~steroid hydroxylase activity	9	0.853081	0.0021121	NM_200139, NM_152954, NM_001007356, NM_001077458, NM_001145564, NM_001025554, NM_200620, NM_200509, NM_001082936	792	47	15797	3.81939	0.808199	0.111259	3.18349
GOTERM_MF_DIRECT	GO:0043022~ribosome binding	7	0.663507	0.00225892	NM_131427, NM_131800, NM_131725, NM_001012494, NM_001045380, NM_001017583, NM_214700	792	28	15797	4.98643	0.82902	0.111079	3.40121
GOTERM_MF_DIRECT	GO:0004536~deoxyribonuclease activity	4	0.379147	0.0037611	NM_200869, NM_001128693, NM_213153, NM_001003774	792	7	15797	11.3975	0.94729	0.16801	5.60284
GOTERM_MF_DIRECT	GO:0016712~oxidoreductase activity, acting on paired donors, with incorporation or reduction of molecular oxygen, reduced flavin or flavoprotein as one donor, and incorporation of one atom of oxygen	7	0.663507	0.00388555	NM_200139, NM_152954, NM_001077458, NM_001025554, NM_131879, NM_200620, NM_001082936	792	31	15797	4.50387	0.95219	0.163772	5.78312
GOTERM_MF_DIRECT	GO:0005328~neurotransmitter:sodium symporter activity	7	0.663507	0.00951612	NM_001080580, NM_001177459, NM_001122761, NM_001004533, NM_001126386, NM_001114897, NM_001098387	792	37	15797	3.77351	0.999429	0.339575	13.6109
GOTERM_MF_DIRECT	GO:0046983~protein dimerization activity	17	1.61137	0.0147271	NM_001082941, NM_200172, NM_001039806, NM_131632, BC066388, DQ017644, NM_152967, NM_198919, NM_199514, NM_001024665, NM_001003886, NM_131237, NM_131312, NM_001033920, NM_130957, NM_200405, NM_200296	792	175	15797	1.93758	0.999991	0.456575	20.3098
GOTERM_MF_DIRECT	GO:0005515~protein binding	20	1.89573	0.0154153	NM_001077173, NM_001034988, BC066388, NM_001040037, NM_199983, NM_001034182, NM_001080177, NM_001005576, NM_001164028, NM_131679, NM_131340, NM_212847, NM_001003886, NM_213169, NM_212940, NM_130957, NM_131310, NM_153666, NM_131396, NM_001033721	792	221	15797	1.80504	0.999995	0.45483	21.1573
GOTERM_MF_DIRECT	GO:0004252~serine-type endopeptidase activity	18	1.70616	0.0170847	XM_001343692, NM_201472, NM_001003450, NM_173228, NM_201462, NM_001020519, NM_001083829, NM_001089558, NM_001045106, NM_001110373, NM_001114449, NM_001122858, NM_200356, NM_152980, NM_001003755, NM_213390, NM_200145, NM_182868	792	193	15797	1.86022	0.999999	0.473171	23.1782
GOTERM_MF_DIRECT	GO:0000976~transcription regulatory region sequence-specific DNA binding	6	0.56872	0.0178833	NM_001002301, NM_001077272, NM_001039806, BC085676, NM_131312, NM_200405	792	31	15797	3.86046	0.999999	0.473026	24.1278
GOTERM_MF_DIRECT	GO:0003730~mRNA 3'-UTR binding	6	0.56872	0.0178833	NM_131427, NM_001076559, NM_001002172, NM_131725, NM_130939, NM_001089404	792	31	15797	3.86046	0.999999	0.473026	24.1278
GOTERM_MF_DIRECT	GO:0016627~oxidoreductase activity, acting on the CH-CH group of donors	6	0.56872	0.0178833	NM_001017693, NM_001003743, NM_201181, NM_001008597, NM_212611, NM_213010	792	31	15797	3.86046	0.999999	0.473026	24.1278
GOTERM_MF_DIRECT	GO:0003677~DNA binding	87	8.24645	0.024711	NM_183071, NM_200172, DQ017622, NM_212914, NM_175082, NM_131632, NM_001202416, NM_173243, NM_001020746, NM_001083123, NM_131178, NM_001024813, NM_131679, NM_001077272, NM_131184, NM_131340, XM_687130, CB333826, NM_001130592, NM_194409, NM_001004015, NM_001020780, NM_001002574, NM_001099997, NM_001098739, NM_001082941, NM_131125, NM_205698, XM_003199315, NM_131112, NM_001009888, XM_001343597, NM_0…	792	1393	15797	1.24571	1	0.572432	31.8097
GOTERM_MF_DIRECT	GO:0000062~fatty-acyl-CoA binding	5	0.473934	0.0258356	NM_001020647, NM_201181, NM_212611, NM_213010, NM_213095	792	23	15797	4.33602	1	0.573347	33.0029
GOTERM_MF_DIRECT	GO:0005159~insulin-like growth factor receptor binding	3	0.28436	0.0328338	NM_131825, NM_001114550, NM_131433	792	6	15797	9.97285	1	0.647585	40.0009
GOTERM_MF_DIRECT	GO:0008236~serine-type peptidase activity	12	1.13744	0.0362561	NM_200356, NM_201472, NM_201462, NM_001013315, NM_001003755, NM_213390, NM_001083829, NM_001089558, NM_001045106, NM_001110373, NM_200145, NM_182868	792	119	15797	2.01133	1	0.670214	43.1686
GOTERM_MF_DIRECT	GO:0003995~acyl-CoA dehydrogenase activity	4	0.379147	0.0430095	NM_001003743, NM_201181, NM_212611, NM_213010	792	16	15797	4.98643	1	0.719628	48.9663
GOTERM_MF_DIRECT	GO:0017127~cholesterol transporter activity	4	0.379147	0.0430095	XM_682593, NM_001007360, NM_001089487, NM_131663	792	16	15797	4.98643	1	0.719628	48.9663
GOTERM_MF_DIRECT	GO:0051213~dioxygenase activity	6	0.56872	0.0480551	NM_001202418, NM_131798, NM_131799, NM_001002166, NM_001083854, NM_199856	792	40	15797	2.99186	1	0.746824	52.9318
GOTERM_MF_DIRECT	GO:0008757~S-adenosylmethionine-dependent methyltransferase activity	5	0.473934	0.0548263	NM_001020545, NM_001128815, NM_001039839, NM_001080039, NM_001080175	792	29	15797	3.43892	1	0.780971	57.8022
GOTERM_MF_DIRECT	GO:0005520~insulin-like growth factor binding	5	0.473934	0.0672237	NM_001098257, NM_173283, NM_205751, NM_001126464, NM_131458	792	31	15797	3.21705	1	0.836617	65.5215
GOTERM_MF_DIRECT	GO:0046872~metal ion binding	143	13.5545	0.0732299	NM_001003822, NM_200139, NM_001202418, NM_214820, NM_001079959, NM_130912, XM_683702, NM_001040037, NM_199856, NM_001083123, NM_001004113, NM_001077272, NM_131340, NM_001077604, XM_687130, NM_001077600, NM_001130592, NM_001030223, NM_001004015, NM_001017890, NM_001002574, NM_001077301, NM_200509, NM_001077303, NM_152978, NM_213182, NM_001098739, NM_001080174, DQ851843, NM_199983, NM_001080071, NM…	792	2528	15797	1.12826	1	0.8528	68.7665
GOTERM_MF_DIRECT	GO:0003824~catalytic activity	33	3.12796	0.0752345	NM_200449, NM_001139438, NM_001017708, BC090410, NM_212870, NM_198816, NM_200019, NM_200428, NM_001003865, BC116468, BC049518, NM_001007378, NM_001083019, NM_001002128, NM_001008642, NM_001089457, NM_205679, NM_001077600, NM_200144, NM_001003759, NM_001007159, BC129418, NM_199808, NM_001077386, XM_680598, NM_213311, NM_001077725, NM_001077554, NM_001080685, NM_001004599, NM_001030168, BC055594, N…	792	490	15797	1.34328	1	0.851762	69.7844
GOTERM_MF_DIRECT	GO:0008083~growth factor activity	11	1.04265	0.0784364	NM_194426, NM_001012382, NM_131825, NM_001012246, NM_001045858, NM_131064, XM_693882, NM_180967, AF113022, NM_131433, NM_001007779	792	120	15797	1.82836	1	0.855312	71.3462
GOTERM_MF_DIRECT	GO:0008289~lipid binding	10	0.947867	0.0878569	XM_690519, NM_001020647, NM_001099975, NM_182858, NM_001139462, NM_001030138, NM_001007360, NM_001030137, NM_001007403, NM_131663	792	107	15797	1.86408	1	0.879045	75.5149
GOTERM_MF_DIRECT	GO:0005540~hyaluronic acid binding	4	0.379147	0.0950094	BC166041, NM_199580, NM_001044907, FJ945321	792	22	15797	3.62649	1	0.892219	78.2936
GOTERM_MF_DIRECT	GO:0103073~anandamide amidohydrolase activity	2	0.189573	0.0976413	NM_001077462, NM_001002700	792	2	15797	19.9457	1	0.892359	79.2398
