# Supplementary material for: Microarray and metabolome analysis of hepatic response to fasting and subsequent refeeding in zebrafish (Danio rerio)
Source: BMC Genomics. 2019 Dec 2;20:919. doi: 10.1186/s12864-019-6309-6 (PMC6889435; doi:10.1186/s12864-019-6309-6)
Supplement: Supplementary file 4 — Additional file 4. Cluster IV gene lists and GO analysis. [file 12864_2019_6309_MOESM4_ESM.xls]

## Sheet: cluster IV-gene list
GenbankAccession	C1_a_NS	C1_b_NS	C2_a_NS	C2_b_NS	Fa_NS	Fb_NS	Fc_NS	R1_a_NS	R1_b_NS	R1_c_NS	R2_a_NS	R2_b_NS	R2_c_NS	R3_a_NS	R3_b_NS	R3_c_NS
AW305941	0.562167	0.460054	-0.159253	0.324233	0.274675	-0.148147	0.149689	-0.176815	0.184941	0.105284	-0.17754	0.183433	-0.105284	-0.165679	-0.130405	-0.157385
XM_687196	0.657805	0.349573	-0.14317	0.374318	-0.183629	-0.130381	-0.185386	-0.178737	0.186629	0.267577	0.126924	0.078723	-0.085342	-0.132875	0.087032	-0.078723
NM_001002624	0.212137	0.249527	-0.198671	0.360692	-0.226451	0.45776	-0.253418	0.208887	0.081876	0.087201	0.278518	-0.081876	-0.213637	-0.171378	-0.334233	-0.263022
NM_200122	0.185554	-0.053626	-0.000965	0.474319	0.298192	0.125142	-0.004283	-0.006911	0.325464	0.000965	0.20523	-0.488708	0.108363	-0.363205	-0.225514	-0.227309
NM_131393	0.046057	0.203435	-0.286768	0.383799	0.061424	0.201679	0.067475	-0.298258	0.468374	0.023515	-0.167892	-0.023515	-0.262444	-0.299337	-0.285409	-0.316847
NM_001128276	0.110228	0.000499	-0.024982	0.288364	-0.009678	0.328939	0.024001	-0.270278	0.509033	-0.000499	0.026297	-0.114875	0.168013	-0.356977	-0.380792	-0.385337
XM_692911	0.43393	0.024784	0.082251	0.04051	-0.165306	0.142997	0.059703	-0.050646	0.193014	-0.265285	-0.317256	-0.024784	0.263283	-0.410119	-0.390961	-0.386676
NM_001040251	0.406199	0.01103	-0.01103	0.08084	-0.287384	0.201405	-0.106262	0.02031	0.321809	-0.067893	0.220185	-0.283039	0.196066	-0.503519	-0.315846	-0.254698
NM_130915	0.167108	0.604458	-0.002508	0.100898	-0.209775	0.145856	0.002508	0.249554	0.085753	-0.096992	-0.010072	-0.311235	0.384191	-0.293189	-0.276145	-0.21309
NM_001013276	0.337674	0.239538	-0.217339	0.40852	-0.046887	0.21719	0.357262	-0.052512	-0.209363	-0.191453	0.000268	0.1472	-0.394544	-0.225416	0.355073	-0.000268
NM_001089391	0.300234	0.426863	-0.047172	0.342258	-0.074661	0.177834	0.721948	-0.065366	-0.06663	-0.062059	-0.073903	0.162476	-0.002657	-0.039409	0.062311	0.002657
NM_001253810	0.084082	0.093665	-0.220833	0.343693	-0.019915	0.186108	0.341429	0.513455	-0.232586	-0.240149	-0.232496	-0.234838	-0.228581	-0.202851	0.295393	0.019915
XM_003198220	0.190136	0.10418	0.025205	0.148553	-0.284017	0.428151	0.354283	0.08086	-0.423231	-0.137676	-0.05074	-0.271886	-0.296739	-0.351114	0.218431	-0.025205
NM_152950	0.042554	0.23001	0.140371	0.528004	-0.351245	0.314738	0.283902	-0.04735	-0.065835	-0.240441	0.218102	-0.077676	-0.074996	-0.042554	-0.401068	0.239748
NM_198808	0.413557	0.362858	0.441849	0.11978	0.304137	0.465698	-0.02747	-0.003754	-0.023843	0.416695	-0.020162	-0.027518	-0.039938	-0.016283	-0.018553	0.003754
NM_001017832	0.468075	0.221214	0.206693	0.033794	0.436047	0.563538	-0.069032	0.193652	-0.016224	-0.160454	-0.072944	0.016224	-0.181374	-0.152643	-0.133553	-0.180281
NM_001004669	0.382318	0.333609	0.316928	0.389976	0.066821	0.373781	0.469397	0.257894	-0.081376	-0.091329	-0.099285	-0.079375	-0.106306	-0.071283	-0.083813	-0.066821
EH445771	0.44465	0.593892	0.494482	0.175627	-0.03473	0.306529	0.270136	-0.02129	-0.02419	-0.020746	-0.023894	0.05549	-0.020647	-0.01308	-0.013941	0.01308
CO925543	0.368471	0.321761	0.26936	0.077559	0.468113	0.244524	0.375286	-0.018857	-0.251052	-0.248395	0.009041	-0.227481	-0.15898	-0.009041	-0.146783	-0.196351
CK694741	0.29375	0.332851	0.333987	0.368838	0.377492	0.496477	0.304059	-0.094168	0.058022	-0.099236	-0.098333	-0.100988	-0.10699	-0.089436	-0.095543	-0.058022
NM_203478	0.227871	0.364639	0.508197	0.261378	0.54318	0.17228	0.312722	-0.135265	-0.01494	0.005842	-0.034896	-0.005842	-0.096652	-0.125169	-0.086426	-0.117162
BC095790	0.335136	0.091658	0.427216	0.239642	0.338421	0.237382	0.3527	0.017329	-0.21767	-0.017329	-0.231714	-0.047783	-0.401737	-0.121798	-0.063829	-0.244558
NM_131720	0.285484	0.245276	0.263111	0.565079	0.181398	0.25627	0.323557	-0.006258	-0.103746	0.000856	-0.233926	-0.000856	-0.234608	-0.226282	-0.229831	-0.204782
NM_001003629	0.147862	0.101086	0.236143	0.659894	0.247884	0.246488	0.451884	-0.154508	-0.175391	-0.168194	0.025022	-0.137142	-0.133178	-0.073536	-0.155449	-0.025022
XM_003199145	0.343209	-0.135158	0.280286	0.503328	0.301103	0.397548	0.344213	-0.146104	-0.148588	-0.141893	0.239782	-0.137182	-0.114181	-0.015978	0.015978	-0.106912
NM_001114409	0.348767	0.110526	0.217756	0.468731	0.142584	0.42134	0.420207	-0.110526	-0.160088	-0.159165	0.238624	-0.132666	-0.132129	-0.158952	-0.142385	-0.154504
NM_001260501	0.332711	0.251804	0.276528	0.398045	0.049626	-0.03997	0.451872	-0.03509	-0.457642	-0.245644	-0.197871	-0.127757	0.227403	0.007816	-0.066513	-0.007816
NM_001020697	0.003123	0.415007	0.38841	0.468511	0.128268	0.158799	0.460396	-0.102798	-0.003123	-0.198438	-0.203464	-0.190407	0.108427	-0.048209	-0.186393	-0.165319
XM_001334580	0.332847	-0.215902	0.219404	0.122612	-0.134221	0.474787	0.484161	0.158514	0.052478	0.170003	-0.327113	-0.143981	-0.279105	-0.052478	-0.077933	-0.174173
NM_001130601	0.277724	-0.140324	0.305291	0.256634	-0.001311	0.363261	0.634709	-0.005203	0.239811	0.001311	0.034604	-0.104666	-0.211156	-0.185569	-0.19194	-0.154097
NM_205691	0.148257	0.016903	0.099121	0.060886	-0.016903	0.498744	0.114374	-0.159726	-0.326607	0.215521	-0.442079	-0.263885	-0.403359	0.104739	-0.274013	-0.098156
NM_212592	0.208038	0.109613	0.35228	0.421575	0.071649	0.439864	0.286417	-0.193849	-0.059791	0.026707	-0.240732	-0.245018	-0.226822	-0.026707	-0.026707	-0.386656
EB921486	0.282965	0.042305	0.450023	0.224766	0.05978	0.421297	0.41537	-0.184414	-0.042305	0.301756	-0.216513	-0.217812	-0.086062	-0.170147	-0.194223	-0.127473
NM_001039982	0.253636	0.278001	0.359712	0.119417	-0.020334	0.572912	0.214077	-0.30271	-0.07662	0.044198	-0.112887	-0.142936	-0.223641	0.020334	-0.30495	-0.253388
BC133107	0.302943	-0.004206	0.28947	0.303277	-0.008242	0.445185	0.251002	-0.372217	0.143042	-0.28356	0.004206	0.309222	-0.146906	-0.166061	-0.237814	-0.174403
XM_681752	0.279663	-0.045763	0.510541	0.426973	0.017949	0.322636	0.259216	-0.051576	0.044979	-0.049961	-0.051712	0.537616	-0.017949	-0.050406	-0.036658	-0.045117
CT610785	0.22373	-0.165379	0.393649	0.233919	0.12168	0.173477	0.466296	-0.475532	-0.041621	-0.266892	-0.165862	0.037063	-0.315997	-0.037063	0.052457	-0.136478
NM_001007406	-0.089136	0.305191	-0.325025	0.058592	0.383182	0.339182	0.018293	-0.017372	-0.111775	0.093192	0.017372	0.182157	-0.156463	-0.355793	-0.383757	-0.417527
AY050509	0.150827	0.203107	-0.282315	-0.067256	0.336727	0.323855	0.203195	0.136757	-0.287731	-0.299349	0.067256	0.253641	-0.243586	-0.295822	-0.280782	-0.32646
NM_131642	0.05015	-0.036685	-0.333847	-0.087779	0.451586	0.279485	0.179333	0.012066	-0.012066	-0.369023	0.075054	0.143505	-0.33703	-0.368334	-0.361445	0.14206
NM_001003479	0.083242	0.393598	-0.063496	0.271648	0.167152	0.122511	0.390052	-0.082257	-0.118157	-0.198544	0.375175	-0.048754	0.048754	-0.079897	-0.579332	-0.132555
NM_001007410	0.352391	0.279901	-0.227932	0.266198	0.188604	0.462616	0.019305	-0.12641	-0.078197	-0.019305	0.418946	-0.135337	0.156059	-0.059699	-0.310441	-0.290024
BC076487	0.143024	0.201857	-0.009412	-0.035152	0.025557	-0.234935	0.342217	0.019242	-0.017695	0.009412	0.41504	0.221993	-0.171331	-0.355909	-0.513688	-0.349717
AJ544826	0.288464	0.293946	-0.115849	0.014363	0.212867	-0.014363	0.436432	-0.141396	-0.126638	0.237589	0.350352	0.352758	-0.264967	-0.204238	-0.266251	-0.241438
NM_001161654	0.223224	0.08228	-0.257029	0.024501	0.236639	0.198272	0.282815	-0.178092	-0.024501	-0.184092	0.674361	0.049518	-0.226963	-0.028784	-0.261306	-0.239585
NM_001030176	0.007649	0.047449	-0.103326	-0.007649	0.19874	0.321562	0.537108	-0.193117	-0.252406	0.173082	0.470373	0.009966	-0.337923	-0.192726	-0.203883	-0.101767
NM_001202527	-0.002138	0.116952	0.149269	0.186138	0.20976	0.002138	0.39647	-0.57044	-0.057103	-0.119844	-0.055555	0.200572	0.098617	-0.407688	-0.1786	-0.366093
NM_001017800	0.078504	0.007904	0.287586	0.397653	0.078984	-0.010763	0.33063	-0.337448	0.01663	-0.007904	-0.269908	-0.030291	0.230407	-0.270615	-0.115719	-0.556401
EH501975	0.198599	0.101697	0.22182	0.346877	0.170871	0.271976	0.208562	-0.223547	-0.074564	-0.185791	-0.340739	-0.217632	0.074564	-0.378482	-0.166442	-0.451657
XM_688860	0.365187	-0.065576	0.306941	0.129595	0.120587	0.204007	0.414422	-0.326771	-0.064243	-0.10179	-0.199512	0.064243	0.287755	-0.333163	-0.317503	-0.252224
NM_201339	0.244206	0.359503	0.264915	0.058684	0.016283	0.366106	0.282874	-0.178261	-0.016283	-0.149195	-0.217308	-0.183082	0.108418	-0.379017	-0.355668	-0.32593
NM_001039827	0.149102	0.592397	0.187171	0.015722	0.100021	0.23511	0.22964	-0.309196	-0.023996	-0.015722	-0.310425	-0.093764	0.091399	-0.305259	-0.310991	-0.271489
TC381917	0.037844	0.279316	0.215303	0.167124	0.132825	0.394166	0.039618	-0.037844	-0.120961	-0.142674	-0.195474	-0.132723	0.359207	-0.290696	-0.453429	-0.400385
NM_199730	0.129468	0.229417	0.268105	0.03958	0.093563	0.024924	0.21544	-0.106332	-0.024924	-0.590367	0.200294	-0.057777	-0.056329	-0.077406	-0.12246	-0.610976
NM_194368	0.030237	0.176432	0.190821	0.028758	-0.032082	0.075379	0.204733	-0.107624	-0.028758	-0.224478	-0.048157	0.242969	0.30236	-0.371892	-0.21586	-0.693986
XM_002660588	-0.239965	0.204524	0.29393	0.080511	-0.085423	0.085108	0.192512	-0.002308	-0.113006	-0.376017	0.018253	0.002308	0.041681	-0.318882	-0.134588	-0.69287
NM_001033585	-0.140511	0.16587	0.322314	0.03002	0.345898	0.275487	0.38589	-0.060033	-0.180846	-0.217757	0.073556	0.202113	-0.03002	-0.355616	-0.226108	-0.441623
BC155306	0.030706	0.156349	0.048602	-0.183409	0.23023	0.320248	0.485168	-0.07867	-0.095306	-0.36458	-0.030706	0.289588	0.052483	-0.139353	-0.253077	-0.477956
TC389717	0.088232	-0.119508	0.081621	0.137201	0.077748	-0.000264	0.452324	0.262018	-0.187925	-0.539055	0.000264	-0.087894	0.033629	-0.266881	-0.057573	-0.513673
NM_001076708	0.072866	-0.100135	0.117932	0.141207	0.101759	0.206297	0.320321	0.212628	-0.072866	-0.396568	-0.130521	-0.376731	0.14839	-0.37842	-0.378749	-0.346233
NM_001081440	0.2088	-0.312013	0.128335	0.172732	0.172977	0.256691	0.151438	0.082169	-0.082169	-0.343674	-0.296609	-0.354952	0.246092	-0.340641	-0.220947	-0.350715
NM_200863	-0.025381	-0.177985	0.014535	0.068289	0.210474	0.294336	0.18268	-0.203409	0.165986	-0.009771	0.086266	-0.493402	-0.07987	0.009771	-0.276945	-0.628821
NM_001037411	0.011606	-0.011606	0.138923	0.040835	0.095616	0.037121	0.125139	-0.452579	0.109216	-0.217873	-0.137726	-0.522008	0.120055	-0.117832	-0.258681	-0.549258
AB255050	0.121848	-0.1707	0.070126	0.165552	-0.284991	0.263664	0.320144	-0.171308	0.201202	0.079143	0.0904	-0.394649	-0.070126	-0.506199	-0.27722	-0.30404
NM_001144131	0.202373	-0.029627	0.061507	0.042553	-0.034853	0.258512	0.317251	-0.072657	-0.052273	0.037661	0.029627	-0.452132	0.045735	-0.333171	-0.671315	-0.07344
NM_001128790	0.12123	0.007447	0.013465	0.125589	0.016222	0.24627	0.235336	-0.41258	-0.033969	-0.0472	-0.007447	-0.439403	0.150448	-0.425834	-0.406316	-0.342348
XM_687031	0.292974	-0.092514	0.074918	0.128187	0.094395	0.332922	0.35171	-0.272752	-0.204888	-0.020361	0.020361	-0.399348	0.023569	-0.379974	-0.35935	-0.298942
NM_001270477	0.021261	0.020355	0.232285	0.314913	-0.0703	0.221328	0.042988	-0.248469	-0.020355	-0.367295	0.021418	-0.246225	0.070862	-0.357566	-0.509336	-0.373887
NM_001126410	0.245531	0.322421	0.450292	-0.19114	0.072325	0.081655	0.414276	0.276626	-0.254705	-0.200533	0.045871	-0.045871	-0.259811	-0.241038	-0.250859	-0.19644
NM_001030242	0.361701	0.339777	0.370575	-0.236935	0.178126	0.149434	0.349774	0.051751	-0.051751	-0.158864	0.340593	-0.238643	-0.245673	-0.224935	-0.211238	-0.157284
NM_001045083	0.095809	0.259825	0.334705	-0.049104	0.099448	0.049104	0.184797	0.080571	-0.203165	-0.159743	0.066925	-0.214098	-0.41972	-0.39941	-0.404929	-0.37304
NM_131640	0.159791	0.01712	0.444106	-0.076736	0.276058	0.141538	0.240505	-0.01712	-0.035589	0.019641	0.022215	-0.361942	-0.37185	-0.375091	-0.244715	-0.380368
NM_001098183	0.089667	0.32127	0.349585	0.386075	-0.28816	0.254862	0.252353	0.150174	-0.282237	-0.27579	0.114465	-0.089667	-0.221174	-0.264111	-0.184942	-0.231347
XM_001922560	0.170303	0.027004	0.146439	0.299536	-0.027004	0.121917	0.13474	0.217263	-0.314401	-0.327034	0.339599	-0.357074	-0.272059	-0.304697	-0.271673	-0.298092
NM_001083812	0.339719	0.186552	0.263504	0.084713	-0.040461	0.194713	0.46915	-0.231732	-0.445566	-0.079523	0.335865	-0.038513	0.038513	-0.215802	-0.233443	-0.195284
NM_001011660	0.322703	-0.093931	0.545504	0.219207	-0.166044	0.283853	0.30557	-0.176157	-0.111042	0.007757	0.199521	0.063124	-0.027147	-0.007757	-0.427272	-0.263293
NM_199801	0.162882	0.187528	-0.266746	-0.297601	0.50383	0.36442	0.308381	-0.005166	0.056738	0.082668	0.005166	-0.030098	-0.242466	-0.277472	-0.257676	-0.289219
NM_194381	0.059892	-0.000396	-0.025165	-0.156361	0.498923	0.44882	0.384686	-0.282149	0.000396	0.148286	0.014463	0.018886	-0.245854	-0.274885	-0.246404	-0.272215
CN170396	0.319454	0.015114	0.095314	-0.046434	0.209709	0.26041	0.458873	-0.249343	-0.068446	0.21334	0.284505	-0.020775	-0.178733	-0.501929	-0.293721	-0.015114
NM_001042778	0.263357	0.179172	0.365291	-0.1538	0.453095	0.27431	0.403905	-0.153258	0.056814	-0.056814	0.145448	-0.061497	-0.208769	-0.410257	-0.126994	-0.121923
NM_212818	0.171325	0.148578	-0.035234	-0.122375	0.430503	0.386117	0.309381	-0.004513	-0.19759	-0.161319	-0.294427	0.097888	-0.49334	0.034915	0.004513	-0.310227
NM_001004007	0.098472	0.213232	0.11772	0.063184	0.115564	0.528682	0.422766	0.024561	-0.254685	-0.168475	-0.113806	-0.024561	-0.32887	-0.232665	-0.304583	-0.304842
XM_685164	0.192117	0.127464	0.090048	0.130261	0.059188	0.26826	0.433111	-0.059188	-0.33009	-0.12948	0.072383	-0.107878	-0.633656	-0.167732	-0.242552	-0.155326
XM_002660780	0.202943	0.361793	0.009386	-0.079864	0.353759	0.50601	0.450262	-0.126503	-0.119824	0.119422	-0.009386	0.03145	-0.327845	-0.065572	-0.282298	-0.018759
NM_131511	0.383364	0.024956	-0.028203	0.003295	0.260582	0.38175	0.471648	-0.045888	-0.068085	-0.003295	0.088399	0.044282	-0.442534	-0.314688	-0.317828	-0.055759
NM_001130661	0.1652	0.168984	-0.059884	-0.186025	0.324768	0.345643	0.545747	0.061659	-0.064609	-0.1536	0.017067	-0.017067	-0.529061	-0.244375	-0.093091	0.052311
NM_001143752	0.305029	0.196427	0.009338	-0.026996	0.216565	0.474631	0.465765	0.023575	-0.044134	-0.096008	-0.04485	0.100128	-0.37126	-0.458454	-0.009338	-0.081152
CN023582	0.167179	0.183099	0.01875	0.15029	0.172159	0.244521	0.092364	-0.264217	-0.171764	-0.01875	-0.210626	0.066448	-0.501251	-0.245394	-0.464698	-0.376522
NM_001037674	0.265765	-0.006499	0.006499	0.180936	0.066224	0.186433	0.023105	-0.560803	-0.111452	0.086309	-0.149636	0.01514	-0.303795	-0.500203	-0.209649	-0.336796
CF997147	0.039228	0.108314	0.152671	0.115891	0.125847	0.349042	0.507694	-0.273214	-0.379234	-0.04158	0.022777	-0.022777	-0.086214	-0.281099	-0.210608	-0.450037
NM_130998	0.201946	0.083506	0.257041	-0.029748	0.116951	0.200074	0.396216	-0.342396	-0.34284	0.055869	-0.03667	0.029748	-0.317707	-0.339901	-0.328524	-0.33177
NM_001003505	0.206736	0.085562	0.08679	0.040965	0.152516	0.26635	0.321864	-0.4068	-0.338571	-0.056834	0.010027	-0.010027	-0.359237	-0.399479	-0.080964	-0.405205
XM_002661181	0.229413	0.032745	0.097343	0.152187	0.261101	0.344446	0.331024	-0.254953	-0.294137	0.112113	-0.032745	-0.291218	-0.335028	-0.27967	-0.308174	-0.286129
NM_131099	0.223603	0.14463	0.11239	-0.026434	0.099728	0.192925	0.486881	-0.292559	-0.298057	0.220756	-0.285678	0.026434	-0.307101	-0.285797	-0.292698	-0.253769
NM_199215	0.228188	0.046544	0.143177	0.15958	-0.046544	0.262753	0.542668	-0.167205	-0.336367	0.071857	-0.373745	0.060982	-0.092593	-0.299413	-0.290028	-0.249195
NM_213427	0.09312	0.113258	0.045348	0.397538	0.088148	0.222071	0.281544	-0.144263	-0.255168	0.166799	-0.290529	-0.153784	-0.365719	-0.528454	-0.212566	-0.045348
NM_001105122	0.067639	0.156542	0.194463	0.481342	0.39007	0.15134	0.226162	-0.349398	-0.15736	0.047094	-0.081195	-0.047094	-0.17751	-0.465444	-0.173579	-0.197636
NM_131318	0.224722	0.031326	0.106508	-0.04742	0.131586	0.15374	0.239273	-0.031326	-0.352309	0.489674	0.229045	-0.166118	-0.338101	-0.327685	-0.309189	-0.272939
NM_001128291	0.272796	-0.004251	0.004251	0.01545	0.016943	0.114	0.156486	-0.132134	-0.447843	0.055422	0.150039	-0.266875	-0.46402	-0.416947	-0.386508	-0.184825
NM_001003526	0.236449	0.290258	-0.210113	0.193243	0.160335	0.285749	0.287228	-0.299402	0.00783	0.258341	-0.00783	-0.304843	-0.297727	-0.297096	-0.303057	-0.265155
NM_001038009	-0.074502	0.135416	-0.059641	0.130362	0.169547	0.34243	0.202335	-0.36243	0.059641	0.211693	0.059916	-0.371897	-0.335968	-0.358623	-0.345208	-0.293835
NM_001114415	0.269755	0.124092	-0.303128	0.237869	0.067121	0.429874	0.404962	-0.277012	0.038444	-0.038444	0.040828	-0.210678	-0.311741	-0.27278	-0.266473	-0.20428
NM_131755	0.286148	0.163296	0.036794	0.2041	0.306887	0.109314	0.348925	-0.359397	-0.036794	-0.038405	-0.09566	-0.373594	-0.255907	0.168051	-0.351445	-0.35015
NM_001126404	0.266474	0.068548	0.116319	-0.086583	0.282663	0.480361	0.423954	-0.177613	0.055081	-0.078269	-0.055081	-0.446635	-0.292152	0.128497	-0.234937	-0.112257
XM_002665707	0.22999	0.160985	-0.137895	-0.007481	0.408234	0.434726	0.399755	-0.070449	0.003703	0.083335	0.139176	-0.303913	-0.317372	-0.003703	-0.286558	-0.283129
NM_213092	0.045349	0.26804	-0.194486	0.04885	0.148625	0.443831	0.495862	-0.191595	-0.194927	0.028943	-0.028943	-0.459744	-0.226442	0.232622	-0.068409	-0.152049
XM_001340029	0.257205	0.20898	-0.102766	0.089864	0.01832	0.296125	0.364214	0.031015	-0.104501	0.053942	-0.01832	-0.577455	-0.300404	-0.025377	-0.035444	-0.458404
NM_199839	-0.030595	-0.077877	0.075183	0.19682	0.4428	0.347409	0.191242	0.06284	-0.347855	-0.349907	0.196743	0.030595	-0.288224	-0.323071	-0.202352	-0.28257
BC155848	0.143817	0.108596	0.142346	0.12561	0.260091	0.39955	0.212976	-0.316955	-0.279099	-0.314663	0.330574	-0.274005	-0.23232	-0.281689	-0.108596	-0.228024
NM_183338	0.151298	-0.213079	0.159436	0.218196	0.334805	0.390358	0.227138	-0.207771	0.132107	-0.132107	0.504755	-0.214531	-0.221567	-0.203354	-0.209129	-0.171925
NM_001045139	0.125151	-0.356387	0.118563	0.141774	0.486813	0.215128	0.049175	-0.22649	-0.049175	0.13782	0.235273	-0.096411	-0.367416	-0.345768	-0.219955	-0.31176
NM_001009901	0.105515	0.243976	0.24619	-0.083777	-0.012302	0.504631	0.364746	0.21771	0.012302	-0.015996	0.062342	-0.238687	-0.2767	-0.390673	-0.209268	-0.303688
NM_173220	0.058602	0.222969	0.144368	-0.35702	-0.02543	0.562534	0.081315	0.116312	-0.013014	0.013014	0.13863	-0.050612	-0.320988	-0.352272	-0.310252	-0.340308
NM_001145617	0.106897	0.458616	0.238306	-0.016253	-0.044509	0.582962	0.203875	0.245705	0.142609	-0.07362	-0.180832	-0.001148	0.001148	-0.43455	-0.117918	-0.127398
NM_001020650	-0.265911	0.324075	0.030986	-0.028323	-0.191284	0.256383	0.205532	0.032455	0.227278	-0.000728	0.000728	0.18811	-0.084499	-0.322613	-0.407122	-0.559354
NM_001002867	0.006907	0.338457	-0.191181	-0.085362	0.010907	0.428014	0.250838	0.007014	-0.062005	-0.119739	0.026179	0.02447	-0.006907	-0.361107	-0.477966	-0.46574
XM_687270	0.213153	-0.061337	0.063068	0.052021	-0.061197	0.510276	0.123258	-0.012396	0.012396	-0.120422	0.046048	0.086964	-0.440631	-0.013404	-0.468277	-0.47612
XM_001341189	0.030531	-0.14475	0.276905	0.080519	-0.177557	-0.032044	0.194899	0.015904	0.10708	-0.015904	0.072586	0.067032	-0.588207	-0.02521	-0.426261	-0.523796
NM_152949	0.073249	0.003943	-0.003943	0.11543	0.022144	0.116342	0.399568	-0.021541	0.090255	0.034913	-0.042499	-0.086475	-0.493108	-0.06541	-0.527774	-0.512354
AY841759	0.005106	0.103002	0.051526	-0.125616	-0.0924	0.023228	0.149415	-0.005106	0.109821	0.091501	-0.054587	0.034304	-0.528791	-0.109144	-0.538988	-0.576951
DY548415	-0.021418	0.140117	-0.189193	0.040799	-0.087788	0.068352	0.086886	0.10619	0.008013	0.056577	0.056198	-0.008013	-0.548595	-0.198644	-0.487307	-0.57173
NM_001126391	-0.087629	0.189839	0.051393	0.0884	-0.432178	0.19969	0.40277	0.080032	0.047917	0.064103	-0.159371	-0.089848	-0.273848	-0.047917	-0.469351	-0.461614
TC403907	-0.189888	0.254515	0.290566	0.335561	-0.219942	0.144154	0.056012	0.05796	0.032549	-0.132739	0.069556	-0.032549	-0.446707	-0.058255	-0.40477	-0.4849
NM_001044777	0.14013	-0.01517	0.144099	-0.01129	0.117472	0.327934	0.340915	0.01129	0.103533	0.073505	-0.313361	-0.197224	-0.283782	-0.124803	-0.656815	-0.202045
NM_001083866	0.028363	-0.055709	0.046752	-0.085702	0.103486	0.058417	0.20388	-0.028363	0.16903	0.02875	-0.074382	0.058824	-0.413356	-0.333593	-0.729647	-0.277751
NM_001163199	0.026338	-0.026338	0.236323	0.15727	0.091284	0.03465	0.224852	-0.104648	0.131193	0.033178	-0.252	-0.133019	-0.228587	-0.178203	-0.622316	-0.525538
XM_001919793	-0.018327	0.091115	0.521211	0.07209	0.07576	0.018327	0.114436	0.067089	0.184515	-0.06716	-0.319306	-0.093071	-0.408015	-0.268759	-0.401669	-0.376312
NM_001089527	0.034019	0.194086	0.42834	-0.090296	0.144167	0.022184	0.094567	-0.068241	0.123358	-0.022184	-0.097971	-0.205581	-0.458573	0.075602	-0.464239	-0.485361
NM_001077724	0.151931	0.048254	0.392932	-0.156249	0.291225	0.131795	0.109284	-0.024977	0.011076	0.105801	-0.011076	-0.166375	-0.489153	-0.027254	-0.506911	-0.380708
NM_001114983	0.192295	0.119628	0.237737	-0.100605	0.142175	0.275718	0.342705	0.163937	-0.142606	0.0933	-0.152261	-0.18263	-0.37237	-0.0933	-0.42496	-0.477474
NM_200068	-0.002272	0.0788	0.024494	-0.067373	0.188957	0.236933	0.213361	0.002272	-0.2157	0.26968	0.08675	-0.2668	-0.474492	-0.082193	-0.431948	-0.484599
XM_698720	0.043366	-0.088492	0.226809	0.059701	-0.013343	0.077974	0.013343	0.148232	-0.384425	0.1041	-0.15346	-0.269058	-0.27028	0.074744	-0.462405	-0.599879
NM_001020755	0.150186	0.000103	0.126191	0.002298	0.070471	0.101574	0.073931	0.126095	-0.051104	-0.207208	-0.000103	-0.496994	-0.287522	-0.247848	-0.668569	-0.203062
NM_001013559	0.055568	0.194603	-0.106587	0.374898	0.177639	0.215299	0.368919	-0.013625	-0.052461	-0.228423	0.317801	0.013625	-0.096268	-0.409295	-0.271455	-0.431679
NM_001130594	0.069394	0.147411	0.069745	0.205085	-0.231359	0.232875	0.310551	-0.207392	-0.182953	-0.166239	0.322905	0.203434	-0.069394	-0.420481	-0.36118	-0.40061
NM_131612	0.068171	-0.10388	0.028743	0.373419	-0.064363	0.194076	0.315297	-0.100866	-0.012017	0.012017	0.295849	0.207708	-0.027773	-0.216587	-0.233185	-0.678148
NM_001024665	0.378281	0.004926	0.078154	0.166838	0.103643	0.447419	0.508874	-0.090145	-0.234935	-0.004926	-0.079121	-0.050684	0.043561	-0.1154	-0.49023	-0.159198
XM_683672	0.414031	-0.007377	-0.077978	0.016596	0.185162	0.322616	0.39257	0.122916	0.088108	-0.104714	0.007377	-0.057673	-0.053435	-0.203314	-0.542888	-0.39186
NM_001113519	0.308666	0.129882	0.133217	0.041052	0.001643	0.299941	0.379758	-0.013207	-0.001643	-0.032728	-0.060005	0.082446	-0.02597	-0.251163	-0.687726	-0.293035
NM_001045170	0.177987	-0.010407	0.031288	0.000254	-0.000254	0.28125	0.191139	-0.091731	-0.087531	0.0293	0.023713	-0.096609	0.18591	-0.086695	-0.598458	-0.651565
NM_001164030	0.10299	-0.04568	0.079676	0.040818	0.054837	0.188059	0.169228	0.016113	-0.143252	0.075405	-0.016113	-0.074763	-0.098379	-0.113575	-0.601573	-0.703915
NM_001007397	-0.188391	0.071782	0.02585	0.044456	0.119907	0.117327	0.193838	-0.02585	-0.275419	-0.268689	0.077485	0.084904	-0.276021	-0.292303	-0.448467	-0.605238
XM_688936	0.248543	-0.003019	0.077207	0.062491	0.014165	0.121446	0.197958	-0.084347	-0.18986	-0.249378	0.003019	0.079792	-0.26891	-0.188948	-0.577522	-0.566517
NM_001193542	0.1867	-0.079538	-0.006069	0.047166	-0.07342	0.136021	0.170408	0.091508	0.006069	-0.040767	0.023187	0.067183	-0.175392	-0.590585	-0.550179	-0.454149
NM_001080993	0.234063	-0.034319	-0.06357	-0.077135	0.094419	0.196306	0.412155	0.086866	-0.008082	-0.057983	0.112048	0.036114	0.008082	-0.512072	-0.454866	-0.471916
XM_687795	0.042664	0.078193	0.080822	0.059807	0.006419	0.161226	0.489569	-0.006419	0.069513	-0.060432	-0.064535	-0.010664	-0.065951	-0.540608	-0.385158	-0.508415
XM_689497	0.086093	-0.02556	0.016703	0.036445	0.181337	0.406456	0.398577	-0.037481	-0.016703	-0.206747	0.059838	-0.13363	0.106986	-0.434935	-0.427674	-0.428939
XM_693062	0.000786	0.032051	0.117459	0.054287	0.016434	0.140725	0.241229	-0.02061	-0.218066	-0.207128	-0.000786	-0.013959	0.068424	-0.515228	-0.539555	-0.501625
NM_001044891	0.21306	-0.267203	-0.000826	0.049593	0.002407	0.256468	0.328027	0.069179	-0.054586	0.000826	-0.046072	-0.045588	0.034341	-0.633306	-0.495794	-0.217556
XM_003198208	0.157756	-0.301171	0.026381	0.010429	-0.010429	0.213569	0.269762	-0.114859	-0.115788	0.109536	-0.13092	0.045381	0.095619	-0.498731	-0.504701	-0.441267
XM_688872	0.10669	0.081882	-0.069214	0.136085	0.009823	0.004618	0.044314	-0.004618	-0.081503	-0.252503	0.122543	0.093334	-0.073614	-0.594566	-0.679977	-0.20267
NM_183068	0.119561	-0.066612	0.0351	0.130294	0.063418	0.194798	0.267734	-0.108442	-0.088051	-0.182905	0.018434	0.055499	-0.018434	-0.480941	-0.740503	-0.114168
NM_001004008	0.216121	-0.063217	-0.116718	-0.08567	0.026411	0.104421	0.297845	-0.14998	0.035107	0.043208	0.111479	0.235167	-0.026411	-0.576809	-0.148598	-0.615799
XM_692957	0.164113	0.048226	-0.012173	-0.129195	-0.044468	0.147222	0.164362	-0.189339	0.089346	0.030913	-0.065631	0.012173	0.015088	-0.539776	-0.505189	-0.554247
NP13319692	0.179619	0.018385	0.112199	-0.200076	0.079139	-0.019546	-0.037182	-0.277292	0.007689	-0.007689	0.017515	0.073146	0.105604	-0.38722	-0.562823	-0.588409
AF137533	0.30866	0.04694	0.021049	0.423103	-0.133304	0.331392	0.135651	0.172582	0.029333	-0.121839	-0.164345	-0.021049	-0.330356	-0.366383	-0.35684	-0.365274
NM_001044955	0.282618	0.046092	-0.062031	0.111452	-0.288943	0.440376	0.278608	0.057625	-0.046092	0.165782	-0.054687	0.229911	-0.105193	-0.335875	-0.21582	-0.536151
NM_001126395	0.221128	-0.258633	-0.095828	0.114423	0.00288	0.541619	-0.029191	0.06316	0.00182	0.091978	-0.00182	0.074549	-0.156208	-0.344662	-0.366954	-0.521405
NM_001103198	0.349084	-0.111436	0.156508	0.013073	0.041009	0.272348	0.280456	-0.141613	-0.058206	-0.013073	0.070718	0.21094	-0.332985	-0.644085	-0.142202	-0.259787
XM_690067	0.158612	-0.005755	0.326252	0.107618	0.004503	0.197324	0.268188	-0.102704	-0.176203	0.050437	-0.022022	0.123007	-0.337298	-0.638692	-0.004503	-0.405503
NM_200316	-0.165198	0.090783	0.231523	-0.014102	0.168819	0.237656	0.43135	-0.109303	0.096807	0.014102	0.114508	-0.115827	-0.175552	-0.624638	-0.144788	-0.386811
NM_001114554	0.105107	-0.325188	-0.115024	0.079485	0.197141	0.172692	0.119854	-0.26962	-0.029589	0.042598	0.029589	0.11636	-0.069664	-0.738302	-0.239631	-0.288859
CK689939	0.334807	0.08049	-0.134058	-0.045275	0.255528	0.357858	-0.023619	-0.295269	0.073523	0.023619	0.156064	0.137267	-0.075746	-0.640121	-0.203848	-0.272208
NM_001007215	0.252007	-0.010509	-0.328502	0.028329	0.186797	0.239678	0.401076	-0.112216	0.146578	0.010509	-0.029357	0.067355	-0.275427	-0.555656	-0.376552	-0.092047
NM_201296	0.129785	-0.010172	-0.142698	-0.006922	0.143453	0.151913	0.381821	0.042359	-0.057694	0.065769	0.051955	0.006922	-0.435481	-0.642789	-0.378262	-0.122879
XM_002661194	0.171366	-0.156139	-0.013663	-0.1197	0.074183	0.138924	0.388427	0.013663	0.046039	0.132149	0.094023	-0.02768	-0.231919	-0.60898	-0.528209	-0.151778
BC067635	0.161549	0.099083	-0.031724	-0.127301	0.11771	0.275504	0.306856	-0.007262	0.007262	-0.06831	0.103757	-0.045679	-0.3403	-0.525295	-0.59066	0.068643
NM_201196	0.199914	0.010907	-0.010907	0.255289	0.125926	0.299743	0.350823	-0.027057	0.052056	-0.229978	0.075307	-0.02815	-0.330407	-0.47443	-0.51369	-0.070138
XM_685994	0.358231	-0.237463	0.131399	0.208694	0.043752	0.200763	0.367616	-0.043752	0.108979	-0.077226	0.057101	-0.182141	-0.382858	-0.455189	-0.376896	-0.158373
NM_001017671	0.134248	-0.245536	0.024518	-0.108294	0.08666	0.216874	0.207311	0.133278	-0.025681	-0.024518	-0.228518	0.133084	-0.450167	-0.493617	-0.497194	0.171387
NM_001111223	0.149611	0.003625	0.036519	-0.100738	0.008316	0.299742	0.133526	-0.125491	-0.003625	0.084306	-0.192123	-0.093694	-0.511086	-0.531049	-0.486617	0.098997
NM_001111241	0.073699	-0.136133	-0.192665	-0.006996	0.271173	0.243832	0.370466	-0.107157	0.026244	0.006996	-0.054559	0.024157	-0.648878	-0.417201	-0.224409	0.085991
NM_001007408	0.003419	-0.003419	0.025399	0.033946	0.035628	0.311314	-0.063727	0.101834	0.040579	-0.080581	-0.016244	0.458772	-0.395711	-0.436676	-0.375431	-0.422452
NP9495261	0.183285	0.104392	0.127801	-0.170043	0.052471	-0.066671	0.187858	0.069475	-0.003388	-0.015821	0.003388	0.027516	-0.49128	-0.537965	-0.100317	-0.566647
XM_678102	0.134481	-0.067515	0.005014	-0.3632	0.13335	0.181533	0.226535	-0.153079	0.03341	-0.005014	0.097675	0.03222	-0.528434	-0.286048	-0.080759	-0.583627
BC067542	-0.072863	0.026651	0.017528	-0.127264	-0.017528	0.368861	0.119555	0.07633	-0.056745	0.067675	0.071244	0.020626	-0.505313	-0.527656	-0.119422	-0.509576
EH495736	-0.050394	0.21252	0.055031	-0.131706	0.050394	0.182767	0.156725	0.118307	0.111362	0.152663	-0.113445	-0.103069	-0.464054	-0.524249	-0.312026	-0.458993
NM_001166447	0.088194	-0.073134	-0.149073	-0.065054	0.056715	0.146567	0.189246	0.055201	0.009106	-0.002363	0.002363	0.025232	-0.461642	-0.493177	-0.451195	-0.486019
NM_199816	0.156338	-0.018324	0.062469	0.004419	0.016116	0.188241	0.116948	0.188367	-0.180875	-0.03473	-0.004419	0.028081	-0.448762	-0.478319	-0.443524	-0.474159
NM_130985	0.237177	0.087818	-0.095328	0.070229	0.136546	0.125833	0.266229	0.025227	-0.041644	0.186263	-0.025227	-0.026824	-0.428135	-0.451179	-0.438078	-0.446614
NM_001005305	0.203152	0.058462	-0.011496	0.042976	0.074186	0.227138	0.306743	0.030236	-0.083696	-0.201797	-0.2206	0.011496	-0.392788	-0.437116	-0.404133	-0.442755
NM_001044851	0.197611	0.059107	-0.129932	-0.176543	0.24728	0.338866	0.239236	-0.182866	0.011792	-0.011792	0.050487	0.075564	-0.370291	-0.416905	-0.394298	-0.409662
NM_001123058	0.214607	0.217987	-0.013394	-0.091972	0.210198	0.312158	0.3861	0.013394	0.028239	-0.06887	-0.06796	0.157012	-0.382792	-0.425338	-0.327904	-0.370317
XM_685430	0.192237	0.101957	-0.269954	0.027856	0.120016	0.248897	0.296192	-0.027856	-0.041512	0.082102	0.065146	-0.04458	-0.545904	-0.172888	-0.326371	-0.514805
BM529384	0.120738	0.026595	-0.392486	-0.026595	0.261635	0.143325	0.127163	0.101932	-0.054303	0.04615	0.269037	-0.036339	-0.362573	-0.408063	-0.391318	-0.429561
NM_001044903	0.075676	0.005079	-0.267084	-0.198403	-0.102137	0.087574	0.122859	0.118755	-0.005079	0.044189	0.075892	0.092309	-0.327479	-0.627963	-0.463509	-0.321826
CK029836	0.137793	0.128158	-0.353265	-0.197645	0.090157	0.127608	0.093827	-0.138489	0.088108	0.02307	0.000537	-0.000537	-0.318381	-0.609001	-0.449845	-0.255791
XM_001920252	0.355162	0.251465	-0.081727	-0.182852	0.076019	-0.007892	0.009686	0.070947	0.096994	-0.135817	0.007892	0.129402	-0.433276	-0.437326	-0.44088	-0.376195
NM_001098753	0.020733	0.073712	0.148888	0.224455	-0.020733	0.077341	0.16484	-0.040213	0.135404	0.252269	-0.050511	-0.211813	-0.197436	-0.486412	-0.618915	-0.313631
NM_131210	-0.121565	-0.090579	0.029477	0.113695	0.184159	0.126631	0.062047	-0.368228	-0.019179	0.019179	0.063576	0.132861	-0.411235	-0.444996	-0.432894	-0.443697
NM_200603	-0.086187	0.059166	0.163083	0.187592	0.053873	0.073194	0.066078	-0.110195	-0.000256	0.006158	-0.10636	0.000256	-0.461178	-0.489016	-0.463986	-0.47335
EH547263	0.080326	-0.169643	0.027185	0.036526	0.062046	0.131277	0.060806	-0.105823	-0.027185	0.162784	0.067207	-0.044115	-0.488862	-0.588306	-0.504291	-0.231553
NM_001145700	0.196951	-0.118573	0.042775	-0.204469	0.033133	-0.033133	0.295746	0.294457	0.274458	0.238857	-0.052944	0.188239	-0.363699	-0.383223	-0.381734	-0.362867
XM_001336411	0.116996	0.155186	-0.009394	-0.067724	-0.050676	0.009394	0.210704	0.266155	0.389543	0.103249	0.057725	-0.033879	-0.314672	-0.479198	-0.488665	-0.324558
NM_001110381	0.3795	0.21354	0.149501	-0.06911	-0.152044	-0.160444	0.293324	-0.364917	0.06911	0.200751	0.123003	0.092626	-0.325528	-0.269663	-0.360943	-0.370725
NM_001098743	0.200154	0.003772	0.174531	-0.27744	0.200405	-0.003772	0.173389	-0.448319	0.121432	0.105355	0.070725	-0.186627	-0.231895	-0.27965	-0.418557	-0.456524
BC090827	0.105916	0.136255	0.045815	-0.171407	0.107904	0.175277	0.212949	-0.416085	0.270349	-0.002803	0.002803	-0.087579	-0.366388	-0.405858	-0.367336	-0.404014
BC124617	0.263477	0.027436	-0.137992	-0.027436	-0.183507	0.112899	0.150482	-0.263686	0.042602	0.089862	0.069802	0.281326	-0.408216	-0.387819	-0.417979	-0.431021
BE605561	0.044229	-0.004939	0.004939	-0.298901	0.106848	0.279327	0.043845	-0.396016	0.031997	0.051081	-0.061691	0.210509	-0.412176	-0.388984	-0.394482	-0.363174
NM_001077765	0.119431	-0.34231	0.276677	0.314639	0.336042	0.019061	0.125604	0.302851	-0.019061	0.214103	-0.047183	-0.145789	-0.343573	-0.332207	-0.323869	-0.263155
NM_001045156	0.102698	-0.257382	0.197193	0.175043	0.214978	0.172159	0.129752	0.141679	-0.032228	-0.034027	-0.406292	0.032228	-0.354976	-0.396323	-0.401183	-0.358586
XM_002664007	0.245084	-0.271865	0.362187	0.329454	0.217778	0.003182	0.087507	0.125305	-0.101314	-0.313782	-0.003182	0.213354	-0.321232	-0.346736	-0.292772	-0.303517
NM_001077721	0.015921	-0.015921	0.271483	0.262949	0.5292	0.384862	0.228452	0.13438	0.114898	-0.058011	-0.264041	-0.250253	-0.196348	-0.249857	-0.24602	-0.218656
AB355791	0.124561	-0.099303	0.227354	0.050101	0.400892	0.24676	0.217589	0.102573	0.388234	-0.148812	-0.050101	-0.41589	-0.343073	-0.151401	-0.193612	-0.338378
NM_213518	-0.252819	-0.070326	0.027065	0.054406	0.015338	0.271421	-0.025053	0.394676	0.413783	0.206576	0.03548	-0.015338	-0.179887	-0.357687	-0.052286	-0.564558
NM_131812	-0.25103	0.24441	0.165738	-0.064108	-0.12155	-0.01276	0.01276	0.357869	0.470776	0.294654	0.188319	0.072183	-0.227394	-0.286648	-0.308227	-0.352836
NM_001004625	-0.048092	0.161052	-0.058877	-0.014473	-0.051236	0.036277	0.181566	0.014473	0.017168	0.238352	0.094104	0.087201	-0.1995	-0.798063	-0.240597	-0.350427
NM_001083814	0.020678	-0.23459	-0.031021	-0.006401	-0.116112	0.071351	0.006401	0.185315	0.281797	0.353761	0.051091	0.041297	-0.035586	-0.649093	-0.023221	-0.508509
XM_001342240	-0.03599	-0.136888	-0.125175	0.056599	0.096186	0.11724	0.165145	0.188936	0.03599	0.290439	-0.256195	0.122564	-0.08538	-0.663018	-0.096079	-0.502698
NM_199875	0.018576	-0.2073	-0.075875	-0.0429	0.335803	0.076741	-0.175003	0.147867	0.073096	0.336819	0.032752	-0.102862	0.145599	-0.492076	-0.018576	-0.619528
NM_001079680	0.102233	-0.001966	-0.080956	0.001966	0.059457	0.291053	-0.103842	-0.002432	0.112501	0.361499	0.039293	0.15189	-0.010305	-0.417859	-0.153328	-0.719567
NM_001017720	-0.023431	0.040753	-0.013153	0.125134	0.013153	0.076865	-0.122588	-0.215086	0.046501	0.15794	0.058121	-0.139738	0.169504	-0.640169	-0.184267	-0.626158
NM_131156	-0.152429	0.254893	0.204539	-0.204282	0.260221	-0.06918	-0.12855	0.100517	0.060293	0.41424	0.357505	-0.060293	0.228529	-0.348494	-0.351255	-0.354075
NM_194418	-0.043706	-0.039031	0.125425	-0.020233	0.063446	0.00554	-0.00554	-0.160872	0.121469	0.467594	0.286938	0.055078	0.142543	-0.46606	-0.460119	-0.427145
XM_001345577	0.05737	-0.003544	0.053365	-0.424265	0.05854	-0.028438	0.075793	-0.076022	0.003544	0.427789	0.236854	-0.157775	0.072978	-0.176138	-0.493785	-0.50389
NM_001017591	-0.105933	-0.354956	0.112514	-0.35338	0.200348	0.000881	0.124076	0.068669	-0.000881	0.207519	0.256216	0.27981	-0.332897	-0.354231	-0.356036	-0.339015
NM_207184	-0.242751	-0.242919	-0.047865	-0.239651	0.169231	0.047865	0.419706	0.265868	0.053741	0.097126	0.180556	0.534522	-0.22381	-0.239345	-0.243778	-0.217093
NM_200529	-0.479593	-0.102068	-0.008856	-0.464678	0.213726	-0.309641	0.071096	0.144973	0.218528	0.15967	0.302476	0.293198	-0.040901	-0.302368	-0.179045	0.008856
NM_001013556	-0.208444	0.01105	-0.31441	-0.257858	-0.01105	0.293737	0.192935	0.070642	0.140831	0.156029	0.248722	0.219898	-0.317095	-0.362186	-0.469095	-0.237261
NM_001082836	-0.35235	-0.01296	-0.350354	-0.12523	0.147362	0.086434	0.320073	0.147651	0.117977	0.01296	0.159251	0.302151	-0.311196	-0.352884	-0.345952	-0.334699
NM_001044969	-0.069195	0.001788	-0.343798	-0.264321	-0.001788	0.4482	0.338686	0.258709	0.252381	0.072607	0.230372	0.182106	-0.319297	-0.06901	-0.094476	-0.392149
NM_001177744	-0.011314	-0.082839	-0.321337	-0.016989	0.038198	0.251144	0.093093	0.074313	0.079189	0.011314	0.328204	0.032522	-0.050389	-0.329056	-0.68071	-0.348404
NM_213248	-0.181807	-0.002352	-0.476744	0.003169	-0.045258	0.081085	0.01421	0.145572	0.024466	0.122919	0.002352	0.089249	-0.186042	-0.106611	-0.554429	-0.576699
NM_001003878	0.000615	-0.313829	-0.454762	-0.482343	-0.000615	0.095061	0.186208	0.008362	0.09796	0.021435	0.037643	-0.129341	0.082308	-0.481755	-0.273335	-0.27657
NM_001004594	0.050247	-0.209762	-0.517914	-0.329356	0.055107	0.05055	0.047803	0.22647	0.195015	0.175866	-0.047803	0.13151	-0.071187	-0.489598	-0.200888	-0.37938
NM_001145576	-0.181979	-0.155789	-0.385351	-0.274448	-0.067703	0.095078	0.283699	0.171196	0.204646	0.09912	0.430946	0.067703	0.273501	-0.328164	-0.217622	-0.351458
NM_200480	0.048306	0.277878	-0.003897	0.003897	-0.23964	-0.229295	0.219901	0.11991	0.250503	0.248007	0.245362	-0.394775	-0.155032	-0.344969	-0.361081	-0.365999
A_15_P112650	-0.021779	0.164703	0.033188	0.124802	-0.328295	0.021779	0.142669	-0.318535	0.298239	0.363166	0.168826	-0.320699	-0.311293	-0.311336	-0.309407	-0.289652
XM_001339609	-0.010051	0.263826	0.329831	0.165957	-0.354351	0.015932	0.319609	-0.072559	0.265282	0.367375	0.010051	-0.010115	-0.057404	-0.480086	-0.027835	-0.347328
EG565957	0.124532	0.291458	0.162958	0.199867	-0.494081	0.024025	0.247391	-0.03302	-0.024742	0.222773	0.270094	-0.06825	-0.304212	-0.413801	-0.024025	-0.36586
NM_001122702	0.027433	0.327402	0.15763	0.137462	-0.31156	0.193935	0.087476	-0.125795	0.066613	-0.120018	0.08687	-0.269177	-0.367928	-0.533555	-0.412924	-0.027433
TC398797	0.05692	0.177303	0.25546	0.001279	-0.614944	-0.000974	-0.266764	0.000974	0.219941	0.064429	0.109591	-0.086178	-0.195407	-0.43959	-0.323084	-0.207299
NM_001079664	0.191227	0.271545	0.048921	-0.048921	-0.351054	-0.331057	-0.136299	0.150056	0.202543	0.242307	0.137993	0.153823	-0.218695	-0.220688	-0.412402	-0.449368
NM_001014823	0.355006	0.195471	0.139412	-0.012012	-0.259636	-0.249277	0.012012	0.060734	0.429	0.264794	0.227504	-0.038127	-0.103197	-0.292352	-0.342259	-0.402704
NM_001082978	-0.036319	0.287701	0.118512	0.167981	-0.425884	-0.436332	-0.161178	0.176432	0.095093	0.036319	0.076755	0.202766	-0.26201	-0.444524	-0.339997	-0.074572
NM_131732	0.082742	0.449729	0.054377	0.169003	-0.287438	-0.440641	-0.178461	0.166488	-0.002803	0.056063	0.002803	0.0375	-0.274376	-0.111163	-0.38382	-0.428375
NM_213348	0.109276	0.126913	0.102809	0.243357	-0.297642	-0.455546	-0.100721	0.141149	0.007031	0.067791	0.148871	-0.272721	-0.007031	-0.350603	-0.213646	-0.553334
NM_001161732	0.031629	0.145132	0.031629	0.185912	-0.500678	-0.253624	0.093896	-0.014797	0.127941	0.002905	0.042298	-0.002905	-0.004172	-0.146822	-0.516519	-0.558384
NM_200773	0.325999	-0.052936	0.152103	0.202706	-0.502342	-0.492296	-0.074591	-0.154473	0.076452	0.081689	0.01434	0.0995	0.023955	-0.01434	-0.199791	-0.489131
XM_001341842	0.01597	0.255435	-0.130556	0.162744	-0.159078	-0.395457	0.127916	-0.01597	0.124412	0.188737	0.153244	0.092799	-0.05831	-0.665622	-0.398248	-0.066386
NM_001166291	0.066868	0.275378	-0.011901	0.130164	-0.183959	-0.348654	0.264199	-0.170806	0.262689	0.051371	0.011901	0.053555	-0.208312	-0.480207	-0.523402	-0.160119
NM_200539	0.278423	0.177872	-0.141479	0.122401	-0.345204	-0.12915	0.300167	0.022796	0.098775	-0.022796	0.025426	0.168267	-0.254717	-0.470716	-0.480473	-0.269877
TC423984	0.503757	0.293091	0.328286	0.075779	-0.183378	-0.323423	0.062852	0.14466	-0.062852	-0.107968	0.257369	0.068316	-0.290899	-0.327068	-0.120924	-0.301618
EH452724	0.587602	0.147245	0.044568	0.115578	-0.151617	-0.093011	-0.07906	0.020715	0.09645	-0.020715	0.248403	0.336724	-0.310895	-0.345167	-0.281804	-0.315202
XM_681409	0.228592	0.293586	0.110923	-0.110667	-0.40425	-0.395227	0.02608	0.114208	-0.02608	-0.210329	0.05883	0.218632	-0.358644	-0.291846	0.168959	-0.406361
TC365770	-0.074769	0.120658	0.146407	0.160876	-0.237734	-0.540896	0.12843	0.138757	-0.092195	-0.180029	0.106399	0.074769	0.236894	-0.578654	-0.194266	-0.247349
XM_001344200	0.419517	0.137343	0.507926	0.042956	-0.266449	-0.260833	0.288018	0.23178	-0.012081	-0.034506	-0.013866	0.012081	-0.257457	-0.252087	-0.259507	0.265993
CD757598	0.209058	-0.112484	0.357733	0.318813	-0.400962	-0.214496	0.049115	0.035959	0.099936	-0.185903	0.188834	0.278223	-0.316692	-0.386299	-0.308409	-0.035959
XM_679791	0.175533	-0.037341	0.458329	0.360735	0.227352	-0.257011	0.037341	-0.23441	0.330546	0.194144	-0.157663	0.048474	-0.186604	-0.253322	-0.272721	-0.32555
NM_001097587	-0.061405	0.245477	0.38502	0.29035	0.240916	-0.086086	-0.011747	-0.43132	0.219987	-0.051093	0.257028	0.011747	-0.375216	0.096973	-0.331141	-0.273404
NM_001003982	0.06831	0.45288	0.276735	0.247882	-0.06831	-0.108964	0.17193	-0.275282	-0.115695	0.296611	0.385516	0.27736	-0.207281	-0.256419	-0.18752	-0.243993
NM_001089419	0.03283	0.354656	0.348041	0.160058	0.12815	-0.03283	-0.081018	-0.309866	-0.375745	0.060097	0.336468	0.0832	-0.301376	-0.335373	-0.259063	-0.266389
XM_002663344	0.050764	0.554116	0.205576	0.238478	0.187493	-0.027588	-0.135204	0.027588	-0.248541	0.091156	0.061531	-0.12059	-0.332527	-0.387687	-0.264623	-0.342021
CK675116	0.113477	0.203092	0.414123	0.136871	0.129551	-0.436525	-0.235088	0.143732	-0.039513	0.084872	0.039513	-0.34145	-0.350684	-0.227167	-0.278393	-0.305584
XM_001342042	-0.01691	0.398866	0.107944	0.136309	0.057972	-0.434521	0.01556	0.197997	0.123473	-0.109246	0.038008	-0.01556	-0.383113	-0.454085	-0.419394	-0.145074
NM_131095	0.034381	0.356542	0.189057	-0.034381	0.274341	-0.390694	0.039496	0.120317	0.187784	0.068281	-0.037489	-0.036332	-0.331191	-0.398089	-0.346062	-0.400323
NM_001001406	0.120692	0.161022	-0.027857	0.148825	0.098016	-0.444255	0.011107	0.131506	0.059715	0.098159	-0.149573	-0.011107	-0.408569	-0.451425	-0.366652	-0.413945
NM_001040380	-0.051761	0.16468	0.462407	-0.118212	0.380318	-0.064654	0.153891	0.092439	-0.125081	0.101881	0.051761	0.235821	-0.394892	-0.143815	-0.361003	-0.412428
TC376338	-0.012072	0.059895	0.232133	-0.031133	0.275028	-0.326332	0.263394	0.075767	0.167732	-0.006784	-0.093621	0.225809	0.006784	-0.462981	-0.467068	-0.404571
NM_001077722	0.270153	0.037197	0.227207	-0.31878	0.178733	-0.319636	-0.137526	0.127769	-0.037197	0.081117	0.041849	0.430365	-0.29637	-0.330777	-0.324782	-0.324621
XM_682729	0.190017	0.102429	0.216374	-0.043559	0.071392	-0.049679	-0.213538	0.013305	0.217156	-0.013305	0.064583	0.332266	-0.366385	-0.434752	-0.394426	-0.458935
XM_679230	0.244602	-0.032119	0.430367	0.014122	0.124549	-0.360384	-0.174713	0.232687	0.231486	-0.014122	0.106023	0.161446	-0.305346	-0.321848	-0.356824	-0.329287
NM_207052	0.022958	0.024148	0.065336	0.082537	-0.289429	0.186526	-0.309743	-0.022958	0.17402	0.483383	-0.260913	0.258723	-0.031911	-0.23366	-0.412715	-0.384545
AY099524	-0.040196	0.344556	0.202541	-0.135239	-0.101063	0.226934	-0.148261	0.239843	0.196923	0.025298	-0.025298	0.157749	0.264876	-0.500668	-0.035806	-0.540445
NM_001118896	0.122081	0.202122	0.063123	-0.290594	-0.232071	0.155093	-0.209937	0.326833	0.077412	-0.08525	0.08196	0.118365	-0.063123	-0.320709	-0.667597	-0.201237
NM_001123297	0.146274	0.029354	0.05014	-0.278514	-0.287792	0.001889	-0.444372	0.186716	-0.042249	0.140638	-0.001889	0.075093	0.143231	-0.435619	-0.412139	-0.418518
BC091841	0.132403	0.355072	0.293306	0.168688	-0.107794	0.11033	-0.573106	-0.066366	0.030581	0.186906	-0.030581	0.056158	-0.2304	-0.43926	-0.039069	-0.312641
NM_001256028	0.088043	0.295239	0.102093	-0.190605	-0.16663	-0.104824	-0.561882	0.188419	0.087465	0.098667	0.1413	0.007924	-0.375438	-0.399882	-0.360592	-0.007924
NM_001002320	-0.109998	0.109997	0.162803	0.10514	0.005786	-0.325098	-0.073762	0.046438	-0.061334	-0.005786	0.057819	0.099473	0.116985	-0.107824	-0.724454	-0.507685
EE699642	-0.054179	-0.072959	0.021176	0.236682	0.139507	0.005959	-0.044695	0.031298	-0.055908	-0.013569	0.269421	0.18903	0.204499	-0.005959	-0.763493	-0.419992
NM_001037379	0.119293	-0.055004	0.061808	0.128088	-0.304576	-0.042574	-0.225776	0.058667	0.009033	0.001406	0.05065	-0.016598	-0.001406	0.00276	-0.879331	-0.193298
NM_199754	0.154299	0.187825	0.007998	-0.007998	-0.086221	-0.017361	-0.018034	0.209142	0.208217	0.101432	0.112717	-0.186947	0.17817	-0.45423	-0.514326	-0.533934
NM_213355	0.050665	-0.009141	0.111294	-0.102206	0.009141	-0.103348	-0.152706	0.207774	0.113555	0.052922	0.057283	-0.131806	0.063849	-0.144376	-0.636301	-0.656593
NM_201309	0.144236	0.046254	0.001167	-0.020981	0.071319	-0.028191	-0.001167	0.131991	0.023777	-0.006656	0.280306	-0.288343	0.021654	-0.238739	-0.7827	-0.347712
NM_199970	0.124002	-0.003883	-0.00957	-0.101268	0.028311	0.042317	0.183565	0.246121	0.003883	0.078514	-0.526896	0.136163	-0.080918	-0.273367	-0.509561	-0.483868
XM_002662528	-0.004454	0.004454	0.055193	-0.204077	-0.090656	-0.027679	0.041015	0.085225	0.029843	0.120786	-0.362337	0.061664	0.087995	-0.168544	-0.598265	-0.626654
BC162978	0.094452	0.232471	-0.228603	0.096347	-0.086266	0.017326	0.080289	0.207847	-0.055107	0.131335	-0.129881	0.231861	-0.017326	-0.202815	-0.76263	-0.322727
XM_002660710	-0.085546	0.241247	-0.08367	-0.056475	0.144668	0.030816	0.05074	0.04093	-0.003667	0.008237	-0.152721	0.017448	0.003667	-0.326647	-0.801042	-0.355068
NM_131660	0.055408	-0.269031	0.180036	0.142934	-0.042261	-0.089412	-0.227543	0.115647	0.129789	0.086472	0.038833	-0.083024	0.077419	-0.630607	-0.599072	-0.038833
XM_683811	0.131376	-0.429292	0.095881	0.394538	-0.223782	0.142051	0.041907	-0.03182	-0.144971	-0.058109	0.067037	0.047764	0.03182	-0.425171	-0.428533	-0.404942
NM_001013498	-0.046711	-0.368551	0.147394	-0.004474	-0.416529	0.004474	0.049405	0.09923	0.116288	0.053354	-0.198413	0.133715	0.018581	-0.418649	-0.426548	-0.472511
NM_001042721	0.010783	-0.212394	0.087457	0.212127	-0.009397	-0.113928	0.060286	-0.10783	-0.078342	0.109833	0.009397	0.318424	0.202068	-0.565307	-0.149981	-0.609275
XM_002667664	0.434931	-0.150585	0.116695	0.3407	-0.006091	-0.140543	-0.00948	0.006091	-0.051515	0.103795	0.098523	0.226816	0.021319	-0.42837	-0.012663	-0.616323
NM_131181	0.248287	0.346155	0.263828	0.066006	-0.053584	-0.351147	0.053584	-0.357785	-0.065869	0.159142	0.16738	-0.167397	0.118315	-0.368669	-0.361089	-0.348579
NM_152983	0.214511	-0.044949	0.112538	0.207063	0.013659	-0.22125	0.200428	-0.129203	0.045112	-0.014853	0.350259	-0.013659	0.197111	-0.441165	-0.45524	-0.473894
XM_001922652	0.382402	-0.032873	0.368037	0.170196	-0.053759	-0.127852	-0.078703	-0.116751	0.032873	0.230547	0.09508	0.114053	0.073362	-0.53879	-0.402876	-0.339032
AY398317	-0.101277	0.164177	0.162449	0.107567	0.178269	-0.060656	0.029812	-0.036267	-0.009156	0.009156	-0.422272	0.187886	0.1996	-0.431821	-0.356536	-0.565647
CT590491	0.122553	0.141958	0.060476	0.050318	-0.164872	-0.019463	0.019463	-0.193349	-0.276293	0.027818	-0.340232	0.236814	0.056091	-0.474005	-0.476923	-0.434836
NM_001005395	0.045536	-0.045536	0.22904	0.321697	0.078029	0.112908	0.098329	-0.14345	-0.168526	-0.149316	-0.218963	0.461237	0.151702	-0.319015	-0.270878	-0.530359
XM_690581	0.114015	-0.021888	0.177595	0.0803	0.022295	-0.015615	0.102283	-0.432505	-0.433313	-0.025781	0.095415	0.093362	0.015615	-0.430236	-0.425178	-0.421784
NM_001025299	0.081849	-0.013167	0.178348	0.19306	0.013167	0.026581	-0.045693	-0.174817	-0.514933	0.092665	0.041459	0.268286	-0.039733	-0.569071	-0.297948	-0.359007
NM_001093747	-0.094876	0.073561	-0.013357	0.122995	0.196065	0.162649	0.18735	-0.180136	-0.243877	0.180947	0.10536	0.00203	-0.00203	-0.464923	-0.527672	-0.489815
BC124398	0.060527	-0.134326	0.131173	-0.305676	0.143867	0.204743	0.031322	0.039048	-0.482974	-0.031322	-0.144676	0.357949	0.139505	-0.528217	-0.227969	-0.262254
NM_001077548	0.0616	-0.030958	-0.394664	0.083374	0.10566	-0.393474	0.119934	0.083253	0.105369	0.060086	-0.389938	-0.223093	0.030958	-0.385015	-0.386454	-0.360774
NM_001007400	0.091032	-0.099988	0.075209	-0.053101	0.060907	-0.224091	0.122707	0.207668	0.196818	0.282629	-0.359297	-0.213023	-0.002262	-0.152641	0.002262	-0.738059
NM_001020727	0.031569	0.025227	-0.03602	0.045331	0.176459	-0.444713	-0.025227	-0.225975	0.103769	0.035441	-0.231939	-0.128838	-0.21232	0.30788	0.129976	-0.689364
NM_001030077	0.295625	-0.14132	0.073242	0.228106	0.022447	-0.441305	-0.315401	0.021453	0.1674	-0.004131	-0.188672	0.004131	-0.167975	0.285412	-0.19016	-0.574938
XM_001343154	0.01439	0.109456	0.187153	0.370435	0.043067	-0.656519	-0.350361	-0.01439	0.124508	-0.08268	-0.143595	0.074568	-0.140617	-0.075865	0.059526	-0.426781
XM_679447	0.298849	-0.070427	0.375348	0.183424	0.077071	-0.311456	-0.16005	0.228514	0.0468	0.141388	-0.511501	-0.016377	0.016377	-0.062002	-0.314352	-0.404236
XM_003200188	0.432197	0.250629	0.104963	0.026042	0.184831	-0.33317	-0.372443	0.202641	0.075087	0.154046	-0.376177	-0.026042	-0.305052	-0.087785	-0.227382	-0.299555
NM_201199	0.084629	-0.005315	0.08417	0.005315	0.388156	0.150221	0.014242	-0.554458	0.022549	-0.374335	-0.125055	-0.260294	-0.35108	0.306488	-0.206174	-0.145299
NM_001083067	0.014054	0.255835	-0.026812	-0.063389	0.228207	0.058492	0.311036	-0.236445	0.122784	-0.014054	-0.192437	-0.290402	-0.093433	0.298075	0.176293	-0.675402
NM_001115049	0.081383	0.142505	0.08974	-0.039803	0.265592	0.000223	0.136355	-0.529377	0.301645	-0.189592	-0.132447	-0.244889	-0.071052	0.383022	-0.000223	-0.487707
NM_001100106	0.214473	0.228361	0.020752	-0.020752	0.386871	0.128516	0.1988	-0.199667	0.28657	-0.119689	-0.282431	-0.215471	-0.057038	0.556718	-0.091985	-0.333354
AF281479	-0.117494	0.031053	0.004614	0.042583	0.261278	-0.004614	-0.064422	0.145191	0.14672	-0.497257	-0.084488	-0.252873	-0.465101	0.310915	0.088788	-0.47868
NM_001128782	0.032549	0.108559	-0.005423	0.005423	0.297256	0.062917	-0.035733	-0.149255	0.040909	-0.611668	-0.114382	-0.049912	-0.157853	0.327348	0.088011	-0.58311
NM_001105590	-0.228441	0.156567	0.352037	-0.023265	0.09437	0.065933	0.023265	-0.266454	0.248775	-0.357032	-0.226757	-0.343813	-0.243722	0.322167	0.292218	-0.326295
NM_182877	0.140349	0.278126	0.09833	0.194211	-0.0318	0.072145	0.020613	-0.478414	-0.020613	-0.065836	-0.285868	0.16486	-0.518721	0.054582	-0.04013	-0.482411
NM_001020707	-0.014184	0.010597	0.224815	-0.162555	0.170267	0.353766	0.33339	-0.448435	-0.010597	-0.098864	-0.354458	0.039425	-0.382399	0.010895	0.126217	-0.396204
A_15_P373125	-0.165294	0.080861	-0.03424	-0.152499	0.205591	0.161313	0.300683	-0.512431	0.09113	-0.035122	-0.545791	0.042241	-0.171887	0.177236	0.03424	-0.386114
NM_197937	-0.106694	0.018833	0.01499	-0.150603	0.304491	0.193099	0.185963	-0.287318	-0.01499	-0.05477	-0.565815	0.089183	-0.150851	0.016181	0.091868	-0.596186
XM_689061	0.190946	-0.310925	0.235189	0.472441	-0.014419	0.041253	0.124688	-0.380014	0.024261	0.139947	-0.168704	-0.356436	-0.301125	0.014419	-0.252113	-0.310414
NM_001177342	0.339834	-0.062541	0.308989	0.294046	0.146521	-0.069978	0.017372	-0.138421	-0.028824	-0.017372	0.117535	-0.381727	-0.361977	0.140458	0.163516	-0.560963
NM_001013573	0.46009	-0.253616	0.383212	0.425482	0.054125	0.037172	0.108273	-0.191257	-0.177799	-0.196842	-0.037172	-0.230047	-0.272241	0.04367	0.283227	-0.250185
NM_001002670	0.367324	0.162932	0.473017	0.289956	-0.047595	-0.106404	0.139004	-0.412285	0.043674	-0.180554	-0.043674	-0.179966	-0.297071	0.163143	0.212908	-0.314356
XM_001340895	0.399915	0.006874	0.171475	0.30941	-0.229415	0.049778	-0.006874	-0.452594	-0.149003	-0.402096	0.039409	-0.053105	-0.401936	0.082795	0.242669	-0.198321
NM_200008	0.431052	0.130124	0.399076	0.326641	-0.285796	-0.066057	-0.25528	0.123819	0.001049	-0.001049	0.206048	-0.31126	-0.174563	-0.248367	0.022792	-0.364343
NM_001098182	0.177013	-0.024197	0.276172	0.322171	-0.147938	0.073591	-0.063321	0.1725	0.083086	-0.04856	0.236967	-0.303282	-0.306074	-0.296756	0.024197	-0.622273
BC115222	0.455985	-0.003166	0.221838	-0.023268	-0.314139	-0.199138	0.07021	-0.100313	0.060433	0.058879	0.01277	-0.321105	-0.329326	0.003166	0.19527	-0.576191
BC053412	0.095602	0.074587	0.456683	0.207362	-0.038476	-0.233144	-0.151358	0.046098	0.061302	-0.251298	-0.168137	-0.205636	-0.270639	0.038476	0.391234	-0.536295
NM_001008639	0.154528	-0.014194	0.399784	0.295093	-0.322749	-0.167234	-0.17126	-0.018288	0.138991	-0.028414	0.067123	-0.178761	0.014194	0.274105	0.187684	-0.632508
NM_001005989	0.051025	0.032738	0.113667	0.237559	-0.282908	-0.313248	-0.177767	0.019475	-0.152414	-0.306135	0.031496	-0.239602	-0.019475	0.264513	0.191563	-0.659118
EH536933	0.308451	0.220836	0.267275	0.055001	0.122065	-0.098789	-0.058352	0.124135	0.003249	-0.458037	-0.359328	-0.110586	-0.42798	0.10738	-0.003249	-0.438512
TC428544	0.184487	0.009289	0.262171	-0.028761	0.009988	0.094277	0.219263	-0.009289	0.101646	-0.457102	-0.366604	-0.371366	-0.414329	0.123296	-0.361758	-0.172749
NM_001114426	0.371211	-0.084182	0.244305	0.238207	0.182177	0.028506	0.000929	0.034883	-0.182608	-0.012961	0.020401	-0.000929	-0.573693	-0.074408	-0.109591	-0.568216
NM_001145603	0.367437	-0.112878	0.164566	0.097031	-0.096762	-0.011275	0.106948	0.057347	-0.059404	0.038736	-0.115971	-0.091861	-0.608322	0.011275	0.080952	-0.622802
NM_001007781	0.027924	0.147736	0.103367	-0.004386	0.123219	0.119633	0.111808	0.223303	-0.251592	-0.149314	0.004386	-0.024379	-0.602087	-0.183679	-0.146925	-0.608925
NM_001039986	0.227506	0.108579	-0.119111	0.21356	0.003283	0.366916	0.283844	0.000414	-0.000414	-0.128567	0.014891	-0.010976	-0.605652	-0.116246	-0.016701	-0.513782
NM_001045565	0.34508	0.13674	0.101627	0.038042	0.17759	0.32262	0.42309	0.14757	-0.038042	-0.120673	-0.047746	-0.272485	-0.451527	-0.089942	-0.052716	-0.454709
NM_001111152	0.376495	0.290328	-0.00082	0.14617	0.023179	0.218675	0.349878	0.139545	-0.216952	-0.117043	-0.154188	-0.093932	-0.479469	-0.12557	0.00082	-0.472576
XM_001341695	0.335968	0.080985	0.155382	0.087139	-0.027199	0.227949	0.314581	0.116914	-0.167823	-0.005898	0.005898	-0.017325	-0.560117	-0.052388	-0.099561	-0.573217
NM_001122760	0.305229	0.126906	0.14581	0.083877	0.102721	0.153737	0.244652	-0.017976	0.017976	-0.052346	-0.210779	-0.180215	-0.662024	-0.132034	-0.117271	-0.46759
NM_001030225	0.109232	0.107239	-0.02301	0.076998	0.073914	0.234213	0.279637	0.172507	0.02301	-0.183658	-0.17867	-0.509171	-0.477088	-0.0432	-0.045288	-0.494842
XM_003200450	0.102925	0.110003	-0.145338	0.20212	0.00718	0.098131	0.218084	0.129026	-0.00718	-0.194785	-0.183711	-0.428017	-0.633909	0.022871	-0.246326	-0.351369
XM_001344080	0.015402	-0.004187	0.0427	0.085094	-0.067879	0.151053	0.229601	0.004187	0.031838	-0.073298	0.05074	-0.24489	-0.779747	-0.155567	-0.137677	-0.436382
NM_001114548	0.188687	-0.016587	0.392931	-0.061985	0.16391	0.363827	0.336503	0.016587	-0.178729	0.017503	-0.119502	-0.186098	-0.473207	0.078702	-0.033109	-0.469852
EV759966	0.046863	0.162637	0.245265	-0.027808	0.26566	0.451925	0.127348	-0.022927	-0.092859	-0.038885	-0.220711	0.022927	-0.189771	0.092073	-0.120279	-0.707487
NM_001145709	0.088301	-0.008697	0.148918	0.42993	0.047657	0.42327	0.106976	0.008697	-0.077718	-0.01816	-0.110993	-0.02029	-0.218273	0.276615	-0.03312	-0.669183
NM_198820	0.259845	0.072168	0.126721	-0.051366	0.224344	0.046846	0.044295	-0.078136	-0.284315	0.057076	-0.29807	0.332185	-0.487012	-0.293337	-0.044295	-0.489397
NM_001271460	0.136354	0.094778	0.302626	-0.037775	-0.030753	0.116447	0.015797	0.291908	-0.505655	0.180773	-0.128828	-0.015797	-0.468395	-0.06435	0.11784	-0.486638
NM_205639	-0.126889	-0.243885	0.177095	0.228806	0.10379	-0.063877	0.005027	0.205182	0.199177	0.10903	-0.352065	-0.121536	-0.454565	0.051914	-0.005027	-0.619757
NM_001040348	0.065565	-0.00416	0.190107	0.20154	0.13273	0.00416	0.203633	-0.012997	0.087377	-0.016241	-0.473848	-0.388669	-0.44605	-0.052466	0.176802	-0.493141
NM_001014829	0.06416	0.110621	0.191202	0.23628	0.003834	-0.265048	-0.003834	0.021658	-0.007831	-0.056022	-0.114378	-0.194543	-0.593727	0.065297	0.02406	-0.639552
NM_001089430	-0.004456	0.224615	0.244839	0.116086	-0.094135	-0.316742	0.023446	0.004456	0.202537	-0.042586	-0.25024	-0.464934	-0.46372	0.169832	0.149251	-0.422583
NM_213412	0.017437	-0.002073	0.169563	-0.132853	0.012066	0.054616	-0.031242	0.201317	0.133443	-0.068555	-0.107874	-0.402756	-0.585064	0.141032	0.002073	-0.591699
CT606923	0.064704	0.098867	0.060651	0.13819	0.19205	-0.038263	-0.323731	0.038263	0.127598	-0.122604	0.175216	-0.243176	-0.502921	-0.167746	-0.115805	-0.634841
CN015567	-0.030029	0.17623	0.306543	-0.002667	0.12958	0.002667	0.012531	-0.164085	0.302811	0.108046	-0.115761	-0.071753	-0.106732	0.303844	-0.322285	-0.707594
CO355691	0.075966	0.112865	0.194556	0.138689	0.25693	-0.199367	0.03553	-0.287612	0.004404	0.01743	-0.004404	-0.052785	-0.128506	-0.034874	-0.571492	-0.622253
NM_131716	0.330695	0.424948	0.224753	0.152698	0.240165	0.005036	0.282863	-0.028495	-0.005036	-0.061337	-0.075726	0.140698	-0.095575	-0.1361	-0.282975	-0.600542
XM_003200527	0.241392	0.00583	0.347726	0.23316	0.161196	0.024725	0.147766	-0.209545	-0.095299	-0.07651	-0.173218	-0.000739	-0.127067	0.000739	-0.109506	-0.775242
NM_199726	0.068049	0.003748	0.129108	0.092244	0.179625	0.134818	0.13088	-0.029403	-0.051659	-0.047345	-0.003748	-0.089805	-0.143288	0.057099	-0.082766	-0.926343
NM_001045038	0.004664	-0.312108	0.079153	0.155303	0.176192	0.202762	0.238837	-0.273925	-0.075597	-0.004664	0.086954	-0.075171	-0.110185	0.02832	-0.035382	-0.796747
NM_001177458	0.05332	-0.00464	0.000637	-0.012522	0.215502	0.090143	0.125236	-0.079123	-0.148284	-0.108861	0.160546	0.161474	0.13574	-0.000637	-0.107413	-0.897115
BC091826	0.101455	-0.091504	0.07793	0.132004	0.016096	-0.120506	-0.056199	-0.172135	-0.094588	-0.040431	0.068878	0.041559	0.118578	0.166789	-0.016096	-0.922537
XM_003201094	0.231407	0.095273	0.007652	0.081385	0.145426	0.098995	0.035391	-0.183412	-0.181357	-0.280102	-0.007652	-0.124548	0.05162	-0.043423	-0.320208	-0.79426
NM_001128738	0.100687	0.103821	0.003628	0.099572	0.111423	-0.074801	-0.137417	0.138319	0.243306	-0.003628	-0.096029	-0.012565	-0.158367	0.179468	-0.159154	-0.87288
XM_679082	0.180928	0.06086	-0.011797	0.157671	-0.02419	0.155742	0.096043	0.011797	0.021605	-0.067357	-0.195581	-0.117918	-0.213635	0.023189	-0.315398	-0.837582
NM_001034993	0.059725	0.051269	0	0.080777	-0.020632	0	0.047598	0.045597	0.021865	-0.065636	-0.352	-0.231826	-0.084828	0.001253	-0.325862	-0.828669
XM_001336741	0.035037	0.003473	-0.010762	0.132004	0.057821	0.102414	0.208273	0.008186	0.061384	-0.003473	-0.034047	-0.057797	-0.157671	-0.378284	-0.10774	-0.857961
NM_001080652	0.148604	0.080707	0.001116	0.018369	-0.001116	0.028144	0.205565	-0.111067	-0.057349	0.031871	0.087287	-0.307782	-0.18604	-0.485752	-0.112869	-0.725065
NM_001128709	0.150124	0.033256	0.155171	0.184141	0.144465	-0.201313	0.193451	-0.060916	0.008929	0.000577	-0.000577	-0.145546	-0.076363	-0.237899	-0.123729	-0.846664
TC369223	-0.168766	0.237578	-0.132726	-0.011841	0.173215	0.03537	0.011841	0.056358	0.058175	-0.204097	0.04784	0.155823	-0.107353	-0.323643	-0.228429	-0.789106
TC390096	-0.153802	0.068122	-0.223947	-0.241708	0.038138	0.11444	0.035909	-0.192885	0.00595	-0.061501	0.017518	-0.005274	0.027662	-0.379049	0.005274	-0.813302
XM_695946	0.223713	0.163172	0.268458	-0.202569	-0.238839	0.153918	-0.052029	-0.019267	0.313671	0.033333	-0.426644	-0.065614	-0.565229	0.019267	0.092529	-0.334908
NM_131013	0.102401	0.218001	0.051768	0.018035	-0.487101	0.039492	-0.018035	-0.155757	-0.166051	0.075476	-0.484628	-0.150372	-0.413378	0.065092	0.211848	-0.405991
NM_001004512	0.26113	0.245934	0.184963	0.204261	-0.104294	-0.342642	0.219973	0.067683	-0.077989	-0.026306	-0.496833	0.026306	-0.576785	0.089967	-0.085648	-0.108279
NM_001025518	0.220692	0.318038	-0.211033	0.285125	0.015186	-0.177143	0.066022	0.041013	-0.202073	-0.277907	-0.420447	-0.015186	-0.526617	0.233924	0.229583	-0.082692
EH566244	0.079383	0.486248	-0.016108	0.234804	-0.126122	-0.324154	0.060513	0.016108	-0.352841	0.039685	-0.368915	-0.203177	-0.265247	0.213472	0.287459	-0.273781

## Sheet: cluster IV-BP
Category	Term	Count	%	PValue	Genes	List Total	Pop Hits	Pop Total	Fold Enrichment	Bonferroni	Benjamini	FDR
GOTERM_BP_DIRECT	GO:0008016~regulation of heart contraction	4	1.3289	0.00636004	NM_199726, NM_201196, NM_001014829, NM_131099	212	27	14912	10.4207	0.972983	0.972983	8.92442
GOTERM_BP_DIRECT	GO:0003341~cilium movement	4	1.3289	0.0102418	NM_001081440, NM_001007408, NM_001079680, NM_001114415	212	32	14912	8.79245	0.997052	0.945708	14.0006
GOTERM_BP_DIRECT	GO:0006816~calcium ion transport	5	1.66113	0.0172776	NM_001114548, CO355691, NM_001089419, AB355791, NM_001077722	212	70	14912	5.02426	0.999948	0.962679	22.5356
GOTERM_BP_DIRECT	GO:0006939~smooth muscle contraction	3	0.996678	0.0185355	XM_001344080, NM_001093747, NM_001077722	212	15	14912	14.0679	0.999975	0.929164	23.9757
GOTERM_BP_DIRECT	GO:0045666~positive regulation of neuron differentiation	3	0.996678	0.0235681	AY841759, NM_131716, XM_002660710	212	17	14912	12.4129	0.999999	0.932785	29.4916
GOTERM_BP_DIRECT	GO:0070588~calcium ion transmembrane transport	5	1.66113	0.0256876	NM_001114548, CO355691, NM_001113519, AB355791, NM_001077722	212	79	14912	4.45187	1	0.914125	31.701
GOTERM_BP_DIRECT	GO:0007275~multicellular organism development	15	4.98339	0.0283219	NM_183338, XM_689061, NM_130915, NM_001003982, NM_001034993, NM_200008, NM_131099, NM_194381, NM_200480, NM_131318, XM_681752, NM_131181, NM_001013498, NM_131640, NM_131511	212	560	14912	1.8841	1	0.902029	34.3572
GOTERM_BP_DIRECT	GO:0006094~gluconeogenesis	3	0.996678	0.0290919	NM_001004008, XM_002661194, BC091826	212	19	14912	11.1063	1	0.876163	35.1153
GOTERM_BP_DIRECT	GO:0007519~skeletal muscle tissue development	4	1.3289	0.0303101	NM_001003982, NM_001003505, NM_001089419, NM_001002670	212	48	14912	5.86164	1	0.85567	36.2978
GOTERM_BP_DIRECT	GO:0001755~neural crest cell migration	5	1.66113	0.0349157	NM_001126391, NM_001014823, NM_131732, NM_131210, NM_001177458	212	87	14912	4.04251	1	0.866219	40.5898
GOTERM_BP_DIRECT	GO:0045226~extracellular polysaccharide biosynthetic process	2	0.664452	0.041854	NM_173220, NM_001164030	212	3	14912	46.8931	1	0.889191	46.5497
GOTERM_BP_DIRECT	GO:0006590~thyroid hormone generation	2	0.664452	0.041854	NM_001089391, AB255050	212	3	14912	46.8931	1	0.889191	46.5497
GOTERM_BP_DIRECT	GO:0030213~hyaluronan biosynthetic process	2	0.664452	0.041854	NM_173220, NM_001164030	212	3	14912	46.8931	1	0.889191	46.5497
GOTERM_BP_DIRECT	GO:0035118~embryonic pectoral fin morphogenesis	3	0.996678	0.0518535	NM_130915, AY841759, NM_207184	212	26	14912	8.11611	1	0.918849	54.1652
GOTERM_BP_DIRECT	GO:0048485~sympathetic nervous system development	2	0.664452	0.0554142	NM_131732, NM_001024665	212	4	14912	35.1698	1	0.91643	56.6235
GOTERM_BP_DIRECT	GO:0085029~extracellular matrix assembly	2	0.664452	0.0554142	NM_173220, NM_001164030	212	4	14912	35.1698	1	0.91643	56.6235
GOTERM_BP_DIRECT	GO:0007224~smoothened signaling pathway	3	0.996678	0.055493	NM_201309, NM_001260501, NM_001034993	212	27	14912	7.81551	1	0.900555	56.6765
GOTERM_BP_DIRECT	GO:0035556~intracellular signal transduction	10	3.32226	0.0612561	NM_001020727, XM_683811, NM_001114554, XM_683672, NM_001040348, XM_688936, NM_001003505, NM_001143752, NM_001093747, NM_200068	212	350	14912	2.0097	1	0.907931	60.3923
GOTERM_BP_DIRECT	GO:0007189~adenylate cyclase-activating G-protein coupled receptor signaling pathway	3	0.996678	0.0790468	XM_683811, NM_001143752, NM_001166291	212	33	14912	6.39451	1	0.945687	70.075
GOTERM_BP_DIRECT	GO:0016358~dendrite development	2	0.664452	0.0819642	NM_130998, NM_001044851	212	6	14912	23.4465	1	0.941998	71.4343
GOTERM_BP_DIRECT	GO:0007004~telomere maintenance via telomerase	2	0.664452	0.0819642	NM_001083866, NM_001045083	212	6	14912	23.4465	1	0.941998	71.4343
GOTERM_BP_DIRECT	GO:0006730~one-carbon metabolic process	3	0.996678	0.0874809	BC067635, NM_199215, NM_001045139	212	35	14912	6.02911	1	0.943788	73.8487

## Sheet: cluster IV-CC
Category	Term	Count	%	PValue	Genes	List Total	Pop Hits	Pop Total	Fold Enrichment	Bonferroni	Benjamini	FDR
GOTERM_CC_DIRECT	GO:0016020~membrane	101	33.5548	0.0647054	NM_001177342, BC091841, NM_001042721, NM_001034993, NM_001025518, NM_001030176, NM_001002320, XM_683811, NM_001007781, NM_001128738, NM_001110381, NM_001130594, NM_001083866, XM_687270, CO355691, BC133107, XM_002661194, AF281479, NM_001253810, NM_131210, NM_199730, NM_001098743, NM_001126410, XM_690581, NM_199875, NM_001082836, NM_001114426, NM_001082978, XM_693062, NM_001007215, XM_002662528, NM…	218	6207	15208	1.13516	0.999404	0.999404	53.0949
GOTERM_CC_DIRECT	GO:0005886~plasma membrane	26	8.63787	0.0689438	NM_131393, NM_001271460, NM_001128709, NM_001114426, NM_001034993, NM_001030176, XM_002660588, XM_683811, NM_001114548, BC115222, XM_679082, NM_001143752, NM_001270477, NM_001002624, NM_201199, NM_001177458, NM_001077722, NM_001030077, NM_131095, NM_001003629, NM_001144131, NM_001253810, NM_182877, NM_001126410, NM_001044903, NM_001017591	218	1284	15208	1.41262	0.99964	0.981026	55.4449
GOTERM_CC_DIRECT	GO:0016021~integral component of membrane	100	33.2226	0.075979	NM_001177342, BC091841, NM_001042721, NM_001025518, NM_001030176, NM_001002320, XM_683811, NM_001128738, NM_001110381, NM_001130594, NM_001083866, XM_687270, CO355691, BC133107, XM_002661194, NM_001025299, AF281479, NM_001253810, NM_131210, NM_199730, NM_001098743, NM_001126410, XM_690581, NM_199875, NM_001082836, NM_001082978, XM_693062, NM_001007215, XM_002662528, NM_001098753, NM_001089419, NM…	218	6180	15208	1.12883	0.999845	0.946269	59.11

## Sheet: cluster IV-MF
Category	Term	Count	%	PValue	Genes	List Total	Pop Hits	Pop Total	Fold Enrichment	Bonferroni	Benjamini	FDR
GOTERM_MF_DIRECT	GO:0020037~heme binding	7	2.32558	0.0185013	NM_001077548, NM_001042778, AB255050, NM_001007400, NM_131660, NM_131642, BC053412	215	154	15797	3.33975	0.999326	0.999326	22.8649
GOTERM_MF_DIRECT	GO:0004089~carbonate dehydratase activity	3	0.996678	0.019346	BC067635, NM_199215, NM_001045139	215	16	15797	13.7765	0.999518	0.978055	23.7827
GOTERM_MF_DIRECT	GO:0050501~hyaluronan synthase activity	2	0.664452	0.0400951	NM_173220, NM_001164030	215	3	15797	48.9829	1	0.995172	43.384
GOTERM_MF_DIRECT	GO:0005506~iron ion binding	7	2.32558	0.0498001	NM_001077548, NM_001042778, NM_001017800, NM_001007400, NM_131660, NM_131642, BC053412	215	195	15797	2.63754	1	0.993217	50.8428
GOTERM_MF_DIRECT	GO:0055056~D-glucose transmembrane transporter activity	2	0.664452	0.0531012	XM_002662528, NM_001042721	215	4	15797	36.7372	1	0.985974	53.1645
GOTERM_MF_DIRECT	GO:0017147~Wnt-protein binding	3	0.996678	0.0583869	NM_131511, NM_001177458, NM_001270477	215	29	15797	7.6008	1	0.980168	56.671
GOTERM_MF_DIRECT	GO:0070034~telomerase RNA binding	2	0.664452	0.065932	NM_001083866, NM_001045083	215	5	15797	29.3898	1	0.977847	61.2559
GOTERM_MF_DIRECT	GO:0016705~oxidoreductase activity, acting on paired donors, with incorporation or reduction of molecular oxygen	5	1.66113	0.0693347	NM_001077548, NM_001042778, NM_001007400, NM_131642, BC053412	215	114	15797	3.22256	1	0.970161	63.1725
GOTERM_MF_DIRECT	GO:0005515~protein binding	7	2.32558	0.0789675	NM_001161732, NM_201309, NM_130915, NM_203478, NM_001193542, NM_001003505, AB355791	215	221	15797	2.32724	1	0.971949	68.132
GOTERM_MF_DIRECT	GO:0004497~monooxygenase activity	5	1.66113	0.0880911	NM_001077548, NM_001042778, NM_001007400, NM_131642, BC053412	215	124	15797	2.96268	1	0.972829	72.2508
