# Supplementary material for: Microarray and metabolome analysis of hepatic response to fasting and subsequent refeeding in zebrafish (Danio rerio)
Source: BMC Genomics. 2019 Dec 2;20:919. doi: 10.1186/s12864-019-6309-6 (PMC6889435; doi:10.1186/s12864-019-6309-6)
Supplement: Supplementary file 5 — Additional file 5. Tables of metabolite changes in zebrafish liver after 3 days and 10 days refeeding. [file 12864_2019_6309_MOESM5_ESM.xls]

## Sheet: Table 1
Table 1. Metabolite changes in zebrafish liver after 3 days refeeding (R1)
Metabolite	mean Of_Control	mean Of_R1	sd Of_Control	sd Of_R1	pvalue	qvalue	log2fc_R1/Control
Cystathionine	97.7686	762.199	53.2454	297.66	0.000182672	0.00120329	2.96273
fumaric acid	12670.6	49712.6	6349.1	16221.6	0.000182672	0.00120329	1.97213
Malic acid	13040.9	48945.1	6041.17	15009.8	0.000182672	0.00120329	1.90812
uracil	3915.71	11884.2	1858.47	2664.32	0.000182672	0.00120329	1.6017
2-Aminoadipic acid	843.668	2208.85	382.807	844.709	0.00131494	0.00373275	1.38855
Asparagine	4076.71	10448.4	1578.81	3099.73	0.000329839	0.00145129	1.3578
Arabitol	1053.19	2686.8	492.278	975.28	0.000768539	0.00250487	1.35112
Glutamine	10749.2	25222.8	3642.93	4770.55	0.000182672	0.00120329	1.2305
aspartic acid	6387.36	14020.9	1364.15	3719.28	0.000182672	0.00120329	1.13429
Tyrosine	55857	113945	13065.5	21721.7	0.000246128	0.00120329	1.02853
Glycerol-3-phosphate	31568.5	60009.3	5687.22	3720.35	0.000182672	0.00120329	0.926699
4-hydroxy-Proline	5033.23	9112.84	1421.1	1925.45	0.000768539	0.00250487	0.856417
isoleucine	47478	85542.2	5474.85	19621.2	0.000182672	0.00120329	0.849379
Glutamic acid	552767	974577	139105	117226	0.000182672	0.00120329	0.818105
2-amino-Butyric acid	7390.16	12945	3149.49	3588.22	0.00220222	0.00569986	0.808721
Threonine	30187	52736.8	6755.19	6947.26	0.000246128	0.00120329	0.804883
Dehydroascorbic acid dimer	1819.13	3143.36	488.727	438.195	0.000246128	0.00120329	0.789062
Uridine	2475.73	4262.99	900.948	680.208	0.000768539	0.00250487	0.784012
Arachidonic acid	4028.19	6615.79	1242.11	1575.41	0.00220222	0.00569986	0.715782
Alanine	356028	581261	49060.9	69242	0.000182672	0.00120329	0.707193
Glutaric acid	1253	2001.74	435.324	645.96	0.00728456	0.0149079	0.675871
Fumaric acid, 2-methyl-	177.026	281.78	49.8242	98.8515	0.0113297	0.0226594	0.670608
threonic acid	665.822	1031.87	109.87	141.772	0.00058284	0.00223	0.632059
Putrescine	6565.19	9969.34	1204.07	1235.1	0.000246128	0.00120329	0.60266
serine	115838	173243	13684.9	23850.6	0.000182672	0.00120329	0.580686
Valine	88241.7	131119	12172.2	22762.1	0.000246128	0.00120329	0.571346
Tetradecanoic acid	881.461	1265.65	252.712	131.642	0.000182672	0.00120329	0.521916
N-Acetylglutamic acid	24228.5	34182.1	5423.15	4651.41	0.00220222	0.00569986	0.496539
homoserine	4332.65	6048.89	990.603	1025.63	0.00282727	0.00710857	0.48142
leucine	132720	183081	23285.1	35953.9	0.00361051	0.00858717	0.464094
Pyroglutamic acid	18384	24979.9	3205.35	3019.24	0.000329839	0.00145129	0.442317
1-Monohexadecanoylglycerol	4216.4	5683.56	821.354	680.867	0.00131494	0.00373275	0.430781
Cholesterol	41955	56260.3	7538.83	8104.08	0.000439639	0.00175856	0.423275
ornithine	2165.18	2898.39	563.383	599.491	0.0172575	0.0323118	0.42076
9-(Z)-Hexadecenoic acid	4276.58	5682.91	626.845	1671.79	0.00458639	0.0103488	0.410173
Glycine	220420	291756	31995.6	56880	0.00728456	0.0149079	0.404509
Lactic acid	462521	600834	132296	61014.8	0.0172575	0.0323118	0.377449
Oxalic acid	6335.77	8094.36	1426.15	623.615	0.00458639	0.0103488	0.353398
Hexadecanoic acid	37760.5	47758.5	3708.05	5461.62	0.000768539	0.00250487	0.338879
Docosahexaenoic acid	12827.5	16108.1	2351.76	2184.08	0.0172575	0.0323118	0.328542
1,3-Di-tert-butylbenzene	4551.37	5634.27	913.927	643.702	0.00728456	0.0149079	0.307929
Adenosine	808.462	995.069	166.899	151.917	0.0257481	0.0462415	0.299617
Glycerol	37354.7	45848.3	4050.24	3704.79	0.00131494	0.00373275	0.295577
Glycerol-2-phosphate	2226.82	2602	286.544	200.757	0.00361051	0.00858717	0.224638
phosphoric acid	1.17128e+06	1.36267e+06	155965	136096	0.00579536	0.0127498	0.218354
Pantothenic acid	7188.03	5503.05	875.779	722.568	0.00100798	0.00316793	-0.385365
beta-Alanine	25314.7	15991.8	4261.67	3840.62	0.000439639	0.00175856	-0.662637
Arabinose	4436.01	2784.84	2367.99	758.81	0.0257481	0.0462415	-0.67167
Nicotinamide	8732.93	5063.83	1553.13	899.378	0.000246128	0.00120329	-0.786238

## Sheet: Table 2
Table 2. Metabolite changes in zebrafish liver after 10 days refeeding (R2)
Metabolite	mean Of_Control	mean Of_R2	sd Of_Control	sd Of_R2	pvalue	qvalue	log2fc_R2/Control
Cystathionine	97.7686	352.906	53.2454	294.014	0.011332	0.0474864	1.85184
uric acid	127.389	385.155	16.9058	95.9604	0.000448668	0.0098707	1.5962
Lysine	21817.5	43059.5	6731.6	7828.06	0.000448668	0.0098707	0.980843
Inosine	27805.4	53328.7	4699.65	8455.53	0.000448668	0.0098707	0.939547
ornithine	2165.18	3906.15	563.383	971.884	0.000862359	0.0151775	0.851256
Hypoxanthine	3595.58	6316.51	955.88	1919.33	0.00291509	0.0233207	0.812902
Tyrosine	55857	93376.9	13065.5	20525.8	0.00118233	0.0157331	0.741328
Methionine	16586.7	26471.6	3709.31	4520.94	0.000448668	0.0098707	0.674421
Monomethylphosphate	151144	240797	56060.9	37207.6	0.0067284	0.0348294	0.671893
Phenylalanine	14322	22298.3	3742.22	3611.46	0.00160907	0.0157331	0.638697
Glucopyranose	21826.7	31497.9	4224.17	8571.72	0.011332	0.0474864	0.529159
leucine	132720	189235	23285.1	38317.6	0.00291509	0.0233207	0.511789
Valine	88241.7	121246	12172.2	23881	0.0067284	0.0348294	0.4584
beta-Alanine	25314.7	34524.5	4261.67	4864.84	0.00160907	0.0157331	0.447645
alpha-Tocopherol	872.73	1186.29	206.203	216.853	0.0067284	0.0348294	0.442854
Putrescine	6565.19	8612.24	1204.07	724.625	0.00160907	0.0157331	0.391551
Alanine	356028	437456	49060.9	49296.9	0.00388069	0.0284584	0.297144
serine	115838	142189	13684.9	20994	0.00876353	0.040589	0.295692
9,12-(Z,Z)-Octadecadienoic acid	24875.1	21675.4	2728.89	1665.39	0.0067284	0.0348294	-0.198644
Glycerol-2-phosphate	2226.82	1845.32	286.544	191.733	0.00876353	0.040589	-0.271113
Malic acid	13040.9	6564.96	6041.17	1904.46	0.00512852	0.0347161	-0.990188
