# Supplementary material for: Microarray and metabolome analysis of hepatic response to fasting and subsequent refeeding in zebrafish (Danio rerio)
Source: BMC Genomics. 2019 Dec 2;20:919. doi: 10.1186/s12864-019-6309-6 (PMC6889435; doi:10.1186/s12864-019-6309-6)
Supplement: Supplementary file 6 — Additional file 6. Primer sequences used for quantitative real-time PCR (qPCR). [file 12864_2019_6309_MOESM6_ESM.xls]

## Sheet: Sheet1
Gene	Accession	Forward primer (5'–3')	Reverse primer (5'–3')
pgd	NM_213453.1	CAGGCTGTTGATGACTTC	CGTCTCGTTGTATCTCTG
prdx5	NM_001024406.1	CACAGGAGCCTTCACTAAG	TCAATCAGCATGGCATACC
aldh1a2	AF315691.1	ATCCTGAGATCAAGTACACC	GGATTCCTGGACATCACA
pklr	NM_201289.1	GAATGAACATCGCCAGAC	GTCAGAGGTCAGAGTCTC
thrb	XM_005159505.1	AGCAACTGGTTATCACTATC	CACACTTTCCTTCATACTTG
nr1h5	NM_001123241.1	GACATCACAGACCATTCAC	ACTGCACGTTGACAGGAC
igf1	NM_131825.2	GTTACACTGAATGGATGG	TAGTCACCTATTACCTCAG
atl1	NM_001145700.1	GCAGACTGGCTATGGAAG	GCTCCTCGTGTTGATTCT
tert	NM_001083866.1	ATCAGAATCCAACGACAG	CAGCAGAGACTCCATATC
gyg2	NM_001145576.1	GGAAGCAGGACACATTGA	ACACATACAGTACGAACAG
18S	NR_145818	AGAAACGGCTACCACATCC	CACCAGACTTGCCCTCCA
